# Supplementary material for: Identifying regulators of aberrant stem cell and differentiation activity in colorectal cancer using a dual endogenous reporter system
Source: Nat Commun. 2024 Mar 12;15:2230. doi: 10.1038/s41467-024-46285-w (PMC10933491; doi:10.1038/s41467-024-46285-w)
Supplement: Supplementary file 4 — Supplementary Data 1 [file 41467_2024_46285_MOESM4_ESM.xlsx]

## Sheet: SOX9
sgRNAs for SOX9 knock-in
SOX9_KI_sgRNA #1	CGAGTGAGCTGTGTGTAGAC
SOX9_KI_sgRNA#2	TCGAGTGAGCTGTGTGTAGA
Homology arm		Donr-plasmid	Oligo sequence
Sox9_F_tag	GCAGACCCACAGCCCCCAGCACTGGGAACAACCCGTCTAC	GGAGCTGGTGCAGGCGCTGG	GCAGACCCACAGCCCCCAGCACTGGGAACAACCCGTCTACGGAGCTGGTGCAGGCGCTGG
Sox9_R_tag	CCCTTCGTGGGAGGCCTCCTCAAGGTCGAGTGAGCTGTGT	CTCATGGGTGGAGGCGGTTC	CCCTTCGTGGGAGGCCTCCTCAAGGTCGAGTGAGCTGTGTCTCATGGGTGGAGGCGGTTC

## Sheet: KRT20
sgRNAs for KRT20 knock-in
KRT20_KI_sgRNA #1	GTCATCTGAAGTCAAAGAGG
KRT20_KI_sgRNA#2	CGTGTCATCTGAAGTCAAAG
KRT20_KI_sgRNA #3	GCAAGAAGTAGTGGATGGCA
Homology arm		Donr-plasmid	Oligo sequence
KRT20_F_tag	GACAGTCGTGCAAGAAGTAGTGGATGGCAAGGTCGTGTCA	GGAGCTGGTGCAGGCG	GACAGTCGTGCAAGAAGTAGTGGATGGCAAGGTCGTGTCAGGAGCTGGTGCAGGCG
KRT20_F_tag-sg#3-SM	GACAGTCGTGCAAGAAGTAGTGGATGGCAAAGTCGTGTCA	GGAGCTGGTGCAGGCG	GACAGTCGTGCAAGAAGTAGTGGATGGCAAAGTCGTGTCAGGAGCTGGTGCAGGCG
KRT20_R_tag	GTAGCTATTTAGATATTTTCTTCCACCTCTTTGACTTCAG	ATGGGTGGAGGCGGTTC	GTAGCTATTTAGATATTTTCTTCCACCTCTTTGACTTCAGATGGGTGGAGGCGGTTC
