# Supplementary material for: Identifying regulators of aberrant stem cell and differentiation activity in colorectal cancer using a dual endogenous reporter system
Source: Nat Commun. 2024 Mar 12;15:2230. doi: 10.1038/s41467-024-46285-w (PMC10933491; doi:10.1038/s41467-024-46285-w)
Supplement: Supplementary file 5 — Supplementary Data 2 [file 41467_2024_46285_MOESM5_ESM.xlsx]

## Sheet: List of epigenetic regulators
No	Family	Genes	Associated drugs
1	Histone Acetylation	BRD1	dBET6 (BET bromodomain degrader)
2		BRD2
3		BRD3
4		BRD4	JQ1 (BRD4 inhibitor)
5		BRD7
6		BRD8
7		BRD9	dBRD9 (BRD9 degrader)
8		EP300	JQAD1 (EP300 selective degrader); A485 (P300/CBP inhibitor); iCBP-112 (CBP inhibitor)
9	Histone Deacetylase (HDAC) & SIRTULIN family	HDAC1	Merck 60 (HDAC 1/2 inhibitor)
10		HDAC2	MS-275 (entinostat) (HDAC 1/3 inhibitor)
11		HDAC3	LW3, RGFP-966 (HDAC3 inhibitor)
12		HDAC4	TMP-195 (HDAC IIa inhibitor)
13		HDAC5	WT161 (Pan HDAC inhibitor)
14		HDAC6	CI-994 (Tacedinaline) (HDAC class I inhibitor)
15		HDAC7
16		HDAC8
17		HDAC9
18		HDAC10
19		HDAC11
20		SIRT1
21		SIRT2
22		SIRT3
23		SIRT4
24		SIRT5
25		SIRT6
26		SIRT7
27	Histone Lysine Methyl transferase	SET
28		SETBP1
29		SETD1A
30		SETD1B
31		SETD2
32		SETD3
33		SETD4
34		SETD5
35		SETD6
36		SETD7
37		SETD8
38		SETD9
39		SETDB1
40		SETDB2
41		NSD1
42		KMT2A
43		KMT2B
44		KMT2C
45		KMT2D
46		KMT2E
47		ASH1L
48		EHMT1
49		EHMT2
50		PRDM2
51		EZH1	GSK-J4 (KDM6B)
52		EZH2	CPI360, EPZ6438 (Tazemetostat) (EZH2 inhibitor)
53		EED	EED226 (EED(PRC2) inhibitor) ; PRC2 complex = EED+EZH1/2+RBBP4
54		RBBP4
55		SUZ12
56		DOT1L	EPZ5676 (pinometostat) (DOT1L inhibitor); DD10 (DOT1L degrader)
57	BAF (SWI/SNF) complex	SMARCA1
58		SMARCA2	Cmpd-11,14, DL-ds2-4, SMARCA2-31 (SMARCA2/4 ATPase domain degrader)
59		SMARCA4
60		SMARCA5
61		SMARCAD1
62		SMARCAL1
63		SMARCB1
64		SMARCC1
65		SMARCC2
66		SMARCD1
67		SMARCD2
68		SMARCD3
69		SMARCE1
70	DNA Methyltransferases	DNMT1	DNMT inhibitors
71		DNMT3A
72		DNMT3B
73		DNMT3L
74	Miscellaneous	PHF1	GSK690 (LSD1 or KDM1A inhibitor)
75		JARID2	GSK519 (LSD1 or KDM1A inhibitor)
76		BCL6	(BCL6-76) BCL6 inhibitor; LSBD5 (BCL6 degrader)
77		AEBP1
78		AEBP2
79	Positive control	SOX9
80		PROM1
81		KRT20
82		LRIG1
83		EGFP
84		mKate2
85	Negative control	CTRL0001
86		CTRL0002
87		CTRL0003
88		CTRL0004
89		CTRL0005
90		CTRL0006
91		CTRL0007
92		CTRL0008
93		CTRL0009
94		CTRL0010
95		ROSA26
96		CCR5
97		AAVS1
