# Supplementary material for: Identifying regulators of aberrant stem cell and differentiation activity in colorectal cancer using a dual endogenous reporter system
Source: Nat Commun. 2024 Mar 12;15:2230. doi: 10.1038/s41467-024-46285-w (PMC10933491; doi:10.1038/s41467-024-46285-w)
Supplement: Supplementary file 6 — Supplementary Data 3 [file 41467_2024_46285_MOESM6_ESM.xlsx]

## Sheet: sgRNA_control library
pCC_01 - hU6-BsmBI-sgRNA(E+F)-barcode-EFS-Cas9-NLS-2A-Puro-WPRE plasmid
Ref number	Gene	sgRNA	Oligo sequences
H3_00091435	SOX9_g1	ACTTCCGCGACGTGGACAT	tcttGTGGAAAGGACGAAACACCgACTTCCGCGACGTGGACATGTTTAAGAGCTATGCTGGAAACAG
H3_00091436	SOX9_g2	TCACCGACTTCCTCCGCCG	tcttGTGGAAAGGACGAAACACCgTCACCGACTTCCTCCGCCGGTTTAAGAGCTATGCTGGAAACAG
H3_00091437	SOX9_g3	CCATGTCCGAGGACTCCGC	tcttGTGGAAAGGACGAAACACCgCCATGTCCGAGGACTCCGCGTTTAAGAGCTATGCTGGAAACAG
H3_00091438	SOX9_g4	CTCACCCGAGTGCTCGCCG	tcttGTGGAAAGGACGAAACACCgCTCACCCGAGTGCTCGCCGGTTTAAGAGCTATGCTGGAAACAG
H3_00091439	SOX9_g5	AAGGCTGACCTGAAGCGAG	tcttGTGGAAAGGACGAAACACCgAAGGCTGACCTGAAGCGAGGTTTAAGAGCTATGCTGGAAACAG
H3_00091440	SOX9_g6	GTCGGTCATCTTCATGAAG	tcttGTGGAAAGGACGAAACACCgGTCGGTCATCTTCATGAAGGTTTAAGAGCTATGCTGGAAACAG
H3_00076191	PROM1_g1	GTAGTAAAAAATCACGATG	tcttGTGGAAAGGACGAAACACCgGTAGTAAAAAATCACGATGGTTTAAGAGCTATGCTGGAAACAG
H3_00076192	PROM1_g2	TGTGAACCTTACACGAGCA	tcttGTGGAAAGGACGAAACACCgTGTGAACCTTACACGAGCAGTTTAAGAGCTATGCTGGAAACAG
H3_00076193	PROM1_g3	TCACCTGCTACGACAGTCG	tcttGTGGAAAGGACGAAACACCgTCACCTGCTACGACAGTCGGTTTAAGAGCTATGCTGGAAACAG
H3_00076194	PROM1_g4	GTCGTTGCTGTAACAAATG	tcttGTGGAAAGGACGAAACACCgGTCGTTGCTGTAACAAATGGTTTAAGAGCTATGCTGGAAACAG
H3_00076195	PROM1_g5	CACGCCACACAGTAAGCCC	tcttGTGGAAAGGACGAAACACCgCACGCCACACAGTAAGCCCGTTTAAGAGCTATGCTGGAAACAG
H3_00076196	PROM1_g6	GTTGCTGTAACAAATGTGG	tcttGTGGAAAGGACGAAACACCgGTTGCTGTAACAAATGTGGGTTTAAGAGCTATGCTGGAAACAG
H3_00049915	KRT20_g1	ACTATGGGAGCGATCTCAC	tcttGTGGAAAGGACGAAACACCgACTATGGGAGCGATCTCACGTTTAAGAGCTATGCTGGAAACAG
H3_00049916	KRT20_g2	AGAGGAATACGTCTAACAG	tcttGTGGAAAGGACGAAACACCgAGAGGAATACGTCTAACAGGTTTAAGAGCTATGCTGGAAACAG
H3_00049917	KRT20_g3	TAGTCGCGACCAGCCCTCG	tcttGTGGAAAGGACGAAACACCgTAGTCGCGACCAGCCCTCGGTTTAAGAGCTATGCTGGAAACAG
H3_00049918	KRT20_g4	CAGCACCCCCATAAACGCT	tcttGTGGAAAGGACGAAACACCgCAGCACCCCCATAAACGCTGTTTAAGAGCTATGCTGGAAACAG
H3_00049919	KRT20_g5	GGCAACACTGTCAATGTGG	tcttGTGGAAAGGACGAAACACCgGGCAACACTGTCAATGTGGGTTTAAGAGCTATGCTGGAAACAG
H3_00049920	KRT20_g6	TTCTCCTTCCAGAAGGCGG	tcttGTGGAAAGGACGAAACACCgTTCTCCTTCCAGAAGGCGGGTTTAAGAGCTATGCTGGAAACAG
H3_00053116	LRIG1_g1	ATGTGAAAATAGATGACGC	tcttGTGGAAAGGACGAAACACCgATGTGAAAATAGATGACGCGTTTAAGAGCTATGCTGGAAACAG
H3_00053117	LRIG1_g2	GTGGTTGGTGATGACACAT	tcttGTGGAAAGGACGAAACACCgGTGGTTGGTGATGACACATGTTTAAGAGCTATGCTGGAAACAG
H3_00053118	LRIG1_g3	CCTTTATAGGCGGTCCGTG	tcttGTGGAAAGGACGAAACACCgCCTTTATAGGCGGTCCGTGGTTTAAGAGCTATGCTGGAAACAG
H3_00053119	LRIG1_g4	TCCTGCCAATTAGCCACGG	tcttGTGGAAAGGACGAAACACCgTCCTGCCAATTAGCCACGGGTTTAAGAGCTATGCTGGAAACAG
H3_00053120	LRIG1_g5	ATGGTGAAGATGCCTACCG	tcttGTGGAAAGGACGAAACACCgATGGTGAAGATGCCTACCGGTTTAAGAGCTATGCTGGAAACAG
H3_00053121	LRIG1_g6	GGTAGCTTGGAACATCTGG	tcttGTGGAAAGGACGAAACACCgGGTAGCTTGGAACATCTGGGTTTAAGAGCTATGCTGGAAACAG
H3_00116859	CTRL0001_g1	TAGCGAACGTGTCCGGCGT	tcttGTGGAAAGGACGAAACACCgTAGCGAACGTGTCCGGCGTGTTTAAGAGCTATGCTGGAAACAG
H3_00116860	CTRL0002_g2	ACCGGAACGATCTCGCGTA	tcttGTGGAAAGGACGAAACACCgACCGGAACGATCTCGCGTAGTTTAAGAGCTATGCTGGAAACAG
H3_00116861	CTRL0003_g3	GCAGTCGTTCGGTTGATAT	tcttGTGGAAAGGACGAAACACCgGCAGTCGTTCGGTTGATATGTTTAAGAGCTATGCTGGAAACAG
H3_00116862	CTRL0004_g4	CTTGAGCACATACGCGAAT	tcttGTGGAAAGGACGAAACACCgCTTGAGCACATACGCGAATGTTTAAGAGCTATGCTGGAAACAG
H3_00116863	CTRL0005_g5	TGGTAGAATAACGTATTAC	tcttGTGGAAAGGACGAAACACCgTGGTAGAATAACGTATTACGTTTAAGAGCTATGCTGGAAACAG
H3_00116864	CTRL0006_g6	TCATACATGGATAAGGCTA	tcttGTGGAAAGGACGAAACACCgTCATACATGGATAAGGCTAGTTTAAGAGCTATGCTGGAAACAG
H3_00116865	CTRL0007_g7	ATACACGAAGCATCACTAG	tcttGTGGAAAGGACGAAACACCgATACACGAAGCATCACTAGGTTTAAGAGCTATGCTGGAAACAG
H3_00116866	CTRL0008_g8	AACGTTGGCACTACTTCAC	tcttGTGGAAAGGACGAAACACCgAACGTTGGCACTACTTCACGTTTAAGAGCTATGCTGGAAACAG
H3_00116867	CTRL0009_g9	ATCCATGTAATGCGTTCGA	tcttGTGGAAAGGACGAAACACCgATCCATGTAATGCGTTCGAGTTTAAGAGCTATGCTGGAAACAG
H3_00116868	CTRL0010_g10	TCGTGAAGTGCATTCGATC	tcttGTGGAAAGGACGAAACACCgTCGTGAAGTGCATTCGATCGTTTAAGAGCTATGCTGGAAACAG
H3_00116656	ROSA26_g1	GGCCTCAACTGCAAGAGGA	tcttGTGGAAAGGACGAAACACCgGGCCTCAACTGCAAGAGGAGTTTAAGAGCTATGCTGGAAACAG
H3_00116657	ROSA26_g2	CGCCGGCCTCAACTGCAAG	tcttGTGGAAAGGACGAAACACCgCGCCGGCCTCAACTGCAAGGTTTAAGAGCTATGCTGGAAACAG
H3_00116658	ROSA26_g3	AATCCTAGGGAGCGGGTAA	tcttGTGGAAAGGACGAAACACCgAATCCTAGGGAGCGGGTAAGTTTAAGAGCTATGCTGGAAACAG
H3_00116659	ROSA26_g4	AAAGGACGCGTTCCGCACA	tcttGTGGAAAGGACGAAACACCgAAAGGACGCGTTCCGCACAGTTTAAGAGCTATGCTGGAAACAG
H3_00116660	ROSA26_g5	CTTCTAAAAAATGCAGCTG	tcttGTGGAAAGGACGAAACACCgCTTCTAAAAAATGCAGCTGGTTTAAGAGCTATGCTGGAAACAG
H3_00116661	ROSA26_g6	GCCGGGGGAAGTATTAGAG	tcttGTGGAAAGGACGAAACACCgGCCGGGGGAAGTATTAGAGGTTTAAGAGCTATGCTGGAAACAG
H3_00116662	ROSA26_g7	GTGAGAGTAGTACCTGGTT	tcttGTGGAAAGGACGAAACACCgGTGAGAGTAGTACCTGGTTGTTTAAGAGCTATGCTGGAAACAG
H3_00116663	ROSA26_g8	TTAGAAATGCTCAACTGGC	tcttGTGGAAAGGACGAAACACCgTTAGAAATGCTCAACTGGCGTTTAAGAGCTATGCTGGAAACAG
H3_00116664	ROSA26_g9	TATCTTCACAAAGCTGCTG	tcttGTGGAAAGGACGAAACACCgTATCTTCACAAAGCTGCTGGTTTAAGAGCTATGCTGGAAACAG
H3_00116665	ROSA26_g10	TCAGCTTTCCCCTAGAGAA	tcttGTGGAAAGGACGAAACACCgTCAGCTTTCCCCTAGAGAAGTTTAAGAGCTATGCTGGAAACAG
H3_00116562	CCR5_g1	ATATAGACAGTATAAAAGT	tcttGTGGAAAGGACGAAACACCgATATAGACAGTATAAAAGTGTTTAAGAGCTATGCTGGAAACAG
H3_00116563	CCR5_g2	AACAGGCCAAGCAGCTGAG	tcttGTGGAAAGGACGAAACACCgAACAGGCCAAGCAGCTGAGGTTTAAGAGCTATGCTGGAAACAG
H3_00116564	CCR5_g3	ATCTCAGAAGCTAACTAAC	tcttGTGGAAAGGACGAAACACCgATCTCAGAAGCTAACTAACGTTTAAGAGCTATGCTGGAAACAG
H3_00116565	CCR5_g4	ACTCCCTGCACCTTAGACT	tcttGTGGAAAGGACGAAACACCgACTCCCTGCACCTTAGACTGTTTAAGAGCTATGCTGGAAACAG
H3_00116566	CCR5_g5	GGCCGGGTGCCCAAGTCCC	tcttGTGGAAAGGACGAAACACCgGGCCGGGTGCCCAAGTCCCGTTTAAGAGCTATGCTGGAAACAG
H3_00116567	CCR5_g6	TAGGGCAACCTTATGAGGC	tcttGTGGAAAGGACGAAACACCgTAGGGCAACCTTATGAGGCGTTTAAGAGCTATGCTGGAAACAG
H3_00116568	CCR5_g7	TAATAATTAAGAGGCCTCG	tcttGTGGAAAGGACGAAACACCgTAATAATTAAGAGGCCTCGGTTTAAGAGCTATGCTGGAAACAG
H3_00116569	CCR5_g8	CAAGCCAGTAATAATTAAG	tcttGTGGAAAGGACGAAACACCgCAAGCCAGTAATAATTAAGGTTTAAGAGCTATGCTGGAAACAG
H3_00116570	CCR5_g9	GACCATGACAAGCAGCGGC	tcttGTGGAAAGGACGAAACACCgGACCATGACAAGCAGCGGCGTTTAAGAGCTATGCTGGAAACAG
H3_00116571	CCR5_g10	ATGTGAAGGGGAGATAAAA	tcttGTGGAAAGGACGAAACACCgATGTGAAGGGGAGATAAAAGTTTAAGAGCTATGCTGGAAACAG
H3_00113022	AAVS1_g1	CTCCCTGGCCACTTTGCAC	tcttGTGGAAAGGACGAAACACCgCTCCCTGGCCACTTTGCACGTTTAAGAGCTATGCTGGAAACAG
H3_00113023	AAVS1_g2	ATGTGCGCACCCTGGAGCC	tcttGTGGAAAGGACGAAACACCgATGTGCGCACCCTGGAGCCGTTTAAGAGCTATGCTGGAAACAG
H3_00113024	AAVS1_g3	GCTGTAGTCAGGGACTGGG	tcttGTGGAAAGGACGAAACACCgGCTGTAGTCAGGGACTGGGGTTTAAGAGCTATGCTGGAAACAG
H3_00113025	AAVS1_g4	ATCGTTCACAATAGCCCAG	tcttGTGGAAAGGACGAAACACCgATCGTTCACAATAGCCCAGGTTTAAGAGCTATGCTGGAAACAG
H3_00113026	AAVS1_g5	GGCCGGAAAAGGCCATTTG	tcttGTGGAAAGGACGAAACACCgGGCCGGAAAAGGCCATTTGGTTTAAGAGCTATGCTGGAAACAG
H3_00113027	AAVS1_g6	CATGATGCAGAATTCCCCG	tcttGTGGAAAGGACGAAACACCgCATGATGCAGAATTCCCCGGTTTAAGAGCTATGCTGGAAACAG
H3_00113028	AAVS1_g7	CTGCACCCCAGCTCTAAGG	tcttGTGGAAAGGACGAAACACCgCTGCACCCCAGCTCTAAGGGTTTAAGAGCTATGCTGGAAACAG
H3_00113029	AAVS1_g8	TGCGCAGGACCTGGATCAC	tcttGTGGAAAGGACGAAACACCgTGCGCAGGACCTGGATCACGTTTAAGAGCTATGCTGGAAACAG
H3_00113030	AAVS1_g9	ACTTGCATCAGCTTCTCAG	tcttGTGGAAAGGACGAAACACCgACTTGCATCAGCTTCTCAGGTTTAAGAGCTATGCTGGAAACAG
H3_00113031	AAVS1_g10	TTTCCCTTGGACCCCAGGG	tcttGTGGAAAGGACGAAACACCgTTTCCCTTGGACCCCAGGGGTTTAAGAGCTATGCTGGAAACAG
EGFP_g1	EGFP_g1_g1	GGCGAGGAGCTGTTCACCG	tcttGTGGAAAGGACGAAACACCgGGCGAGGAGCTGTTCACCGGTTTAAGAGCTATGCTGGAAACAG
EGFP_g2	EGFP_g2_g2	AGCTGGACGGCGACGTAAA	tcttGTGGAAAGGACGAAACACCgAGCTGGACGGCGACGTAAAGTTTAAGAGCTATGCTGGAAACAG
EGFP_g3	EGFP_g3_g3	GCCACAAGTTCAGCGTGTC	tcttGTGGAAAGGACGAAACACCgGCCACAAGTTCAGCGTGTCGTTTAAGAGCTATGCTGGAAACAG
EGFP_g4	EGFP_g4_g4	GAGCGCACCATCTTCTTCA	tcttGTGGAAAGGACGAAACACCgGAGCGCACCATCTTCTTCAGTTTAAGAGCTATGCTGGAAACAG
EGFP_g5	EGFP_g5_g5	AAGTTCGAGGGCGACACCC	tcttGTGGAAAGGACGAAACACCgAAGTTCGAGGGCGACACCCGTTTAAGAGCTATGCTGGAAACAG
EGFP_g6	EGFP_g6_g6	GTGAACCGCATCGAGCTGA	tcttGTGGAAAGGACGAAACACCgGTGAACCGCATCGAGCTGAGTTTAAGAGCTATGCTGGAAACAG
mKate2_g1	mKate2_g1_g1	TACAACGTCAAGATCAGAG	tcttGTGGAAAGGACGAAACACCgTACAACGTCAAGATCAGAGGTTTAAGAGCTATGCTGGAAACAG
mKate2_g2	mKate2_g2_g2	TCACCACATACGAAGACGG	tcttGTGGAAAGGACGAAACACCgTCACCACATACGAAGACGGGTTTAAGAGCTATGCTGGAAACAG
mKate2_g3	mKate2_g3_g3	CACATGAAGCTGTACATGG	tcttGTGGAAAGGACGAAACACCgCACATGAAGCTGTACATGGGTTTAAGAGCTATGCTGGAAACAG
mKate2_g4	mKate2_g4_g4	TGATGCAGAAGAAAACACT	tcttGTGGAAAGGACGAAACACCgTGATGCAGAAGAAAACACTGTTTAAGAGCTATGCTGGAAACAG
mKate2_g5	mKate2_g5_g5	CCTTCATCAACCACACCCA	tcttGTGGAAAGGACGAAACACCgCCTTCATCAACCACACCCAGTTTAAGAGCTATGCTGGAAACAG
mKate2_g6	mKate2_g6_g6	ACTTCAAGTGCACATCCGA	tcttGTGGAAAGGACGAAACACCgACTTCAAGTGCACATCCGAGTTTAAGAGCTATGCTGGAAACAG

## Sheet: shRNA_control library
pLKO.1 - TRC plasmid
No	Gene	Target_seq	Oligo sequences
1	CCR5ch1	CCTAGTACAAGGCAACATATA	TATATCTTGTGGAAAGGACGAAACACCGGCCTAGTACAAGGCAACATATACTCGAGTATATGTTGCCTTGTACTAGGTTTTTAATTCTCGACCTCGAGACAAATGGC
2	CCR5ch10	CCATGCTGTGTTTGCTTTAAA	TATATCTTGTGGAAAGGACGAAACACCGGCCATGCTGTGTTTGCTTTAAACTCGAGTTTAAAGCAAACACAGCATGGTTTTTAATTCTCGACCTCGAGACAAATGGC
3	CCR5ch2	CGAGCGAGCAAGCTCAGTTTA	TATATCTTGTGGAAAGGACGAAACACCGGCGAGCGAGCAAGCTCAGTTTACTCGAGTAAACTGAGCTTGCTCGCTCGTTTTTAATTCTCGACCTCGAGACAAATGGC
4	CCR5ch3	ACTCTTGACAGGGCTCTATTT	TATATCTTGTGGAAAGGACGAAACACCGGACTCTTGACAGGGCTCTATTTCTCGAGAAATAGAGCCCTGTCAAGAGTTTTTTAATTCTCGACCTCGAGACAAATGGC
5	CCR5ch4	TCCATACAGTCAGTATCAATT	TATATCTTGTGGAAAGGACGAAACACCGGTCCATACAGTCAGTATCAATTCTCGAGAATTGATACTGACTGTATGGATTTTTAATTCTCGACCTCGAGACAAATGGC
6	CCR5ch5	GGTCATCCTCATCCTGATAAA	TATATCTTGTGGAAAGGACGAAACACCGGGGTCATCCTCATCCTGATAAACTCGAGTTTATCAGGATGAGGATGACCTTTTTAATTCTCGACCTCGAGACAAATGGC
7	CCR5ch6	GCTCCCTACAACATTGTCCTT	TATATCTTGTGGAAAGGACGAAACACCGGGCTCCCTACAACATTGTCCTTCTCGAGAAGGACAATGTTGTAGGGAGCTTTTTAATTCTCGACCTCGAGACAAATGGC
8	CCR5ch7	CCAGACATTAAAGATAGTCAT	TATATCTTGTGGAAAGGACGAAACACCGGCCAGACATTAAAGATAGTCATCTCGAGATGACTATCTTTAATGTCTGGTTTTTAATTCTCGACCTCGAGACAAATGGC
9	CCR5ch8	GCTTCTGCAAATGCTGTTCTA	TATATCTTGTGGAAAGGACGAAACACCGGGCTTCTGCAAATGCTGTTCTACTCGAGTAGAACAGCATTTGCAGAAGCTTTTTAATTCTCGACCTCGAGACAAATGGC
10	CCR5ch9	GCTTCTTAAATGAGAAGGAAT	TATATCTTGTGGAAAGGACGAAACACCGGGCTTCTTAAATGAGAAGGAATCTCGAGATTCCTTCTCATTTAAGAAGCTTTTTAATTCTCGACCTCGAGACAAATGGC
11	GFPscrmsh1	GCACCCATTACGAACACTAAA	TATATCTTGTGGAAAGGACGAAACAccgGCACCCATTACGAACACTAAACTCGAGTTTAGTGTTCGTAATGGGTGCTTTTTAATTCTCGACCTCGAGACAAATGGC
12	GFPscrmsh10	GGTGATCTGTCCCACATCTAA	TATATCTTGTGGAAAGGACGAAACAccgGGTGATCTGTCCCACATCTAACTCGAGTTAGATGTGGGACAGATCACCTTTTTAATTCTCGACCTCGAGACAAATGGC
13	GFPscrmsh2	GCGAACTCAAATCTCACTCAA	TATATCTTGTGGAAAGGACGAAACAccgGCGAACTCAAATCTCACTCAACTCGAGTTGAGTGAGATTTGAGTTCGCTTTTTAATTCTCGACCTCGAGACAAATGGC
14	GFPscrmsh3	GCTCAACCATTCCAACTAAGA	TATATCTTGTGGAAAGGACGAAACAccgGCTCAACCATTCCAACTAAGACTCGAGTCTTAGTTGGAATGGTTGAGCTTTTTAATTCTCGACCTCGAGACAAATGGC
15	GFPscrmsh4	GCAACTCTCCGCATAATTACA	TATATCTTGTGGAAAGGACGAAACAccgGCAACTCTCCGCATAATTACACTCGAGTGTAATTATGCGGAGAGTTGCTTTTTAATTCTCGACCTCGAGACAAATGGC
16	GFPscrmsh5	GGCACGGCACTAGATACTCAA	TATATCTTGTGGAAAGGACGAAACAccgGGCACGGCACTAGATACTCAACTCGAGTTGAGTATCTAGTGCCGTGCCTTTTTAATTCTCGACCTCGAGACAAATGGC
17	GFPscrmsh6	GTGCAAAGCGACCGACCTATA	TATATCTTGTGGAAAGGACGAAACAccgGTGCAAAGCGACCGACCTATACTCGAGTATAGGTCGGTCGCTTTGCACTTTTTAATTCTCGACCTCGAGACAAATGGC
18	GFPscrmsh7	GGGTCACCTAACAGTCAAACA	TATATCTTGTGGAAAGGACGAAACAccgGGGTCACCTAACAGTCAAACACTCGAGTGTTTGACTGTTAGGTGACCCTTTTTAATTCTCGACCTCGAGACAAATGGC
19	GFPscrmsh8	GAACAGCAGTCGAGCCTACTT	TATATCTTGTGGAAAGGACGAAACAccgGAACAGCAGTCGAGCCTACTTCTCGAGAAGTAGGCTCGACTGCTGTTCTTTTTAATTCTCGACCTCGAGACAAATGGC
20	GFPscrmsh9	GCACTCATCGGCGACTAAATT	TATATCTTGTGGAAAGGACGAAACAccgGCACTCATCGGCGACTAAATTCTCGAGAATTTAGTCGCCGATGAGTGCTTTTTAATTCTCGACCTCGAGACAAATGGC
21	GFPsh1	ACAACAGCCACAACGTCTATA	TATATCTTGTGGAAAGGACGAAACACCGGACAACAGCCACAACGTCTATACTCGAGTATAGACGTTGTGGCTGTTGTTTTTTAATTCTCGACCTCGAGACAAATGGC
22	GFPsh10	AGCTGACCCTGAAGTTCATCT	TATATCTTGTGGAAAGGACGAAACACCGGAGCTGACCCTGAAGTTCATCTCTCGAGAGATGAACTTCAGGGTCAGCTTTTTTAATTCTCGACCTCGAGACAAATGGC
23	GFPsh2	CAACAGCCACAACGTCTATAT	TATATCTTGTGGAAAGGACGAAACACCGGCAACAGCCACAACGTCTATATCTCGAGATATAGACGTTGTGGCTGTTGTTTTTAATTCTCGACCTCGAGACAAATGGC
24	GFPsh3	ACAGCCACAACGTCTATATCA	TATATCTTGTGGAAAGGACGAAACACCGGACAGCCACAACGTCTATATCACTCGAGTGATATAGACGTTGTGGCTGTTTTTTAATTCTCGACCTCGAGACAAATGGC
25	GFPsh4	CAGCCACAACGTCTATATCAT	TATATCTTGTGGAAAGGACGAAACACCGGCAGCCACAACGTCTATATCATCTCGAGATGATATAGACGTTGTGGCTGTTTTTAATTCTCGACCTCGAGACAAATGGC
26	GFPsh5	CGACGTAAACGGCCACAAGTT	TATATCTTGTGGAAAGGACGAAACACCGGCGACGTAAACGGCCACAAGTTCTCGAGAACTTGTGGCCGTTTACGTCGTTTTTAATTCTCGACCTCGAGACAAATGGC
27	GFPsh6	GACGTAAACGGCCACAAGTTC	TATATCTTGTGGAAAGGACGAAACACCGGGACGTAAACGGCCACAAGTTCCTCGAGGAACTTGTGGCCGTTTACGTCTTTTTAATTCTCGACCTCGAGACAAATGGC
28	GFPsh7	ACGTAAACGGCCACAAGTTCA	TATATCTTGTGGAAAGGACGAAACACCGGACGTAAACGGCCACAAGTTCACTCGAGTGAACTTGTGGCCGTTTACGTTTTTTAATTCTCGACCTCGAGACAAATGGC
29	GFPsh8	GCAAGCTGACCCTGAAGTTCA	TATATCTTGTGGAAAGGACGAAACACCGGGCAAGCTGACCCTGAAGTTCACTCGAGTGAACTTCAGGGTCAGCTTGCTTTTTAATTCTCGACCTCGAGACAAATGGC
30	GFPsh9	CAAGCTGACCCTGAAGTTCAT	TATATCTTGTGGAAAGGACGAAACACCGGCAAGCTGACCCTGAAGTTCATCTCGAGATGAACTTCAGGGTCAGCTTGTTTTTAATTCTCGACCTCGAGACAAATGGC
31	hAPC sh1	TAATGAACACTACAGATAGAA	TATATCTTGTGGAAAGGACGAAACACCGGTAATGAACACTACAGATAGAACTCGAGTTCTATCTGTAGTGTTCATTATTTTTAATTCTCGACCTCGAGACAAATGGC
32	hAPC sh2	GACTGTCCTTTCACCATATTT	TATATCTTGTGGAAAGGACGAAACACCGGGACTGTCCTTTCACCATATTTCTCGAGAAATATGGTGAAAGGACAGTCTTTTTAATTCTCGACCTCGAGACAAATGGC
33	hAPC sh3	AGTACAAGGATGCCAATATTA	TATATCTTGTGGAAAGGACGAAACACCGGAGTACAAGGATGCCAATATTACTCGAGTAATATTGGCATCCTTGTACTTTTTTAATTCTCGACCTCGAGACAAATGGC
34	hAPC sh4	CAGATATGACCAGAAGGCAAT	TATATCTTGTGGAAAGGACGAAACACCGGCAGATATGACCAGAAGGCAATCTCGAGATTGCCTTCTGGTCATATCTGTTTTTAATTCTCGACCTCGAGACAAATGGC
35	hSATB1 sh1	GTCCACCTTGTCTTCTCTC	TATATCTTGTGGAAAGGACGAAACACCGGGTCCACCTTGTCTTCTCTCCTCGAGGAGAGAAGACAAGGTGGACTTTTTAATTCTCGACCTCGAGACAAATGGC
36	hSATB1 sh2	GGTCGATGTGGCAGAATATAA	TATATCTTGTGGAAAGGACGAAACACCGGGGTCGATGTGGCAGAATATAACTCGAGTTATATTCTGCCACATCGACCTTTTTAATTCTCGACCTCGAGACAAATGGC
37	hSATB1 sh3	GGAATCTCCCAGGCGGTATTT	TATATCTTGTGGAAAGGACGAAACACCGGGGAATCTCCCAGGCGGTATTTCTCGAGAAATACCGCCTGGGAGATTCCTTTTTAATTCTCGACCTCGAGACAAATGGC
38	hSATB2 sh4	GCCATGCAGAATTTCCTCAAT	TATATCTTGTGGAAAGGACGAAACACCGGGCCATGCAGAATTTCCTCAATCTCGAGATTGAGGAAATTCTGCATGGCTTTTTAATTCTCGACCTCGAGACAAATGGC
39	hSATB2 sh5	CTGCCGAAATTGACCAGAGAT	TATATCTTGTGGAAAGGACGAAACACCGGCTGCCGAAATTGACCAGAGATCTCGAGATCTCTGGTCAATTTCGGCAGTTTTTAATTCTCGACCTCGAGACAAATGGC
40	hSATB2 sh6	CGACATGCTACAAGATGTCT	TATATCTTGTGGAAAGGACGAAACACCGGCGACATGCTACAAGATGTCTCTCGAGAGACATCTTGTAGCATGTCGTTTTTAATTCTCGACCTCGAGACAAATGGC
41	hSMARCA4 sh1	CCGAGGTCTGATAGTGAAGAA	TATATCTTGTGGAAAGGACGAAACACCGGCCGAGGTCTGATAGTGAAGAACTCGAGTTCTTCACTATCAGACCTCGGTTTTTAATTCTCGACCTCGAGACAAATGGC
42	hSMARCA4 sh2	CCCGTGGACTTCAAGAAGATA	TATATCTTGTGGAAAGGACGAAACACCGGCCCGTGGACTTCAAGAAGATACTCGAGTATCTTCTTGAAGTCCACGGGTTTTTAATTCTCGACCTCGAGACAAATGGC
43	hSMARCA4 sh3	GCCAAGCAAGATGTCGATGAT	TATATCTTGTGGAAAGGACGAAACACCGGGCCAAGCAAGATGTCGATGATCTCGAGATCATCGACATCTTGCTTGGCTTTTTAATTCTCGACCTCGAGACAAATGGC
44	hSMARCB1 sh1	GAAGTTGATGACGCCTGAGAT	TATATCTTGTGGAAAGGACGAAACACCGGGAAGTTGATGACGCCTGAGATCTCGAGATCTCAGGCGTCATCAACTTCTTTTTAATTCTCGACCTCGAGACAAATGGC
45	hSMARCB1 sh2	ACGGAGCATCTCAGAAGATTG	TATATCTTGTGGAAAGGACGAAACACCGGACGGAGCATCTCAGAAGATTGCTCGAGCAATCTTCTGAGATGCTCCGTTTTTTAATTCTCGACCTCGAGACAAATGGC
46	hSMARCC1 sh1	GCAGGATATTAGCTCCTTATA	TATATCTTGTGGAAAGGACGAAACACCGGGCAGGATATTAGCTCCTTATACTCGAGTATAAGGAGCTAATATCCTGCTTTTTAATTCTCGACCTCGAGACAAATGGC
47	hSMARCC1 sh2	GCTATGATACTTGGGTCCATA	TATATCTTGTGGAAAGGACGAAACACCGGGCTATGATACTTGGGTCCATACTCGAGTATGGACCCAAGTATCATAGCTTTTTAATTCTCGACCTCGAGACAAATGGC
48	hSMARCC1 sh3	CCCACCACATTTACCCATATT	TATATCTTGTGGAAAGGACGAAACACCGGCCCACCACATTTACCCATATTCTCGAGAATATGGGTAAATGTGGTGGGTTTTTAATTCTCGACCTCGAGACAAATGGC
49	hSMARCC2 sh1	GAGAAGCACTGGAGTATCA	TATATCTTGTGGAAAGGACGAAACACCGGGAGAAGCACTGGAGTATCACTCGAGTGATACTCCAGTGCTTCTCTTTTTAATTCTCGACCTCGAGACAAATGGC
50	hSMARCC2 sh2	GCTACTATCCTGACAGTTA	TATATCTTGTGGAAAGGACGAAACACCGGGCTACTATCCTGACAGTTACTCGAGTAACTGTCAGGATAGTAGCTTTTTAATTCTCGACCTCGAGACAAATGGC
51	hSMARCC2 sh3	TAAGAAAGGTCCCTCAACA	TATATCTTGTGGAAAGGACGAAACACCGGTAAGAAAGGTCCCTCAACACTCGAGTGTTGAGGGACCTTTCTTATTTTTAATTCTCGACCTCGAGACAAATGGC
52	hSMARCD1 sh1	CCATGAGACAATAGAAACCAT	TATATCTTGTGGAAAGGACGAAACACCGGCCATGAGACAATAGAAACCATCTCGAGATGGTTTCTATTGTCTCATGGTTTTTAATTCTCGACCTCGAGACAAATGGC
53	hSMARCD1 sh2	CTTGGTGATTGAACTGGACAA	TATATCTTGTGGAAAGGACGAAACACCGGCTTGGTGATTGAACTGGACAACTCGAGTTGTCCAGTTCAATCACCAAGTTTTTAATTCTCGACCTCGAGACAAATGGC
54	hSMARCD1 sh3	GATCTTTGAGTCTCAACGTAT	TATATCTTGTGGAAAGGACGAAACACCGGGATCTTTGAGTCTCAACGTATCTCGAGATACGTTGAGACTCAAAGATCTTTTTAATTCTCGACCTCGAGACAAATGGC
55	hSMARCD1 sh4	CGACTGCACCAATTCTTGATT	TATATCTTGTGGAAAGGACGAAACACCGGCGACTGCACCAATTCTTGATTCTCGAGAATCAAGAATTGGTGCAGTCGTTTTTAATTCTCGACCTCGAGACAAATGGC
56	KRT20scrmsh1	GGTTGCGCATAGCTCGTTATA	TATATCTTGTGGAAAGGACGAAACAccgGGTTGCGCATAGCTCGTTATACTCGAGTATAACGAGCTATGCGCAACCTTTTTAATTCTCGACCTCGAGACAAATGGC
57	KRT20scrmsh10	GAATGAGAGAGTATAAGTCAA	TATATCTTGTGGAAAGGACGAAACAccgGAATGAGAGAGTATAAGTCAACTCGAGTTGACTTATACTCTCTCATTCTTTTTAATTCTCGACCTCGAGACAAATGGC
58	KRT20scrmsh2	GAAAGCGAACGTAGTAACTTA	TATATCTTGTGGAAAGGACGAAACAccgGAAAGCGAACGTAGTAACTTACTCGAGTAAGTTACTACGTTCGCTTTCTTTTTAATTCTCGACCTCGAGACAAATGGC
59	KRT20scrmsh3	GCCCACGAACGCCTATAAATA	TATATCTTGTGGAAAGGACGAAACAccgGCCCACGAACGCCTATAAATACTCGAGTATTTATAGGCGTTCGTGGGCTTTTTAATTCTCGACCTCGAGACAAATGGC
60	KRT20scrmsh4	GCCAGATATGGGCGTTCAAAT	TATATCTTGTGGAAAGGACGAAACAccgGCCAGATATGGGCGTTCAAATCTCGAGATTTGAACGCCCATATCTGGCTTTTTAATTCTCGACCTCGAGACAAATGGC
61	KRT20scrmsh5	GCGAACAAGCCCAAACTCATA	TATATCTTGTGGAAAGGACGAAACAccgGCGAACAAGCCCAAACTCATACTCGAGTATGAGTTTGGGCTTGTTCGCTTTTTAATTCTCGACCTCGAGACAAATGGC
62	KRT20scrmsh6	GTTTATTTATGAGGCGTATTA	TATATCTTGTGGAAAGGACGAAACAccgGTTTATTTATGAGGCGTATTA CTCGAGTAATACGCCTCATAAATAAACTTTTTAATTCTCGACCTCGAGACAAATGGC
63	KRT20scrmsh7	GGAACTATAAATTCGATCATA	TATATCTTGTGGAAAGGACGAAACAccgGGAACTATAAATTCGATCATACTCGAGTATGATCGAATTTATAGTTCCTTTTTAATTCTCGACCTCGAGACAAATGGC
64	KRT20scrmsh8	GATCAAAGTTACTCATGACTA	TATATCTTGTGGAAAGGACGAAACAccgGATCAAAGTTACTCATGACTACTCGAGTAGTCATGAGTAACTTTGATCTTTTTAATTCTCGACCTCGAGACAAATGGC
65	KRT20scrmsh9	GAAATTAACTAGTCTATCAGT	TATATCTTGTGGAAAGGACGAAACAccgGAAATTAACTAGTCTATCAGT CTCGAGACTGATAGACTAGTTAATTTCTTTTTAATTCTCGACCTCGAGACAAATGGC
66	KRT20sh1	CGGTGTGTCCTGCAAATTGAT	TATATCTTGTGGAAAGGACGAAACACCGGCGGTGTGTCCTGCAAATTGATCTCGAGATCAATTTGCAGGACACACCGTTTTTAATTCTCGACCTCGAGACAAATGGC
67	KRT20sh10	GGGAGCAAAGATAAGATTATA	TATATCTTGTGGAAAGGACGAAACACCGGGGGAGCAAAGATAAGATTATACTCGAGTATAATCTTATCTTTGCTCCCTTTTTAATTCTCGACCTCGAGACAAATGGC
68	KRT20sh2	GTCACAGTGAATACTGAAGAA	TATATCTTGTGGAAAGGACGAAACACCGGGTCACAGTGAATACTGAAGAACTCGAGTTCTTCAGTATTCACTGTGACTTTTTAATTCTCGACCTCGAGACAAATGGC
69	KRT20sh3	CCCTGCAAGAAATCAGCCATA	TATATCTTGTGGAAAGGACGAAACACCGGCCCTGCAAGAAATCAGCCATACTCGAGTATGGCTGATTTCTTGCAGGGTTTTTAATTCTCGACCTCGAGACAAATGGC
70	KRT20sh4	CGTCTAACAGTGGAAGCTGAT	TATATCTTGTGGAAAGGACGAAACACCGGCGTCTAACAGTGGAAGCTGATCTCGAGATCAGCTTCCACTGTTAGACGTTTTTAATTCTCGACCTCGAGACAAATGGC
71	KRT20sh5	CGCCAGAACAACGAATACCAT	TATATCTTGTGGAAAGGACGAAACACCGGCGCCAGAACAACGAATACCATCTCGAGATGGTATTCGTTGTTCTGGCGTTTTTAATTCTCGACCTCGAGACAAATGGC
72	KRT20sh6	CTTTGTGAGGTTTAGTATAAT	TATATCTTGTGGAAAGGACGAAACACCGGCTTTGTGAGGTTTAGTATAATCTCGAGATTATACTAAACCTCACAAAGTTTTTAATTCTCGACCTCGAGACAAATGGC
73	KRT20sh7	CAATTACAGAGTCTGATAAAT	TATATCTTGTGGAAAGGACGAAACACCGGCAATTACAGAGTCTGATAAATCTCGAGATTTATCAGACTCTGTAATTGTTTTTAATTCTCGACCTCGAGACAAATGGC
74	KRT20sh8	CTAATCACTGCAGAGTATTAA	TATATCTTGTGGAAAGGACGAAACACCGGCTAATCACTGCAGAGTATTAACTCGAGTTAATACTCTGCAGTGATTAGTTTTTAATTCTCGACCTCGAGACAAATGGC
75	KRT20sh9	TAATCACTGCAGAGTATTAAT	TATATCTTGTGGAAAGGACGAAACACCGGTAATCACTGCAGAGTATTAATCTCGAGATTAATACTCTGCAGTGATTATTTTTAATTCTCGACCTCGAGACAAATGGC
76	LGR5sh1	TATCAGTCCTGAAGTAATTAA	TATATCTTGTGGAAAGGACGAAACACCGGTATCAGTCCTGAAGTAATTAACTCGAGTTAATTACTTCAGGACTGATATTTTTAATTCTCGACCTCGAGACAAATGGC
77	LGR5sh10	TTGTCCTTCTCCTCTTTAATA	TATATCTTGTGGAAAGGACGAAACACCGGTTGTCCTTCTCCTCTTTAATACTCGAGTATTAAAGAGGAGAAGGACAATTTTTAATTCTCGACCTCGAGACAAATGGC
78	LGR5sh2	TAGCCTCCGATCGCTGAATTT	TATATCTTGTGGAAAGGACGAAACACCGGTAGCCTCCGATCGCTGAATTTCTCGAGAAATTCAGCGATCGGAGGCTATTTTTAATTCTCGACCTCGAGACAAATGGC
79	LGR5sh3	TTGGGACTGCTCTATGGTAAA	TATATCTTGTGGAAAGGACGAAACACCGGTTGGGACTGCTCTATGGTAAACTCGAGTTTACCATAGAGCAGTCCCAATTTTTAATTCTCGACCTCGAGACAAATGGC
80	LGR5sh4	CCCAAGCTTGATGTCAATTAA	TATATCTTGTGGAAAGGACGAAACACCGGCCCAAGCTTGATGTCAATTAACTCGAGTTAATTGACATCAAGCTTGGGTTTTTAATTCTCGACCTCGAGACAAATGGC
81	LGR5sh5	GCCTAGAGACTTTAGATTTAA	TATATCTTGTGGAAAGGACGAAACACCGGGCCTAGAGACTTTAGATTTAACTCGAGTTAAATCTAAAGTCTCTAGGCTTTTTAATTCTCGACCTCGAGACAAATGGC
82	LGR5sh6	CGTGGGTTCTCTGTGAAATAT	TATATCTTGTGGAAAGGACGAAACACCGGCGTGGGTTCTCTGTGAAATATCTCGAGATATTTCACAGAGAACCCACGTTTTTAATTCTCGACCTCGAGACAAATGGC
83	LGR5sh7	GTGGGTTCTCTGTGAAATATT	TATATCTTGTGGAAAGGACGAAACACCGGGTGGGTTCTCTGTGAAATATTCTCGAGAATATTTCACAGAGAACCCACTTTTTAATTCTCGACCTCGAGACAAATGGC
84	LGR5sh8	AGGGAGACCTGGAGAATATTT	TATATCTTGTGGAAAGGACGAAACACCGGAGGGAGACCTGGAGAATATTTCTCGAGAAATATTCTCCAGGTCTCCCTTTTTTAATTCTCGACCTCGAGACAAATGGC
85	LGR5sh9	CTTGTCCTTCTCCTCTTTAAT	TATATCTTGTGGAAAGGACGAAACACCGGCTTGTCCTTCTCCTCTTTAATCTCGAGATTAAAGAGGAGAAGGACAAGTTTTTAATTCTCGACCTCGAGACAAATGGC
86	mKatescrmsh1	GTTGTCGAGAGGTTGAACTAT	TATATCTTGTGGAAAGGACGAAACAccgGTTGTCGAGAGGTTGAACTATCTCGAGATAGTTCAACCTCTCGACAACTTTTTAATTCTCGACCTCGAGACAAATGGC
87	mKatescrmsh10	GGATGCACAGCGACATAGGTA	TATATCTTGTGGAAAGGACGAAACAccgGGATGCACAGCGACATAGGTACTCGAGTACCTATGTCGCTGTGCATCCTTTTTAATTCTCGACCTCGAGACAAATGGC
88	mKatescrmsh2	GTCAGCCAACGGCAAGTAGTA	TATATCTTGTGGAAAGGACGAAACAccgGTCAGCCAACGGCAAGTAGTACTCGAGTACTACTTGCCGTTGGCTGACTTTTTAATTCTCGACCTCGAGACAAATGGC
89	mKatescrmsh3	GCTTAACTCAACGCAGAACAT	TATATCTTGTGGAAAGGACGAAACAccgGCTTAACTCAACGCAGAACATCTCGAGATGTTCTGCGTTGAGTTAAGCTTTTTAATTCTCGACCTCGAGACAAATGGC
90	mKatescrmsh4	GCTAACCCACACGAAACTAAA	TATATCTTGTGGAAAGGACGAAACAccgGCTAACCCACACGAAACTAAACTCGAGTTTAGTTTCGTGTGGGTTAGCTTTTTAATTCTCGACCTCGAGACAAATGGC
91	mKatescrmsh5	GAGGTAAGGCGACCAAATAAA	TATATCTTGTGGAAAGGACGAAACAccgGAGGTAAGGCGACCAAATAAACTCGAGTTTATTTGGTCGCCTTACCTCTTTTTAATTCTCGACCTCGAGACAAATGGC
92	mKatescrmsh6	GAGCGAAGCACGAGAGACATA	TATATCTTGTGGAAAGGACGAAACAccgGAGCGAAGCACGAGAGACATACTCGAGTATGTCTCTCGTGCTTCGCTCTTTTTAATTCTCGACCTCGAGACAAATGGC
93	mKatescrmsh7	GCAGCCCAAAGACGAAACTTA	TATATCTTGTGGAAAGGACGAAACAccgGCAGCCCAAAGACGAAACTTACTCGAGTAAGTTTCGTCTTTGGGCTGCTTTTTAATTCTCGACCTCGAGACAAATGGC
94	mKatescrmsh8	GAGCGGGAGAAGACGAAATTT	TATATCTTGTGGAAAGGACGAAACAccgGAGCGGGAGAAGACGAAATTTCTCGAGAAATTTCGTCTTCTCCCGCTCTTTTTAATTCTCGACCTCGAGACAAATGGC
95	mKatescrmsh9	GCACAAGAAACCACCTTACGA	TATATCTTGTGGAAAGGACGAAACAccgGCACAAGAAACCACCTTACGACTCGAGTCGTAAGGTGGTTTCTTGTGCTTTTTAATTCTCGACCTCGAGACAAATGGC
96	mKatesh1	ATGGTGTCTGAGCTGATTAAG	TATATCTTGTGGAAAGGACGAAACACCGGATGGTGTCTGAGCTGATTAAGCTCGAGCTTAATCAGCTCAGACACCATTTTTTAATTCTCGACCTCGAGACAAATGGC
97	mKatesh10	GGCCCTGTGATGCAGAAGAAA	TATATCTTGTGGAAAGGACGAAACACCGGGGCCCTGTGATGCAGAAGAAACTCGAGTTTCTTCTGCATCACAGGGCCTTTTTAATTCTCGACCTCGAGACAAATGGC
98	mKatesh2	TGGGAGAGAGTCACCACATAC	TATATCTTGTGGAAAGGACGAAACACCGGTGGGAGAGAGTCACCACATACCTCGAGGTATGTGGTGACTCTCTCCCATTTTTAATTCTCGACCTCGAGACAAATGGC
99	mKatesh3	TGCAACTTGAAGACCACATAC	TATATCTTGTGGAAAGGACGAAACACCGGTGCAACTTGAAGACCACATACCTCGAGGTATGTGGTCTTCAAGTTGCATTTTTAATTCTCGACCTCGAGACAAATGGC
100	mKatesh4	CCACATACAGATCCAAGAAAC	TATATCTTGTGGAAAGGACGAAACACCGGCCACATACAGATCCAAGAAACCTCGAGGTTTCTTGGATCTGTATGTGGTTTTTAATTCTCGACCTCGAGACAAATGGC
101	mKatesh5	GACAGAAGACTGGAAAGAATC	TATATCTTGTGGAAAGGACGAAACACCGGGACAGAAGACTGGAAAGAATCCTCGAGGATTCTTTCCAGTCTTCTGTCTTTTTAATTCTCGACCTCGAGACAAATGGC
102	mKatesh6	GAATCAAGGAGGCCGACAAAG	TATATCTTGTGGAAAGGACGAAACACCGGGAATCAAGGAGGCCGACAAAGCTCGAGCTTTGTCGGCCTCCTTGATTCTTTTTAATTCTCGACCTCGAGACAAATGGC
103	mKatesh7	AGATCCAAGAAACCCGCTAAG	TATATCTTGTGGAAAGGACGAAACACCGGAGATCCAAGAAACCCGCTAAGCTCGAGCTTAGCGGGTTTCTTGGATCTTTTTTAATTCTCGACCTCGAGACAAATGGC
104	mKatesh8	TGTGGACAGAAGACTGGAAAG	TATATCTTGTGGAAAGGACGAAACACCGGTGTGGACAGAAGACTGGAAAGCTCGAGCTTTCCAGTCTTCTGTCCACATTTTTAATTCTCGACCTCGAGACAAATGGC
105	mKatesh9	CACCCAGACCATGAGAATCAA	TATATCTTGTGGAAAGGACGAAACACCGGCACCCAGACCATGAGAATCAACTCGAGTTGATTCTCATGGTCTGGGTGTTTTTAATTCTCGACCTCGAGACAAATGGC
106	MYCsh1	CCCAAGGTAGTTATCCTTAAA	TATATCTTGTGGAAAGGACGAAACACCGGCCCAAGGTAGTTATCCTTAAACTCGAGTTTAAGGATAACTACCTTGGGTTTTTAATTCTCGACCTCGAGACAAATGGC
107	MYCsh2	ACTGAAAGATTTAGCCATAAT	TATATCTTGTGGAAAGGACGAAACACCGGACTGAAAGATTTAGCCATAATCTCGAGATTATGGCTAAATCTTTCAGTTTTTTAATTCTCGACCTCGAGACAAATGGC
108	MYCsh3	TACGGAACTCTTGTGCGTAAG	TATATCTTGTGGAAAGGACGAAACACCGGTACGGAACTCTTGTGCGTAAGCTCGAGCTTACGCACAAGAGTTCCGTATTTTTAATTCTCGACCTCGAGACAAATGGC
109	MYCsh4	ACTCGGTGCAGCCGTATTTCT	TATATCTTGTGGAAAGGACGAAACACCGGACTCGGTGCAGCCGTATTTCTCTCGAGAGAAATACGGCTGCACCGAGTTTTTTAATTCTCGACCTCGAGACAAATGGC
110	MYCsh5	ATCATCATCCAGGACTGTATG	TATATCTTGTGGAAAGGACGAAACACCGGATCATCATCCAGGACTGTATGCTCGAGCATACAGTCCTGGATGATGATTTTTTAATTCTCGACCTCGAGACAAATGGC
111	MYCssh6	GCATCCTAGTAACGAATCATT	TATATCTTGTGGAAAGGACGAAACAccgGCATCCTAGTAACGAATCATTCTCGAGAATGATTCGTTACTAGGATGCTTTTTAATTCTCGACCTCGAGACAAATGGC
112	POLRD2scrmsh1	GAGGCATTTATAGTTCCTAGA	TATATCTTGTGGAAAGGACGAAACAccgGAGGCATTTATAGTTCCTAGACTCGAGTCTAGGAACTATAAATGCCTCTTTTTAATTCTCGACCTCGAGACAAATGGC
113	POLRD2scrmsh2	GTCCGTTACATTCCGCAGTAT	TATATCTTGTGGAAAGGACGAAACAccgGTCCGTTACATTCCGCAGTATCTCGAGATACTGCGGAATGTAACGGACTTTTTAATTCTCGACCTCGAGACAAATGGC
114	POLRD2scrmsh3	GCTGATACACGACGTAACTCT	TATATCTTGTGGAAAGGACGAAACAccgGCTGATACACGACGTAACTCTCTCGAGAGAGTTACGTCGTGTATCAGCTTTTTAATTCTCGACCTCGAGACAAATGGC
115	POLRD2scrmsh4	GTTTCCCAACGCTATTTAAGT	TATATCTTGTGGAAAGGACGAAACAccgGTTTCCCAACGCTATTTAAGTCTCGAGACTTAAATAGCGTTGGGAAACTTTTTAATTCTCGACCTCGAGACAAATGGC
116	POLRD2scrmsh5	GCCATTTCCATTGCGATAAGA	TATATCTTGTGGAAAGGACGAAACAccgGCCATTTCCATTGCGATAAGACTCGAGTCTTATCGCAATGGAAATGGCTTTTTAATTCTCGACCTCGAGACAAATGGC
117	POLRD2sh1	GCAGCAGATTCTTGATGATAT	TATATCTTGTGGAAAGGACGAAACACCGGGCAGCAGATTCTTGATGATATCTCGAGATATCATCAAGAATCTGCTGCTTTTTAATTCTCGACCTCGAGACAAATGGC
118	POLRD2sh2	GCCCGTTTCAGTCGTTTCAAA	TATATCTTGTGGAAAGGACGAAACACCGGGCCCGTTTCAGTCGTTTCAAACTCGAGTTTGAAACGACTGAAACGGGCTTTTTAATTCTCGACCTCGAGACAAATGGC
119	POLRD2sh3	CGTAGCTTGCTACTCCAGAAA	TATATCTTGTGGAAAGGACGAAACACCGGCGTAGCTTGCTACTCCAGAAACTCGAGTTTCTGGAGTAGCAAGCTACGTTTTTAATTCTCGACCTCGAGACAAATGGC
120	POLRD2sh4	GCTCATCTTTCCTAAAGAGTT	TATATCTTGTGGAAAGGACGAAACACCGGGCTCATCTTTCCTAAAGAGTTCTCGAGAACTCTTTAGGAAAGATGAGCTTTTTAATTCTCGACCTCGAGACAAATGGC
121	POLRD2sh5	GCTCTCAGAAGTCTTCATGAA	TATATCTTGTGGAAAGGACGAAACACCGGGCTCTCAGAAGTCTTCATGAACTCGAGTTCATGAAGACTTCTGAGAGCTTTTTAATTCTCGACCTCGAGACAAATGGC
122	Prom1sh1	GTGTACAGTAAACGGTGTATA	TATATCTTGTGGAAAGGACGAAACACCGGGTGTACAGTAAACGGTGTATACTCGAGTATACACCGTTTACTGTACACTTTTTAATTCTCGACCTCGAGACAAATGGC
123	Prom1sh10	AGTCCATGGTCCATCACTATT	TATATCTTGTGGAAAGGACGAAACACCGGAGTCCATGGTCCATCACTATTCTCGAGAATAGTGATGGACCATGGACTTTTTTAATTCTCGACCTCGAGACAAATGGC
124	Prom1sh2	TGTGGTACAGCCGCGTGATTT	TATATCTTGTGGAAAGGACGAAACACCGGTGTGGTACAGCCGCGTGATTTCTCGAGAAATCACGCGGCTGTACCACATTTTTAATTCTCGACCTCGAGACAAATGGC
125	Prom1sh3	GCGTCTTCCTATTCAGGATAT	TATATCTTGTGGAAAGGACGAAACACCGGGCGTCTTCCTATTCAGGATATCTCGAGATATCCTGAATAGGAAGACGCTTTTTAATTCTCGACCTCGAGACAAATGGC
126	Prom1sh4	CAGAACTTGACAACGTTAATA	TATATCTTGTGGAAAGGACGAAACACCGGCAGAACTTGACAACGTTAATACTCGAGTATTAACGTTGTCAAGTTCTGTTTTTAATTCTCGACCTCGAGACAAATGGC
127	Prom1sh5	GTTGAAACTATACCCATGAAA	TATATCTTGTGGAAAGGACGAAACACCGGGTTGAAACTATACCCATGAAACTCGAGTTTCATGGGTATAGTTTCAACTTTTTAATTCTCGACCTCGAGACAAATGGC
128	Prom1sh6	AGTGGAAAGGATCACAGATTT	TATATCTTGTGGAAAGGACGAAACACCGGAGTGGAAAGGATCACAGATTTCTCGAGAAATCTGTGATCCTTTCCACTTTTTTAATTCTCGACCTCGAGACAAATGGC
129	Prom1sh7	GGTCTCTGGGTAGTGCTTTAA	TATATCTTGTGGAAAGGACGAAACACCGGGGTCTCTGGGTAGTGCTTTAACTCGAGTTAAAGCACTACCCAGAGACCTTTTTAATTCTCGACCTCGAGACAAATGGC
130	Prom1sh8	GTCTCTGGGTAGTGCTTTAAG	TATATCTTGTGGAAAGGACGAAACACCGGGTCTCTGGGTAGTGCTTTAAGCTCGAGCTTAAAGCACTACCCAGAGACTTTTTAATTCTCGACCTCGAGACAAATGGC
131	Prom1sh9	ATGAACACAATCACGTTATAG	TATATCTTGTGGAAAGGACGAAACACCGGATGAACACAATCACGTTATAGCTCGAGCTATAACGTGATTGTGTTCATTTTTTAATTCTCGACCTCGAGACAAATGGC
132	SOX9scrmsh1	GCTTCGTATCAATTCCTTAAT	TATATCTTGTGGAAAGGACGAAACAccgGCTTCGTATCAATTCCTTAATCTCGAGATTAAGGAATTGATACGAAGCTTTTTAATTCTCGACCTCGAGACAAATGGC
133	SOX9scrmsh2	GTCCTGATTCGCCTATTGAAA	TATATCTTGTGGAAAGGACGAAACAccgGTCCTGATTCGCCTATTGAAACTCGAGTTTCAATAGGCGAATCAGGACTTTTTAATTCTCGACCTCGAGACAAATGGC
134	SOX9scrmsh3	GCCATTTCACCCACCTCATAA	TATATCTTGTGGAAAGGACGAAACAccgGCCATTTCACCCACCTCATAACTCGAGTTATGAGGTGGGTGAAATGGCTTTTTAATTCTCGACCTCGAGACAAATGGC
135	SOX9scrmsh4	GAACATCGTCCTCTAGTAACA	TATATCTTGTGGAAAGGACGAAACAccgGAACATCGTCCTCTAGTAACACTCGAGTGTTACTAGAGGACGATGTTCTTTTTAATTCTCGACCTCGAGACAAATGGC
136	SOX9scrmsh5	GTTAGCTTAGTTTCCGTTATA	TATATCTTGTGGAAAGGACGAAACAccgGTTAGCTTAGTTTCCGTTATACTCGAGTATAACGGAAACTAAGCTAACTTTTTAATTCTCGACCTCGAGACAAATGGC
137	SOX9scrmsh6	GATTGTTCGTTCGATTATATT	TATATCTTGTGGAAAGGACGAAACAccgGATTGTTCGTTCGATTATATT CTCGAGAATATAATCGAACGAACAATCTTTTTAATTCTCGACCTCGAGACAAATGGC
138	SOX9scrmsh7	TTTCTTCTATCCTCCTATTAT	TATATCTTGTGGAAAGGACGAAACACCGGTTTCTTCTATCCTCCTATTATCTCGAGATAATAGGAGGATAGAAGAAATTTTTAATTCTCGACCTCGAGACAAATGGC
139	SOX9scrmsh8	GATCTTTACAATTCCTCTATA	TATATCTTGTGGAAAGGACGAAACAccgGATCTTTACAATTCCTCTATACTCGAGTATAGAGGAATTGTAAAGATCTTTTTAATTCTCGACCTCGAGACAAATGGC
140	SOX9scrmsh9	GTTCCTTTAACCTTATACTTA	TATATCTTGTGGAAAGGACGAAACAccgGTTCCTTTAACCTTATACTTACTCGAGTAAGTATAAGGTTAAAGGAACTTTTTAATTCTCGACCTCGAGACAAATGGC
141	SOX9sh1	GCATCCTTCAATTTCTGTATA	TATATCTTGTGGAAAGGACGAAACACCGGGCATCCTTCAATTTCTGTATACTCGAGTATACAGAAATTGAAGGATGCTTTTTAATTCTCGACCTCGAGACAAATGGC
142	SOX9sh10	CTTCTTCCTTAAAGACATTTA	TATATCTTGTGGAAAGGACGAAACACCGGCTTCTTCCTTAAAGACATTTACTCGAGTAAATGTCTTTAAGGAAGAAGTTTTTAATTCTCGACCTCGAGACAAATGGC
143	SOX9sh2	ACCTTCGATGTCAACGAGTTT	TATATCTTGTGGAAAGGACGAAACACCGGACCTTCGATGTCAACGAGTTTCTCGAGAAACTCGTTGACATCGAAGGTTTTTTAATTCTCGACCTCGAGACAAATGGC
144	SOX9sh3	CTCCACCTTCACCTACATGAA	TATATCTTGTGGAAAGGACGAAACACCGGACCTTCGATGTCAACGAGTTTCTCGAGAAACTCGTTGACATCGAAGGTTTTTTAATTCTCGACCTCGAGACAAATGGC
145	SOX9sh4	AGGCAACTCGTACCCAAATTT	TATATCTTGTGGAAAGGACGAAACACCGGAGGCAACTCGTACCCAAATTTCTCGAGAAATTTGGGTACGAGTTGCCTTTTTTAATTCTCGACCTCGAGACAAATGGC
146	SOX9sh5	CCTGTTTGGACTTTGTAATTA	TATATCTTGTGGAAAGGACGAAACACCGGCTCCACCTTCACCTACATGAACTCGAGTTCATGTAGGTGAAGGTGGAGTTTTTAATTCTCGACCTCGAGACAAATGGC
147	SOX9sh6	CTGTTTGGACTTTGTAATTAT	TATATCTTGTGGAAAGGACGAAACACCGGCTGTTTGGACTTTGTAATTATCTCGAGATAATTACAAAGTCCAAACAGTTTTTAATTCTCGACCTCGAGACAAATGGC
148	SOX9sh7	TTCTTCTTCTTCTTCCTTAAA	TATATCTTGTGGAAAGGACGAAACACCGGTTCTTCTTCTTCTTCCTTAAACTCGAGTTTAAGGAAGAAGAAGAAGAATTTTTAATTCTCGACCTCGAGACAAATGGC
149	SOX9sh8	TCTTCTTCTTCTTCCTTAAAG	TATATCTTGTGGAAAGGACGAAACACCGGTCTTCTTCTTCTTCCTTAAAGCTCGAGCTTTAAGGAAGAAGAAGAAGATTTTTAATTCTCGACCTCGAGACAAATGGC
150	SOX9sh9	TCTTCTTCCTTAAAGACATTT	TATATCTTGTGGAAAGGACGAAACACCGGTCTTCTTCCTTAAAGACATTTCTCGAGAAATGTCTTTAAGGAAGAAGATTTTTAATTCTCGACCTCGAGACAAATGGC
151	TCF20 sh1	GCACAGGCTTATGGAACACAA	TATATCTTGTGGAAAGGACGAAACACCGGGCACAGGCTTATGGAACACAACTCGAGTTGTGTTCCATAAGCCTGTGCTTTTTAATTCTCGACCTCGAGACAAATGGC
152	TCF20 sh2	CGCTTGATGATATACTGTCTT	TATATCTTGTGGAAAGGACGAAACACCGGCGCTTGATGATATACTGTCTTCTCGAGAAGACAGTATATCATCAAGCGTTTTTAATTCTCGACCTCGAGACAAATGGC
153	TCF4 sh1	CCTTTCACTTCCTCCGATTAC	TATATCTTGTGGAAAGGACGAAACACCGGCCTTTCACTTCCTCCGATTACCTCGAGGTAATCGGAGGAAGTGAAAGGTTTTTAATTCTCGACCTCGAGACAAATGGC
154	TCF4 sh2	AGAGAAGAGCAAGCGAAATAC	TATATCTTGTGGAAAGGACGAAACACCGGAGAGAAGAGCAAGCGAAATACCTCGAGGTATTTCGCTTGCTCTTCTCTTTTTTAATTCTCGACCTCGAGACAAATGGC

## Sheet: sgRNA_epigenetic libarary
pCC_01 - hU6-BsmBI-sgRNA(E+F)-barcode-EFS-Cas9-NLS-2A-Puro-WPRE plasmid
No	Module	Target	Name	ID	Protospacer sequence
1	1	HDAC1	HDAC1_g1	H3_00041113	CACCGGGCAACGTTACGAA
2	1	HDAC1	HDAC1_g2	H3_00041114	ATCCGTCCAGATAACATGT
3	1	HDAC1	HDAC1_g3	H3_00041115	GAGATGTTCCAGCCTAGTG
4	1	HDAC1	HDAC1_g4	H3_00041116	GAGTCATGCGGATTCGGTG
5	1	HDAC1	HDAC1_g5	H3_00041117	GAAGAGGCCTTCTACACCA
6	1	HDAC1	HDAC1_g6	H3_00041118	CAAATGCAGGCGATTCCTG
7	1	HDAC10	HDAC10_g7	H3_00041119	ACAACGCCGGATATCACAT
8	1	HDAC10	HDAC10_g8	H3_00041120	CGCAGCCCTGGATCGCCTG
9	1	HDAC10	HDAC10_g9	H3_00041121	GGATTTGACTCAGCCATCG
10	1	HDAC10	HDAC10_g10	H3_00041122	GTCAGATGCAGACGCAGTG
11	1	HDAC10	HDAC10_g11	H3_00041123	TACCACCTGGAGTCACTGG
12	1	HDAC10	HDAC10_g12	H3_00041124	GCTGGAAGCCATAGGCCAG
13	1	HDAC11	HDAC11_g13	H3_00041125	GAGGCTGGGCCATCAACGT
14	1	HDAC11	HDAC11_g14	H3_00041126	CAACCGCCACATCTACCCA
15	1	HDAC11	HDAC11_g15	H3_00041127	GCGAGCGTGATGTCCGCAT
16	1	HDAC11	HDAC11_g16	H3_00041128	GGCACCGACATCCTCGAGG
17	1	HDAC11	HDAC11_g17	H3_00041129	AGGCACCGACATCCTCGAG
18	1	HDAC11	HDAC11_g18	H3_00041130	GATGAGTACCTGGATAAGG
19	1	HDAC2	HDAC2_g19	H3_00041131	CTCCTCCAAGCATCAGTAA
20	1	HDAC2	HDAC2_g20	H3_00041132	CAAAGAGTCCATCAAACAC
21	1	HDAC2	HDAC2_g21	H3_00041133	ATGTATCAACCTAGTGCTG
22	1	HDAC2	HDAC2_g22	H3_00041134	ACAACAGATCGTGTAATGA
23	1	HDAC2	HDAC2_g23	H3_00041135	GGGTCATGCGGATTCTATG
24	1	HDAC2	HDAC2_g24	H3_00041136	TTTGTCAGCTCTCAACTGG
25	1	HDAC3	HDAC3_g25	H3_00041137	TCAGCCCCACCAATATGCA
26	1	HDAC3	HDAC3_g26	H3_00041138	CCTGGAGCACAATGCACGT
27	1	HDAC3	HDAC3_g27	H3_00041139	CATCAATGCCATCCCGCAG
28	1	HDAC3	HDAC3_g28	H3_00041140	GGGTCAATGCCAGGCGATG
29	1	HDAC3	HDAC3_g29	H3_00041141	CTTTAACCTCAGCATCCGA
30	1	HDAC3	HDAC3_g30	H3_00041142	GTGGAAGTTGCCCACGTCG
31	1	HDAC4	HDAC4_g31	H3_00041143	CATCAGCGTGTCATACACG
32	1	HDAC4	HDAC4_g32	H3_00041144	GAGCCCATTGAGAGCGATG
33	1	HDAC4	HDAC4_g33	H3_00041145	GGGCTGACTTACCGCAGAG
34	1	HDAC4	HDAC4_g34	H3_00041146	TTACCCGTACCAGTAGCGA
35	1	HDAC4	HDAC4_g35	H3_00041147	GTAGAGCTGGTCTTCAAGG
36	1	HDAC4	HDAC4_g36	H3_00041148	GGGTTCGTGCCATACAGGA
37	1	HDAC5	HDAC5_g37	H3_00041149	GGCCTGCTTAGCAAGTGCG
38	1	HDAC5	HDAC5_g38	H3_00041150	CCGGGTGCGCTGTTACACA
39	1	HDAC5	HDAC5_g39	H3_00041151	CGTTCACCCGTCACTAGTG
40	1	HDAC5	HDAC5_g40	H3_00041152	TCAACAGCATCAAACCCGG
41	1	HDAC5	HDAC5_g41	H3_00041153	TACAGCAGAAGTTGAACGT
42	1	HDAC5	HDAC5_g42	H3_00041154	TGCTGTGCAGAGAAGTCCG
43	1	HDAC6	HDAC6_g43	H3_00041155	GGACACGCAGCGATCTAGG
44	1	HDAC6	HDAC6_g44	H3_00041156	GTGCTGAGTTCCATTACCG
45	1	HDAC6	HDAC6_g45	H3_00041157	CTCTAGGATAAGGATAATG
46	1	HDAC6	HDAC6_g46	H3_00041158	CTTCCAGTGCTGAGTACGT
47	1	HDAC6	HDAC6_g47	H3_00041159	ACAGAAACACCGCATCCGG
48	1	HDAC6	HDAC6_g48	H3_00041160	TGGAAGAAGACCTAATCGT
49	1	HDAC7	HDAC7_g49	H3_00041161	GCAGTCGGTCCACTCTGAG
50	1	HDAC7	HDAC7_g50	H3_00041162	AGGACTGGGCAAAGTGGAA
51	1	HDAC7	HDAC7_g51	H3_00041163	TTACCTGTAGGGAATGCCG
52	1	HDAC7	HDAC7_g52	H3_00041164	ACCTGGAGACAGATGGCGG
53	1	HDAC7	HDAC7_g53	H3_00041165	GTCAAGCAGAAGCTAGCGG
54	1	HDAC7	HDAC7_g54	H3_00041166	GGAGATGTAGAGCACACTG
55	1	HDAC8	HDAC8_g55	H3_00041167	TAGTCAAATATCCCTTCAG
56	1	HDAC8	HDAC8_g56	H3_00041168	CTGCAGATAAGCATCAGTG
57	1	HDAC8	HDAC8_g57	H3_00041169	TAAATGTGCCCATTCAGGA
58	1	HDAC8	HDAC8_g58	H3_00041170	TTTGAGCGTATTCTCTACG
59	1	HDAC8	HDAC8_g59	H3_00041171	GGGAATATTACGATTGCGA
60	1	HDAC8	HDAC8_g60	H3_00041172	TAGCAATTAACTGGTCTGG
61	1	HDAC9	HDAC9_g61	H3_00041173	TTCCCTCTAAAGTAACATG
62	1	HDAC9	HDAC9_g62	H3_00041174	GCTTTGATCCAATGATGTG
63	1	HDAC9	HDAC9_g63	H3_00041175	ACAGCATGAGAACTTGACA
64	1	HDAC9	HDAC9_g64	H3_00041176	AGAGCGCACGTGTGTGCGT
65	1	HDAC9	HDAC9_g65	H3_00041177	GAGATGTTCCACTAAGGGG
66	1	HDAC9	HDAC9_g66	H3_00041178	CGGACAACAGGGTCCACCA
67	1	SIRT1	SIRT1_g67	H3_00087318	TAGCCTTGTCAGATAAGGA
68	1	SIRT1	SIRT1_g68	H3_00087319	CGGCGGCGATTGGGTACCG
69	1	SIRT1	SIRT1_g69	H3_00087320	TCTGAGCCATACCTATCCG
70	1	SIRT1	SIRT1_g70	H3_00087321	CTGGTTTCATGATAGCAAG
71	1	SIRT1	SIRT1_g71	H3_00087322	AAAGGAGCAGATTAGTAGG
72	1	SIRT1	SIRT1_g72	H3_00087323	AAATGCTGGCCTAATAGAG
73	1	SIRT2	SIRT2_g73	H3_00087324	GGAGAAGAAACGCGCTGGG
74	1	SIRT2	SIRT2_g74	H3_00087325	CTGGGAGAATAAGTTCCGC
75	1	SIRT2	SIRT2_g75	H3_00087326	TGCGCTGCTACACGCAGGT
76	1	SIRT2	SIRT2_g76	H3_00087327	GGATGGAGAGCGAAAGTCG
77	1	SIRT2	SIRT2_g77	H3_00087328	TACCATCTTCCCTACCCAG
78	1	SIRT2	SIRT2_g78	H3_00087329	AGGTTGTCATAGAGGCCGG
79	1	SIRT3	SIRT3_g79	H3_00087330	TACGATCTCCCGTACCCCG
80	1	SIRT3	SIRT3_g80	H3_00087331	CAGAGGCCTCCCAGACCCG
81	1	SIRT3	SIRT3_g81	H3_00087332	CCGGCATCAGCACACCCAG
82	1	SIRT3	SIRT3_g82	H3_00087333	CTACACGCAGAACATCGAT
83	1	SIRT3	SIRT3_g83	H3_00087334	TGCTGACAAACCTCCAGGG
84	1	SIRT3	SIRT3_g84	H3_00087335	CTCTCCCTGCAGATCGCCG
85	1	SIRT4	SIRT4_g85	H3_00087336	ACTGGGCGAGAAACTTCGT
86	1	SIRT4	SIRT4_g86	H3_00087337	GGCACAAATAACCCAATGG
87	1	SIRT4	SIRT4_g87	H3_00087338	TTCCCCACAATCCAAGCAC
88	1	SIRT4	SIRT4_g88	H3_00087339	AGGAATCTCCACCGAATCG
89	1	SIRT4	SIRT4_g89	H3_00087340	GAGTGCCCCAATCCGCCAG
90	1	SIRT4	SIRT4_g90	H3_00087341	TGGGGAACAGACTCCCCGG
91	1	SIRT5	SIRT5_g91	H3_00087342	GGAGTTCTACCACTACCGG
92	1	SIRT5	SIRT5_g92	H3_00087343	CTCACACTCGGCTATGGCG
93	1	SIRT5	SIRT5_g93	H3_00087344	CTCCAGCTCCTCTGAAGGT
94	1	SIRT5	SIRT5_g94	H3_00087345	CCGGGGAAGTTTCTCAACT
95	1	SIRT5	SIRT5_g95	H3_00087346	TTCTACCACTACCGGCGGG
96	1	SIRT5	SIRT5_g96	H3_00087347	CACTAGACATAAATCACAG
97	1	SIRT6	SIRT6_g97	H3_00087348	GACCTGGCACTCGCCGATG
98	1	SIRT6	SIRT6_g98	H3_00087349	TACGTCCGAGACACAGTCG
99	1	SIRT6	SIRT6_g99	H3_00087350	GTCTGGCAGTCTTCCAGTG
100	1	SIRT6	SIRT6_g100	H3_00087351	CCATGGTCCAGACTCCGTG
101	1	SIRT6	SIRT6_g101	H3_00087352	CAGGTTGACGATGACCAGG
102	1	SIRT6	SIRT6_g102	H3_00087353	TTCCACAAACATGTTCCCG
103	1	SIRT7	SIRT7_g103	H3_00087354	TTCAATGTACATGTTCCCG
104	1	SIRT7	SIRT7_g104	H3_00087355	GTGCGGGTGTTCGATGTGA
105	1	SIRT7	SIRT7_g105	H3_00087356	CGTCTATCCCAGACTACCG
106	1	SIRT7	SIRT7_g106	H3_00087357	TGGTCGTCTACACAGGCGC
107	1	SIRT7	SIRT7_g107	H3_00087358	TGGTGTCTCAGAACTGTGA
108	1	SIRT7	SIRT7_g108	H3_00087359	GACCAAGCCCCCTAGCCGG
109	2	SMARCA1	SMARCA1_g1	H3_00090097	TTGGAACTAAAACCATGTG
110	2	SMARCA1	SMARCA1_g2	H3_00090098	TAGCTTGTAGATCAACCTG
111	2	SMARCA1	SMARCA1_g3	H3_00090099	AAGATTATTGCATGTGGCG
112	2	SMARCA1	SMARCA1_g4	H3_00090100	ACCCCGCATGAAGAAAGAG
113	2	SMARCA1	SMARCA1_g5	H3_00090101	TCCGACAAAACAAATGACA
114	2	SMARCA1	SMARCA1_g6	H3_00090102	ATCAGTATCAAGAAAGCCC
115	2	SMARCA2	SMARCA2_g7	H3_00090103	TCCCAGTCCTACTACACCG
116	2	SMARCA2	SMARCA2_g8	H3_00090104	CGTGGAACTAAAAGCACTT
117	2	SMARCA2	SMARCA2_g9	H3_00090105	CACCTAGGCTATTCAAATG
118	2	SMARCA2	SMARCA2_g10	H3_00090106	CAGAAGCTCTCCAAAGCAG
119	2	SMARCA2	SMARCA2_g11	H3_00090107	GTCTTCAAGCCACGAGCGG
120	2	SMARCA2	SMARCA2_g12	H3_00090108	AAAAAGCTAAGAAGAGAAG
121	2	SMARCA4	SMARCA4_g13	H3_00090109	TAGGTATGAAGTAGCTCCG
122	2	SMARCA4	SMARCA4_g14	H3_00090110	CAGCAGACAGACGAGTACG
123	2	SMARCA4	SMARCA4_g15	H3_00090111	GGCGTACGAGTTTGACAAG
124	2	SMARCA4	SMARCA4_g16	H3_00090112	GAACACCATCATGCAGCTG
125	2	SMARCA4	SMARCA4_g17	H3_00090113	GTAGTCCACCTCCTTGCGG
126	2	SMARCA4	SMARCA4_g18	H3_00090114	CAGGCTGCTGAACTTCCAG
127	2	SMARCA5	SMARCA5_g19	H3_00090115	CGTAGAACAGAGCAAGAGG
128	2	SMARCA5	SMARCA5_g20	H3_00090116	ATCAGCCTTAATTCGACGA
129	2	SMARCA5	SMARCA5_g21	H3_00090117	TGCATCTAGTAACCAACAG
130	2	SMARCA5	SMARCA5_g22	H3_00090118	ATGAGTGAATTCAAGAGAT
131	2	SMARCA5	SMARCA5_g23	H3_00090119	CAGTTGTCAGAAATAGTGA
132	2	SMARCA5	SMARCA5_g24	H3_00090120	TATCATATGGTACTAACAA
133	2	SMARCAD1	SMARCAD1_g25	H3_00090121	GTCGGTAGTTCACTAGATG
134	2	SMARCAD1	SMARCAD1_g26	H3_00090122	AAGGTCTTCCAATTCCGAA
135	2	SMARCAD1	SMARCAD1_g27	H3_00090123	TGACCGTAGTCTGTTTCGA
136	2	SMARCAD1	SMARCAD1_g28	H3_00090124	TGGCATACCTCTATCAGGA
137	2	SMARCAD1	SMARCAD1_g29	H3_00090125	CTGGCATACCTCTATCAGG
138	2	SMARCAD1	SMARCAD1_g30	H3_00090126	TGCTATCAACAAAAGCTGG
139	2	SMARCAL1	SMARCAL1_g31	H3_00090127	CATTGCAGATGTCAAGACC
140	2	SMARCAL1	SMARCAL1_g32	H3_00090128	CCAGATTGCATCAACGTCG
141	2	SMARCAL1	SMARCAL1_g33	H3_00090129	GTGTTGATTGGGTACAATG
142	2	SMARCAL1	SMARCAL1_g34	H3_00090130	TCCAAAGGCATGAAACTGG
143	2	SMARCAL1	SMARCAL1_g35	H3_00090131	ATGGCACCACCACCAGGAG
144	2	SMARCAL1	SMARCAL1_g36	H3_00090132	AGATCCTGACACCAAGACG
145	2	SMARCB1	SMARCB1_g37	H3_00090133	GAGAACGCATCTCAGCCCG
146	2	SMARCB1	SMARCB1_g38	H3_00090134	AGAACCTCGGAACATACGG
147	2	SMARCB1	SMARCB1_g39	H3_00090135	CAGATCGAGTCCTACCCCA
148	2	SMARCB1	SMARCB1_g40	H3_00090136	CTTCTTGTCTCGGCCCATG
149	2	SMARCB1	SMARCB1_g41	H3_00090137	TGGCTGGCACAAACGTCAG
150	2	SMARCB1	SMARCB1_g42	H3_00090138	CGACCAGGACAGGAACACG
151	2	SMARCC1	SMARCC1_g43	H3_00090139	ATTCTTCCTCACAAGACGA
152	2	SMARCC1	SMARCC1_g44	H3_00090140	GATGATTGGAACAAAGTGT
153	2	SMARCC1	SMARCC1_g45	H3_00090141	GTTAAAGGAGGAACTGTAG
154	2	SMARCC1	SMARCC1_g46	H3_00090142	CTGGGCAAGCACTACAAGA
155	2	SMARCC1	SMARCC1_g47	H3_00090143	GTGGGATCCACTTTCCCAG
156	2	SMARCC1	SMARCC1_g48	H3_00090144	TCAGCGGCTACCAAAGCCA
157	2	SMARCC2	SMARCC2_g49	H3_00090145	ACTCGGGGATCGACGACAG
158	2	SMARCC2	SMARCC2_g50	H3_00090146	TACCTATTGTAGTCAAACC
159	2	SMARCC2	SMARCC2_g51	H3_00090147	ATGCCTATTACCTGCACCA
160	2	SMARCC2	SMARCC2_g52	H3_00090148	GTACGACCAGTCATGAAGA
161	2	SMARCC2	SMARCC2_g53	H3_00090149	GTGAAGTACTACGAGGCCG
162	2	SMARCC2	SMARCC2_g54	H3_00090150	GGTACGACCAGTCATGAAG
163	2	SMARCD1	SMARCD1_g55	H3_00090151	AAACGGCTAGATATCCAAG
164	2	SMARCD1	SMARCD1_g56	H3_00090152	TTGTCCAGTTCAATCACCA
165	2	SMARCD1	SMARCD1_g57	H3_00090153	CTGGTAATCCAGCATCAGT
166	2	SMARCD1	SMARCD1_g58	H3_00090154	AGCGGTACAGCCCTTGACC
167	2	SMARCD1	SMARCD1_g59	H3_00090155	ACTGGACCAGACTATCATG
168	2	SMARCD1	SMARCD1_g60	H3_00090156	GTGGCATCATATTTGGACA
169	2	SMARCD2	SMARCD2_g61	H3_00090157	CGGAATGGATCCATCATGG
170	2	SMARCD2	SMARCD2_g62	H3_00090158	TACGGGCCTGACAATCACC
171	2	SMARCD2	SMARCD2_g63	H3_00090159	CCAGACCATTGCTCGCAAG
172	2	SMARCD2	SMARCD2_g64	H3_00090160	GGAGTGCACACGCAGACGA
173	2	SMARCD2	SMARCD2_g65	H3_00090161	GTGATTGGAAATCCTGAGG
174	2	SMARCD2	SMARCD2_g66	H3_00090162	CTTGTCCAGCTCAATGACG
175	2	SMARCD3	SMARCD3_g67	H3_00090163	CTGCAGGACTCCCATGACA
176	2	SMARCD3	SMARCD3_g68	H3_00090164	TCTTGGTCTTACCTCAACG
177	2	SMARCD3	SMARCD3_g69	H3_00090165	TTTCCTCTCAAATGCCAAG
178	2	SMARCD3	SMARCD3_g70	H3_00090166	GGGGATCCAGTTTGAACTG
179	2	SMARCD3	SMARCD3_g71	H3_00090167	GGCACTCACCCTTTGAGGG
180	2	SMARCD3	SMARCD3_g72	H3_00090168	GTAGCCGGCAACCCTGAAG
181	2	SMARCE1	SMARCE1_g73	H3_00090169	CCAACAGCCGGGTCACGGT
182	2	SMARCE1	SMARCE1_g74	H3_00090170	GAAATTCTTAGTGAGAGTG
183	2	SMARCE1	SMARCE1_g75	H3_00090171	CGACAGAGACAATCTCGCA
184	2	SMARCE1	SMARCE1_g76	H3_00090172	ATGTAAGCAAGGTACGCGG
185	2	SMARCE1	SMARCE1_g77	H3_00090173	AATACGAAGCAGAAAAGGT
186	2	SMARCE1	SMARCE1_g78	H3_00090174	ATGCAGGTCCTCAAACGGC
187	3	SET	SET_g1	H3_00086153	CTTAATGAACAAGCCAGTG
188	3	SET	SET_g2	H3_00086154	CATTTGTCAACCATCCACA
189	3	SET	SET_g3	H3_00086155	GATTTCCATTTGATTTCGG
190	3	SET	SET_g4	H3_00086156	CTCAACTCCAACCACGACG
191	3	SET	SET_g5	H3_00086157	CCAAAACATACCTTGTGGA
192	3	SET	SET_g6	H3_00086158	CTAGTGTCTGCACTGCTTG
193	3	SETBP1	SETBP1_g7	H3_00086159	TCCGCAGATAGTGCCCAAG
194	3	SETBP1	SETBP1_g8	H3_00086160	GTGAGCGAGTCCCACAGTG
195	3	SETBP1	SETBP1_g9	H3_00086161	CCCGTTGCTCTATCTTCGT
196	3	SETBP1	SETBP1_g10	H3_00086162	AGGAGGTGTGTCTAAGCCG
197	3	SETBP1	SETBP1_g11	H3_00086163	AAGGAGGCAAACTTCACAG
198	3	SETBP1	SETBP1_g12	H3_00086164	GTGGATTCCAACTCCAACG
199	3	SETD1A	SETD1A_g13	H3_00086165	ATGTGCCGTAAGTACGGTG
200	3	SETD1A	SETD1A_g14	H3_00086166	GAGCCATCGGAAATTTCCG
201	3	SETD1A	SETD1A_g15	H3_00086167	AGATCTCCGACGACGACCG
202	3	SETD1A	SETD1A_g16	H3_00086168	GTATGCTCTATATGCACAG
203	3	SETD1A	SETD1A_g17	H3_00086169	AGGCTGAATGACAACGTGC
204	3	SETD1A	SETD1A_g18	H3_00086170	GTGCTGGTGAAGAGCACAC
205	3	SETD1B	SETD1B_g19	H3_00086171	GAACTCTCACTGGACGACG
206	3	SETD1B	SETD1B_g20	H3_00086172	TACAGGGGAAACCCGAATG
207	3	SETD1B	SETD1B_g21	H3_00086173	TATGTACACAATTCTCCCG
208	3	SETD1B	SETD1B_g22	H3_00086174	CAGCAGGCACGAGGCGATG
209	3	SETD1B	SETD1B_g23	H3_00086175	TGCTCGCCCGACTTCACCG
210	3	SETD1B	SETD1B_g24	H3_00086176	ACGGGTCAAACTTGGGCAG
211	3	SETD2	SETD2_g25	H3_00086177	CTGAAGTCATCCATGACAC
212	3	SETD2	SETD2_g26	H3_00086178	GACTGTGAACGGACAACTG
213	3	SETD2	SETD2_g27	H3_00086179	TAAAGAACCAGTTGATACG
214	3	SETD2	SETD2_g28	H3_00086180	ATGAACTGGGATTCCGACG
215	3	SETD2	SETD2_g29	H3_00086181	CATCTCCTTCACTCAACGG
216	3	SETD2	SETD2_g30	H3_00086182	GCGGATCAGCCAATTGCCG
217	3	SETD3	SETD3_g31	H3_00086183	GACAGACTCTACGCCATGA
218	3	SETD3	SETD3_g32	H3_00086184	ATCACTACTGGTTACAACC
219	3	SETD3	SETD3_g33	H3_00086185	GTTACAGAATGCAGCAGTC
220	3	SETD3	SETD3_g34	H3_00086186	AGGAGTGTCATATTCACTG
221	3	SETD3	SETD3_g35	H3_00086187	AGTGTCATATTCACTGGGG
222	3	SETD3	SETD3_g36	H3_00086188	GAGGTCGTTACCAGGCCGT
223	3	SETD4	SETD4_g37	H3_00086189	CGGCCCTCACGATAATCAA
224	3	SETD4	SETD4_g38	H3_00086190	GCAAAGAACTCCTGCACGT
225	3	SETD4	SETD4_g39	H3_00086191	CAGGGCAGGTATACGCCTT
226	3	SETD4	SETD4_g40	H3_00086192	GTGATTCGAAGCTACTTAG
227	3	SETD4	SETD4_g41	H3_00086193	GAAGAGAAAAAGTCTCTGG
228	3	SETD4	SETD4_g42	H3_00086194	CTGCAGCCTCTGTTTGCGG
229	3	SETD5	SETD5_g43	H3_00086195	TGTTGGTGTGAATACCCGG
230	3	SETD5	SETD5_g44	H3_00086196	GGTTATTAGACTTCATCGG
231	3	SETD5	SETD5_g45	H3_00086197	TGCCCTTTACGTATCACAA
232	3	SETD5	SETD5_g46	H3_00086198	GCGACACATGATTGCAGAT
233	3	SETD5	SETD5_g47	H3_00086199	CGAGGATCTCCTCTAGTGG
234	3	SETD5	SETD5_g48	H3_00086200	TGGAGCAGTAATTATAAAG
235	3	SETD6	SETD6_g49	H3_00086201	TGACCTATAGGCCATCACA
236	3	SETD6	SETD6_g50	H3_00086202	GCCAATCTAGAATACTCTG
237	3	SETD6	SETD6_g51	H3_00086203	GGCAACTGATTCATATGTA
238	3	SETD6	SETD6_g52	H3_00086204	GTGTGCTGCGACAGGAGCG
239	3	SETD6	SETD6_g53	H3_00086205	CAGACTTAAAAACTGACCA
240	3	SETD6	SETD6_g54	H3_00086206	TTCTAGGGAGCGAACCCTG
241	3	SETD7	SETD7_g55	H3_00086207	CTATGTGTACCCTGATGAG
242	3	SETD7	SETD7_g56	H3_00086208	ACGATGACGGATTACCGCA
243	3	SETD7	SETD7_g57	H3_00086209	GTTTACACTTACGAAGATG
244	3	SETD7	SETD7_g58	H3_00086210	CGGAGAAAAGAACGGACGG
245	3	SETD7	SETD7_g59	H3_00086211	TGGGAGACTGATCTTCAAG
246	3	SETD7	SETD7_g60	H3_00086212	GTTCGAATTACACACCAAG
247	3	SETD8	SETD8_g61	H3_00086213	GAATCTACAGGAAACGAGA
248	3	SETD8	SETD8_g62	H3_00086214	GACAGATTGACCTCATCGA
249	3	SETD8	SETD8_g63	H3_00086215	CACGTGACTACCTGCAGCT
250	3	SETD8	SETD8_g64	H3_00086216	TTAGGAGAACGTATTTACC
251	3	SETD9	SETD9_g65	H3_00086217	CAGTCGTATCTATGTATCC
252	3	SETD9	SETD9_g66	H3_00086218	ATCATTTAAGAATAGAGCC
253	3	SETD9	SETD9_g67	H3_00086219	ACTGGCAGTTGAACATCAA
254	3	SETD9	SETD9_g68	H3_00086220	TCCTCTGGAACATATCGGA
255	3	SETD9	SETD9_g69	H3_00086221	TGCGATCCAGGGAACGAAG
256	3	SETD9	SETD9_g70	H3_00086222	GAACCTAAGCCACAACCCG
257	3	SETDB1	SETDB1_g71	H3_00086223	GATGTGAGTGGATCTATCG
258	3	SETDB1	SETDB1_g72	H3_00086224	CTTACCTGAATCAATACTG
259	3	SETDB1	SETDB1_g73	H3_00086225	TTATCTATAAGACACCTTG
260	3	SETDB1	SETDB1_g74	H3_00086226	AGGAAAGAGTCTACTGTCG
261	3	SETDB1	SETDB1_g75	H3_00086227	GAACTGGGTATCTCTATGG
262	3	SETDB1	SETDB1_g76	H3_00086228	CTTGAGCAGTACCATGGGG
263	3	SETDB2	SETDB2_g77	H3_00086229	TGGTTAGATTATATGCTCG
264	3	SETDB2	SETDB2_g78	H3_00086230	CCAACATGGTCCTCAAGTG
265	3	SETDB2	SETDB2_g79	H3_00086231	AAGTTCAGTAATAATCCCA
266	3	SETDB2	SETDB2_g80	H3_00086232	GGAAGGAGTCTACGAAACG
267	3	SETDB2	SETDB2_g81	H3_00086233	AGGAGTCTACGAAACGTGG
268	3	SETDB2	SETDB2_g82	H3_00086234	TGCTTCATACCTTTATTGG
269	4	BRD1	BRD1_g1	H3_00009648	GTTCTATAGAGCCGCGGTG
270	4	BRD1	BRD1_g2	H3_00009649	CAGCAGTCTCTGATCGACG
271	4	BRD1	BRD1_g3	H3_00009650	AGGCCTCTGAATATTTACG
272	4	BRD1	BRD1_g4	H3_00009651	AGACAGATGACGACCGCTG
273	4	BRD1	BRD1_g5	H3_00009652	CAACAAGGAAAACAGCGAG
274	4	BRD1	BRD1_g6	H3_00009653	TAGTTCTTAAGCAGACAGG
275	4	BRD2	BRD2_g7	H3_00009654	CAGCTGCAATACCTACACA
276	4	BRD2	BRD2_g8	H3_00009655	TTGTTGTAAATGTAACAGT
277	4	BRD2	BRD2_g9	H3_00009656	CAGTGGTAGGTATCTCAGG
278	4	BRD2	BRD2_g10	H3_00009657	CCACTCTCTCTACGCATAG
279	4	BRD2	BRD2_g11	H3_00009658	CAGGCAAGTCTTTGCGTGG
280	4	BRD2	BRD2_g12	H3_00009659	CATGAGTTACGATGAGAAG
281	4	BRD3	BRD3_g13	H3_00009660	TACAATCCCCCAGACCACG
282	4	BRD3	BRD3_g14	H3_00009661	ATGCTATCCAAGAAGCACG
283	4	BRD3	BRD3_g15	H3_00009662	ATCACTGCAAACGTCACGT
284	4	BRD3	BRD3_g16	H3_00009663	GAAGGTACACAGCAAGTGG
285	4	BRD3	BRD3_g17	H3_00009664	CAGTACATGCAGAATGTGG
286	4	BRD3	BRD3_g18	H3_00009665	TGCTCACCTTGACGACAGG
287	4	BRD4	BRD4_g19	H3_00009666	GTCGAACTGTCACTGTCCG
288	4	BRD4	BRD4_g20	H3_00009667	CAGACCCCTGTCATGACAG
289	4	BRD4	BRD4_g21	H3_00009668	ACCAAACTCCTGAGCATCA
290	4	BRD4	BRD4_g22	H3_00009669	GTCGATTTCAATCTCGTCG
291	4	BRD4	BRD4_g23	H3_00009670	AACCCTCCTGACCATGAGG
292	4	BRD4	BRD4_g24	H3_00009671	CAACCCTAACAAGCCCAAG
293	4	BRD7	BRD7_g25	H3_00009672	CTGTGGATCCCATTGTAGG
294	4	BRD7	BRD7_g26	H3_00009673	ACTGATGAGACAATTGCAG
295	4	BRD7	BRD7_g27	H3_00009674	GGCAAGTCTAATCTCACAG
296	4	BRD7	BRD7_g28	H3_00009675	AAGTCACCGAACTCTCCAC
297	4	BRD7	BRD7_g29	H3_00009676	ACGTGCTTACGATATCACC
298	4	BRD7	BRD7_g30	H3_00009677	CGGACAAACACCTCTACGA
299	4	BRD8	BRD8_g31	H3_00009678	AGGAGTCAGGACTTAGATG
300	4	BRD8	BRD8_g32	H3_00009679	ATATTGCTGTGTCTTACAC
301	4	BRD8	BRD8_g33	H3_00009680	GGGACACAGACTCTACAGG
302	4	BRD8	BRD8_g34	H3_00009681	GGAGGTGATTATCCACTTG
303	4	BRD8	BRD8_g35	H3_00009682	TTTGAGAGAACCAGTCTGG
304	4	BRD8	BRD8_g36	H3_00009683	AGTGAGGAATCTCAGGAAG
305	4	BRD9	BRD9_g37	H3_00009684	TTGACGGACAGTACCGCAG
306	4	BRD9	BRD9_g38	H3_00009685	CTCCAGTTACTATGATGAC
307	4	BRD9	BRD9_g39	H3_00009686	GATACCGTGTACTACAAGT
308	4	BRD9	BRD9_g40	H3_00009687	GAGAGGGAGCACTGTGACA
309	4	BRD9	BRD9_g41	H3_00009688	TTACCTCTGAAGCTGGCGG
310	4	BRD9	BRD9_g42	H3_00009689	GAGATATCCACAGAAACGT
311	4	DNMT1	DNMT1_g43	H3_00026841	CTCTACTGGAGCGACGAGG
312	4	DNMT1	DNMT1_g44	H3_00026842	ATTTCTGATGAAAAAGACG
313	4	DNMT1	DNMT1_g45	H3_00026843	AGGCAAAAAGAAATCCCCA
314	4	DNMT1	DNMT1_g46	H3_00026844	CACCCAAAAAAATGCACCA
315	4	DNMT1	DNMT1_g47	H3_00026845	CGTAAAGAAGAATTATCCG
316	4	DNMT1	DNMT1_g48	H3_00026846	GGCTCCACAGTGTTCACAG
317	4	DNMT3A	DNMT3A_g49	H3_00026847	GATGACGAGCCAGAGTACG
318	4	DNMT3A	DNMT3A_g50	H3_00026848	CGGGAACAGCTTCCCCGCG
319	4	DNMT3A	DNMT3A_g51	H3_00026849	CGTACCAGTACGACGACGA
320	4	DNMT3A	DNMT3A_g52	H3_00026850	CGGGCACAAGGGTACCTAC
321	4	DNMT3A	DNMT3A_g53	H3_00026851	CATGGGCGTTAGTGACAAG
322	4	DNMT3A	DNMT3A_g54	H3_00026852	CACTGCAAAACGAGCTCAG
323	4	DNMT3B	DNMT3B_g55	H3_00026853	GGGATGAAGATCAGAGCCG
324	4	DNMT3B	DNMT3B_g56	H3_00026854	CATGTGGACGAGTCCCCCG
325	4	DNMT3B	DNMT3B_g57	H3_00026855	CCAACAACACGCAACCAGG
326	4	DNMT3B	DNMT3B_g58	H3_00026856	GCCTTCCAAGACACCACCA
327	4	DNMT3B	DNMT3B_g59	H3_00026857	GACATCTCACGGTTCCTGG
328	4	DNMT3B	DNMT3B_g60	H3_00026858	GCGTGAGTAATTCAGCAGG
329	4	DNMT3L	DNMT3L_g61	H3_00026859	CGAAACCGTGCCTGTGTGG
330	4	DNMT3L	DNMT3L_g62	H3_00026860	TCTGCGCCCCATGTAAGGT
331	4	DNMT3L	DNMT3L_g63	H3_00026861	CTTATTGCATATGAAGTCA
332	4	DNMT3L	DNMT3L_g64	H3_00026862	GTGCACGCCATGAGCAACT
333	4	DNMT3L	DNMT3L_g65	H3_00026863	TCCCTGCCTACCTTACATG
334	4	DNMT3L	DNMT3L_g66	H3_00026864	ATGGCGTGCACCTTCCCCG
335	4	KMT2A	KMT2A_g67	H3_00049657	GGGGTCTTAATGATCCGCG
336	4	KMT2A	KMT2A_g68	H3_00049658	TGACCATAATTATGCTCAG
337	4	KMT2A	KMT2A_g69	H3_00049659	AGATCAGTAGCGGTCCCGG
338	4	KMT2A	KMT2A_g70	H3_00049660	GAAAGGACGTCGATCGAGG
339	4	KMT2A	KMT2A_g71	H3_00049661	GTGAGACAGCAACCCACGG
340	4	KMT2A	KMT2A_g72	H3_00049662	TTACAGAGGGCAAAAAAGG
341	4	KMT2B	KMT2B_g73	H3_00049663	GAGCCACATCTGCTAGGCG
342	4	KMT2B	KMT2B_g74	H3_00049664	AGATGCGCATGGCTCGATG
343	4	KMT2B	KMT2B_g75	H3_00049665	GATTCGTAGATCTTCAGGT
344	4	KMT2B	KMT2B_g76	H3_00049666	GGGCCCAGCTATCCAACCC
345	4	KMT2B	KMT2B_g77	H3_00049667	AAGCGCAACATCGACGCGG
346	4	KMT2B	KMT2B_g78	H3_00049668	ATGCGGGGACCTTGCACAG
347	4	KMT2C	KMT2C_g79	H3_00049669	CACACGGTCTAGTTCTCAG
348	4	KMT2C	KMT2C_g80	H3_00049670	TTCAGACATTAGGCCATCG
349	4	KMT2C	KMT2C_g81	H3_00049671	CCATGCGACGACCTCCCCA
350	4	KMT2C	KMT2C_g82	H3_00049672	TGTTGCCAATACACAATCA
351	4	KMT2C	KMT2C_g83	H3_00049673	ATAATGAAAGCCAAAATGG
352	4	KMT2C	KMT2C_g84	H3_00049674	TATCTAGGTCCTAAAGGAG
353	4	KMT2D	KMT2D_g85	H3_00049675	GTGGAAATTCCCGCCAACG
354	4	KMT2D	KMT2D_g86	H3_00049676	CTTCGAAGCGAAAGTACTG
355	4	KMT2D	KMT2D_g87	H3_00049677	TCGGGGTAGACCTCCATAG
356	4	KMT2D	KMT2D_g88	H3_00049678	CCCTATCCTAGTCCTACGG
357	4	KMT2D	KMT2D_g89	H3_00049679	GAGTGGCAGCTCCATAAGG
358	4	KMT2D	KMT2D_g90	H3_00049680	TGTGGGCATCACTATCACG
359	4	KMT2E	KMT2E_g91	H3_00049681	GATCTGTAGTTATGCGTAG
360	4	KMT2E	KMT2E_g92	H3_00049682	GGGGTGATACACTAATGAG
361	4	KMT2E	KMT2E_g93	H3_00049683	GGCAGTGCTACTACAACGC
362	4	KMT2E	KMT2E_g94	H3_00049684	TGAGTTGGTGTAGCATACG
363	4	KMT2E	KMT2E_g95	H3_00049685	CTTTCCAGTAAGTACAAGG
364	4	KMT2E	KMT2E_g96	H3_00049686	ATGTATTTACCTCTACAGG
365	5	BCL6	BCL6_g1	H3_00008780	CCCTCACCTGCAGGCCATG
366	5	BCL6	BCL6_g2	H3_00008781	ATCTGCAGGTACATAGCCG
367	5	BCL6	BCL6_g3	H3_00008782	AGTGATATGCACTACAGTG
368	5	BCL6	BCL6_g4	H3_00008783	AAGACATCATGGCCTATCG
369	5	BCL6	BCL6_g5	H3_00008784	TGGGGGACACCTCCAAAGT
370	5	BCL6	BCL6_g6	H3_00008785	CTCCTCATCGGAGAAGAGG
371	5	EZH1	EZH1_g7	H3_00031076	CCATTCTCAGGGAACATTG
372	5	EZH1	EZH1_g8	H3_00031077	GCGCCGGCAAAAAAGTGTG
373	5	EZH1	EZH1_g9	H3_00031078	CCACCTCAACTCTGCGTAG
374	5	EZH1	EZH1_g10	H3_00031079	ACTAATCAGAACGGATCCA
375	5	EZH1	EZH1_g11	H3_00031080	ATTCTGAGTCATGATGCAG
376	5	EZH1	EZH1_g12	H3_00031081	CCCAGATGACATGAAGGAG
377	5	EZH2	EZH2_g13	H3_00031082	TGTTGGGGGTACATTCAGG
378	5	EZH2	EZH2_g14	H3_00031083	TATCAGAAGGAAATTTCCG
379	5	EZH2	EZH2_g15	H3_00031084	TATGATGGGAAAGTACACG
380	5	EZH2	EZH2_g16	H3_00031085	TTCTGTGAGCTCATTGCGC
381	5	EZH2	EZH2_g17	H3_00031086	AACACCCAACACTTATAAG
382	5	EZH2	EZH2_g18	H3_00031087	AGAACTGCAGTATTCAGCG
383	5	JARID2	JARID2_g19	H3_00047034	CTTAGACTGGTCATTACCA
384	5	JARID2	JARID2_g20	H3_00047035	GAGATTGTGTGGTTGACAG
385	5	JARID2	JARID2_g21	H3_00047036	CCGACTCGATGTAGATGAG
386	5	JARID2	JARID2_g22	H3_00047037	TGAGCCGACCGATGCAGAG
387	5	JARID2	JARID2_g23	H3_00047038	CCTGCAGCAAGAGTACTGG
388	5	JARID2	JARID2_g24	H3_00047039	CTGAGCGAAGAGTCGCCGC
389	5	DOT1L	DOT1L_g25	H3_00027051	GGAGCGAATCGCCAACACG
390	5	DOT1L	DOT1L_g26	H3_00027052	CTGGAGGACTCATCCAAGG
391	5	DOT1L	DOT1L_g27	H3_00027053	CAGACCGTGTCTCAGACGG
392	5	DOT1L	DOT1L_g28	H3_00027054	CAGCAGGTCTACAACCACT
393	5	DOT1L	DOT1L_g29	H3_00027055	CAGCTTCGAGAGCATGCAG
394	5	DOT1L	DOT1L_g30	H3_00027056	CACTCACGTAGACCGGCAG
395	5	EED	EED_g31	H3_00028412	TGTGAATGACATTCATACA
396	5	EED	EED_g32	H3_00028413	TGGCTCGTATTGCTATCAT
397	5	EED	EED_g33	H3_00028414	AGAGAATGATCCATACCAC
398	5	EED	EED_g34	H3_00028415	CAAACACGCCAAATGCACC
399	5	EED	EED_g35	H3_00028416	TTATGTTGATTGTGTGCGA
400	5	EED	EED_g36	H3_00028417	TGGCTGTAGCTGGATCTAG
401	5	SUZ12	SUZ12_g37	H3_00094572	GAGACTATTCTTGATGGGA
402	5	SUZ12	SUZ12_g38	H3_00094573	AGACTCTCTGAATTTCTAG
403	5	SUZ12	SUZ12_g39	H3_00094574	CTATAGATTTCTTCGAACT
404	5	SUZ12	SUZ12_g40	H3_00094575	GGCAGTTCAGAGTACACCA
405	5	SUZ12	SUZ12_g41	H3_00094576	GAAGAGTGAACTGCAACGT
406	5	SUZ12	SUZ12_g42	H3_00094577	GTTATTTCTTCGTTTGCAG
407	5	AEBP1	AEBP1_g43	H3_00002326	CAGACCTTTCATGGGAACG
408	5	AEBP1	AEBP1_g44	H3_00002327	TGTGACTCCATCCCAATGG
409	5	AEBP1	AEBP1_g45	H3_00002328	CACCAGGCTGCGCACACGT
410	5	AEBP1	AEBP1_g46	H3_00002329	CACCACCCCCTTAATGCCG
411	5	AEBP1	AEBP1_g47	H3_00002330	TGGGAGCAAATCTGAACGG
412	5	AEBP1	AEBP1_g48	H3_00002331	TGACCGAGCCCTACCGCGG
413	5	AEBP2	AEBP2_g49	H3_00002332	TAGACAGCACAATTTCCAG
414	5	AEBP2	AEBP2_g50	H3_00002333	TCCATCTACCAGTCAAAGT
415	5	AEBP2	AEBP2_g51	H3_00002334	CGGCGCTGCTGCTGAACGG
416	5	AEBP2	AEBP2_g52	H3_00002335	AGGAGCCCAAGGGACCGCG
417	5	AEBP2	AEBP2_g53	H3_00002336	GGCATATGCTGACACACAG
418	5	AEBP2	AEBP2_g54	H3_00002337	CAGCTTTGCTTCTCAGGGA
419	5	RBBP4	RBBP4_g55	H3_00079704	CTTGGAACCCAAATCTCAG
420	5	RBBP4	RBBP4_g56	H3_00079705	ACTACGACAGTGAGAAAGG
421	5	RBBP4	RBBP4_g57	H3_00079706	TTGCCGTTACAGACCAGAA
422	5	RBBP4	RBBP4_g58	H3_00079707	CTTTGTTGCGATGATACAA
423	5	RBBP4	RBBP4_g59	H3_00079708	ATTTAAGACCATCTGCCTG
424	5	RBBP4	RBBP4_g60	H3_00079709	ATTGCCGTTACAGACCAGA
425	5	PHF1	PHF1_g61	H3_00071583	GTGGCTGTTAAGAGCAGAG
426	5	PHF1	PHF1_g62	H3_00071584	GATCGCAAAGACACACTGG
427	5	PHF1	PHF1_g63	H3_00071585	CTGATGGGCTGCTATACTT
428	5	PHF1	PHF1_g64	H3_00071586	TCTGCCATATGGACTGAAG
429	5	PHF1	PHF1_g65	H3_00071587	GAATGCTGTGTGTGTCGCG
430	5	PHF1	PHF1_g66	H3_00071588	CTTGACCCTCCCAAAGCCG
431	5	EP300	EP300_g67	H3_00029860	TGGCACGAAGATATTACTC
432	5	EP300	EP300_g68	H3_00029861	GTACGACTAGGTACAGGCG
433	5	EP300	EP300_g69	H3_00029862	TGTAATAAGTGGCATCACG
434	5	EP300	EP300_g70	H3_00029863	TGGTGAACCATAAGGATTG
435	5	EP300	EP300_g71	H3_00029864	GATCAGGATCAACAATGGG
436	5	EP300	EP300_g72	H3_00029865	AAATGGAGAAACTAGGCCT
437	5	ASH1L	ASH1L_g73	H3_00006748	AGGGCAGGACATGTGACAA
438	5	ASH1L	ASH1L_g74	H3_00006749	GAACCCAGAACATAAAAAG
439	5	ASH1L	ASH1L_g75	H3_00006750	CTATGACCAACGTTCAAGT
440	5	ASH1L	ASH1L_g76	H3_00006751	GGCTTCTTACAGTTACAGG
441	5	ASH1L	ASH1L_g77	H3_00006752	ATCATTGAATACCTAGGGG
442	5	ASH1L	ASH1L_g78	H3_00006753	TCTTGGAAGACTTGGAAGG
443	5	EHMT1	EHMT1_g79	H3_00028800	CTTATACGACTCAGAACCT
444	5	EHMT1	EHMT1_g80	H3_00028801	GGCCGGTGCACAAACAGCG
445	5	EHMT1	EHMT1_g81	H3_00028802	AACACACTAACTCGGATAG
446	5	EHMT1	EHMT1_g82	H3_00028803	TCGGCTGCTTCCATCAACG
447	5	EHMT1	EHMT1_g83	H3_00028804	CAAGCCAGCCAGGAAAAGG
448	5	EHMT1	EHMT1_g84	H3_00028805	GACCAAAGTATTAAAACAG
449	5	EHMT2	EHMT2_g85	H3_00028806	TCCAGGTGGTTGTTCACCA
450	5	EHMT2	EHMT2_g86	H3_00028807	GGACAGGTACAACTGCCGA
451	5	EHMT2	EHMT2_g87	H3_00028808	AAGAGGTGACCATCCCCCG
452	5	EHMT2	EHMT2_g88	H3_00028809	TACACTCGAAAATCAGCGG
453	5	EHMT2	EHMT2_g89	H3_00028810	CGGACAGGTACAACTGCCG
454	5	EHMT2	EHMT2_g90	H3_00028811	GATTGACCGCATCAGCGAG
455	5	PRDM2	PRDM2_g91	H3_00075613	TCTTTACAGCACTACACGT
456	5	PRDM2	PRDM2_g92	H3_00075614	CTCAAGTAGGTTTAAGAGG
457	5	PRDM2	PRDM2_g93	H3_00075615	CTCCTGGTCTGGTACAATG
458	5	PRDM2	PRDM2_g94	H3_00075616	TGGCAACAGTTAATACCGG
459	5	PRDM2	PRDM2_g95	H3_00075617	TGGCACACAGATTAACCGG
460	5	PRDM2	PRDM2_g96	H3_00075618	GAAGTTTACAACCAAACAG
461	5	NSD1	NSD1_g97	H3_00064387	AGCACATAAAGATGAACGG
462	5	NSD1	NSD1_g98	H3_00064388	ATGCATGATAGTAAGACGA
463	5	NSD1	NSD1_g99	H3_00064389	AATTGCTAGTTAAAACGCC
464	5	NSD1	NSD1_g100	H3_00064390	CCCTATCGGCAGTACTACG
465	5	NSD1	NSD1_g101	H3_00064391	TCCAAGCGCCAATATCCAG
466	5	NSD1	NSD1_g102	H3_00064392	GGGCACATCTCACAGAAGG
467	6	SOX9	SOX9SOX9_g11	H3_00091435	ACTTCCGCGACGTGGACAT
468	6	SOX9	SOX9SOX9_g22	H3_00091436	TCACCGACTTCCTCCGCCG
469	6	SOX9	SOX9SOX9_g33	H3_00091437	CCATGTCCGAGGACTCCGC
470	6	SOX9	SOX9SOX9_g44	H3_00091438	CTCACCCGAGTGCTCGCCG
471	6	SOX9	SOX9SOX9_g55	H3_00091439	AAGGCTGACCTGAAGCGAG
472	6	SOX9	SOX9SOX9_g66	H3_00091440	GTCGGTCATCTTCATGAAG
473	6	PROM1	PROM1PROM1_g17	H3_00076191	GTAGTAAAAAATCACGATG
474	6	PROM1	PROM1PROM1_g28	H3_00076192	TGTGAACCTTACACGAGCA
475	6	PROM1	PROM1PROM1_g39	H3_00076193	TCACCTGCTACGACAGTCG
476	6	PROM1	PROM1PROM1_g410	H3_00076194	GTCGTTGCTGTAACAAATG
477	6	PROM1	PROM1PROM1_g511	H3_00076195	CACGCCACACAGTAAGCCC
478	6	PROM1	PROM1PROM1_g612	H3_00076196	GTTGCTGTAACAAATGTGG
479	6	KRT20	KRT20KRT20_g113	H3_00049915	ACTATGGGAGCGATCTCAC
480	6	KRT20	KRT20KRT20_g214	H3_00049916	AGAGGAATACGTCTAACAG
481	6	KRT20	KRT20KRT20_g315	H3_00049917	TAGTCGCGACCAGCCCTCG
482	6	KRT20	KRT20KRT20_g416	H3_00049918	CAGCACCCCCATAAACGCT
483	6	KRT20	KRT20KRT20_g517	H3_00049919	GGCAACACTGTCAATGTGG
484	6	KRT20	KRT20KRT20_g618	H3_00049920	TTCTCCTTCCAGAAGGCGG
485	6	LRIG1	LRIG1LRIG1_g119	H3_00053116	ATGTGAAAATAGATGACGC
486	6	LRIG1	LRIG1LRIG1_g220	H3_00053117	GTGGTTGGTGATGACACAT
487	6	LRIG1	LRIG1LRIG1_g321	H3_00053118	CCTTTATAGGCGGTCCGTG
488	6	LRIG1	LRIG1LRIG1_g422	H3_00053119	TCCTGCCAATTAGCCACGG
489	6	LRIG1	LRIG1LRIG1_g523	H3_00053120	ATGGTGAAGATGCCTACCG
490	6	LRIG1	LRIG1LRIG1_g624	H3_00053121	GGTAGCTTGGAACATCTGG
491	6	CTRL0001	CTRL0001CTRL0001_g125	H3_00116859	TAGCGAACGTGTCCGGCGT
492	6	CTRL0002	CTRL0002CTRL0002_g226	H3_00116860	ACCGGAACGATCTCGCGTA
493	6	CTRL0003	CTRL0003CTRL0003_g327	H3_00116861	GCAGTCGTTCGGTTGATAT
494	6	CTRL0004	CTRL0004CTRL0004_g428	H3_00116862	CTTGAGCACATACGCGAAT
495	6	CTRL0005	CTRL0005CTRL0005_g529	H3_00116863	TGGTAGAATAACGTATTAC
496	6	CTRL0006	CTRL0006CTRL0006_g630	H3_00116864	TCATACATGGATAAGGCTA
497	6	CTRL0007	CTRL0007CTRL0007_g731	H3_00116865	ATACACGAAGCATCACTAG
498	6	CTRL0008	CTRL0008CTRL0008_g832	H3_00116866	AACGTTGGCACTACTTCAC
499	6	CTRL0009	CTRL0009CTRL0009_g933	H3_00116867	ATCCATGTAATGCGTTCGA
500	6	CTRL0010	CTRL0010CTRL0010_g1034	H3_00116868	TCGTGAAGTGCATTCGATC
501	6	ROSA26	ROSA26ROSA26_g135	H3_00116656	GGCCTCAACTGCAAGAGGA
502	6	ROSA26	ROSA26ROSA26_g236	H3_00116657	CGCCGGCCTCAACTGCAAG
503	6	ROSA26	ROSA26ROSA26_g337	H3_00116658	AATCCTAGGGAGCGGGTAA
504	6	ROSA26	ROSA26ROSA26_g438	H3_00116659	AAAGGACGCGTTCCGCACA
505	6	ROSA26	ROSA26ROSA26_g539	H3_00116660	CTTCTAAAAAATGCAGCTG
506	6	ROSA26	ROSA26ROSA26_g640	H3_00116661	GCCGGGGGAAGTATTAGAG
507	6	ROSA26	ROSA26ROSA26_g741	H3_00116662	GTGAGAGTAGTACCTGGTT
508	6	ROSA26	ROSA26ROSA26_g842	H3_00116663	TTAGAAATGCTCAACTGGC
509	6	ROSA26	ROSA26ROSA26_g943	H3_00116664	TATCTTCACAAAGCTGCTG
510	6	ROSA26	ROSA26ROSA26_g1044	H3_00116665	TCAGCTTTCCCCTAGAGAA
511	6	CCR5	CCR5CCR5_g145	H3_00116562	ATATAGACAGTATAAAAGT
512	6	CCR5	CCR5CCR5_g246	H3_00116563	AACAGGCCAAGCAGCTGAG
513	6	CCR5	CCR5CCR5_g347	H3_00116564	ATCTCAGAAGCTAACTAAC
514	6	CCR5	CCR5CCR5_g448	H3_00116565	ACTCCCTGCACCTTAGACT
515	6	CCR5	CCR5CCR5_g549	H3_00116566	GGCCGGGTGCCCAAGTCCC
516	6	CCR5	CCR5CCR5_g650	H3_00116567	TAGGGCAACCTTATGAGGC
517	6	CCR5	CCR5CCR5_g751	H3_00116568	TAATAATTAAGAGGCCTCG
518	6	CCR5	CCR5CCR5_g852	H3_00116569	CAAGCCAGTAATAATTAAG
519	6	CCR5	CCR5CCR5_g953	H3_00116570	GACCATGACAAGCAGCGGC
520	6	CCR5	CCR5CCR5_g1054	H3_00116571	ATGTGAAGGGGAGATAAAA
521	6	AAVS1	AAVS1AAVS1_g155	H3_00113022	CTCCCTGGCCACTTTGCAC
522	6	AAVS1	AAVS1AAVS1_g256	H3_00113023	ATGTGCGCACCCTGGAGCC
523	6	AAVS1	AAVS1AAVS1_g357	H3_00113024	GCTGTAGTCAGGGACTGGG
524	6	AAVS1	AAVS1AAVS1_g458	H3_00113025	ATCGTTCACAATAGCCCAG
525	6	AAVS1	AAVS1AAVS1_g559	H3_00113026	GGCCGGAAAAGGCCATTTG
526	6	AAVS1	AAVS1AAVS1_g660	H3_00113027	CATGATGCAGAATTCCCCG
527	6	AAVS1	AAVS1AAVS1_g761	H3_00113028	CTGCACCCCAGCTCTAAGG
528	6	AAVS1	AAVS1AAVS1_g862	H3_00113029	TGCGCAGGACCTGGATCAC
529	6	AAVS1	AAVS1AAVS1_g963	H3_00113030	ACTTGCATCAGCTTCTCAG
530	6	AAVS1	AAVS1AAVS1_g1064	H3_00113031	TTTCCCTTGGACCCCAGGG
531	6	EGFP_g1	EGFP_g1EGFP_g165	EGFP_g1	GGGCGAGGAGCTGTTCACCG
532	6	EGFP_g2	EGFP_g2EGFP_g266	EGFP_g2	GAGCTGGACGGCGACGTAAA
533	6	EGFP_g3	EGFP_g3EGFP_g367	EGFP_g3	GGCCACAAGTTCAGCGTGTC
534	6	EGFP_g4	EGFP_g4EGFP_g468	EGFP_g4	GGAGCGCACCATCTTCTTCA
535	6	EGFP_g5	EGFP_g5EGFP_g569	EGFP_g5	GAAGTTCGAGGGCGACACCC
536	6	EGFP_g6	EGFP_g6EGFP_g670	EGFP_g6	GGTGAACCGCATCGAGCTGA
537	6	mKate2_g1	mKate2_g1mKate2_g171	mKate2_g1	CTACAACGTCAAGATCAGAG
538	6	mKate2_g2	mKate2_g2mKate2_g272	mKate2_g2	GTCACCACATACGAAGACGG
539	6	mKate2_g3	mKate2_g3mKate2_g373	mKate2_g3	GCACATGAAGCTGTACATGG
540	6	mKate2_g4	mKate2_g4mKate2_g474	mKate2_g4	GTGATGCAGAAGAAAACACT
541	6	mKate2_g5	mKate2_g5mKate2_g575	mKate2_g5	ACCTTCATCAACCACACCCA
542	6	mKate2_g6	mKate2_g6mKate2_g676	mKate2_g6	CACTTCAAGTGCACATCCGA
