# Supplementary material for: Identifying regulators of aberrant stem cell and differentiation activity in colorectal cancer using a dual endogenous reporter system
Source: Nat Commun. 2024 Mar 12;15:2230. doi: 10.1038/s41467-024-46285-w (PMC10933491; doi:10.1038/s41467-024-46285-w)
Supplement: Supplementary file 7 — Supplementary Data 4 [file 41467_2024_46285_MOESM7_ESM.xlsx]

## Sheet: pCC_01 plasmid for validation
pCC_01 - hU6-BsmBI-sgRNA(E+F)-barcode-EFS-Cas9-NLS-2A-Puro-WPRE plasmid
No	Name	g.no	Protospacer sequence	TOP oligos	BOTTOM oligos
1	NTC_g13	1	CGTGCGTCCCGGGTTACCC	caccgCGTGCGTCCCGGGTTACCC	aaacGGGTAACCCGGGACGCACGC
2	NTC_g15	2	CGAGTGTTATACGCACCGTT	caccgCGAGTGTTATACGCACCGTT	aaacAACGGTGCGTATAACACTCGC
3	NTC_g92	3	ATCTGTCCTAATTCGGATCG	caccgATCTGTCCTAATTCGGATCG	aaacCGATCCGAATTAGGACAGATC
4	KRT20_g1	1	ACTATGGGAGCGATCTCAC	caccgACTATGGGAGCGATCTCAC	aaacGTGAGATCGCTCCCATAGTC
5	SOX9_g2	1	TCACCGACTTCCTCCGCCG	caccgTCACCGACTTCCTCCGCCG	aaacCGGCGGAGGAAGTCGGTGAC
6	SOX9_g5	2	AAGGCTGACCTGAAGCGAG	caccgAAGGCTGACCTGAAGCGAG	aaacCTCGCTTCAGGTCAGCCTTC
7	DNMT1_g43	1	CTCTACTGGAGCGACGAGG	caccgCTCTACTGGAGCGACGAGG	aaacCCTCGTCGCTCCAGTAGAGC
8	DNMT1_g48	2	GGCTCCACAGTGTTCACAG	caccgGGCTCCACAGTGTTCACAG	aaacCTGTGAACACTGTGGAGCCC
9	DNMT3A_g51	1	CGTACCAGTACGACGACGA	caccgCGTACCAGTACGACGACGA	aaacTCGTCGTCGTACTGGTACGC
10	DNMT3A_g54	2	CACTGCAAAACGAGCTCAG	caccgCACTGCAAAACGAGCTCAG	aaacCTGAGCTCGTTTTGCAGTGC
11	DOT1L_g28	1	CAGCAGGTCTACAACCACT	caccgCAGCAGGTCTACAACCACT	aaacAGTGGTTGTAGACCTGCTGC
12	DOT1L_g29	2	CAGCTTCGAGAGCATGCAG	caccgCAGCTTCGAGAGCATGCAG	aaacCTGCATGCTCTCGAAGCTGC
13	KMT2A_g70	1	GAAAGGACGTCGATCGAGG	caccgGAAAGGACGTCGATCGAGG	aaacCCTCGATCGACGTCCTTTCC
14	KMT2A_g72	2	TTACAGAGGGCAAAAAAGG	caccgTTACAGAGGGCAAAAAAGG	aaacCCTTTTTTGCCCTCTGTAAC
15	SET_g2	1	CATTTGTCAACCATCCACA	caccgCATTTGTCAACCATCCACA	aaacTGTGGATGGTTGACAAATGC
16	SET_g6	2	CTAGTGTCTGCACTGCTTG	caccgCTAGTGTCTGCACTGCTTG	aaacCAAGCAGTGCAGACACTAGC
17	SIRT4_g86	1	GGCACAAATAACCCAATGG	caccgGGCACAAATAACCCAATGG	aaacCCATTGGGTTATTTGTGCCC
18	SIRT4_g87	2	TTCCCCACAATCCAAGCAC	caccgTTCCCCACAATCCAAGCAC	aaacGTGCTTGGATTGTGGGGAAC
19	SMARCA4_g14	1	CAGCAGACAGACGAGTACG	caccgCAGCAGACAGACGAGTACG	aaacCGTACTCGTCTGTCTGCTGC
20	SMARCA4_g16	2	GAACACCATCATGCAGCTG	caccgGAACACCATCATGCAGCTG	aaacCAGCTGCATGATGGTGTTCC
21	SMARCB1_g39	1	CAGATCGAGTCCTACCCCA	caccgCAGATCGAGTCCTACCCCA	aaacTGGGGTAGGACTCGATCTGC
22	SMARCB1_g41	2	TGGCTGGCACAAACGTCAG	caccgTGGCTGGCACAAACGTCAG	aaacCTGACGTTTGTGCCAGCCAC
23	SMARCC1_g46	1	CTGGGCAAGCACTACAAGA	caccgCTGGGCAAGCACTACAAGA	aaacTCTTGTAGTGCTTGCCCAGC
24	SMARCC1_g48	2	TCAGCGGCTACCAAAGCCA	caccgTCAGCGGCTACCAAAGCCA	aaacTGGCTTTGGTAGCCGCTGAC
25	SMARCA5_g21	1	TGCATCTAGTAACCAACAG	caccgTGCATCTAGTAACCAACAG	aaacCTGTTGGTTACTAGATGCAC
26	SMARCA5_g24	2	TATCATATGGTACTAACAA	caccgTATCATATGGTACTAACAA	aaacTTGTTAGTACCATATGATAC
27	SMARCD1_g56	1	TTGTCCAGTTCAATCACCA	caccgTTGTCCAGTTCAATCACCA	aaacTGGTGATTGAACTGGACAAC
28	SMARCD1_g58	2	AGCGGTACAGCCCTTGACC	caccgAGCGGTACAGCCCTTGACC	aaacGGTCAAGGGCTGTACCGCTC
29	SETD2_g25	1	CTGAAGTCATCCATGACAC	caccgCTGAAGTCATCCATGACAC	aaacGTGTCATGGATGACTTCAGC
30	SETD2_g29	2	CATCTCCTTCACTCAACGG	caccgCATCTCCTTCACTCAACGG	aaacCCGTTGAGTGAAGGAGATGC

## Sheet: pLKO.1 plasmid for validation
pLKO.1 - TRC plasmid
No	Target gene	Region	Hairpin sequence	Top oligos
	test		NNNNNNNNNNNNNNNNNNNNN	CTTTATATATCTTGTGGAAAGGACGAAACACCGGNNNNNNNNNNNNNNNNNNNNNCTCGAGnnnnnnnnnnnnnnnnnnnnnTTTTTAATTCTCGACCTCGAGACAAATGGCAGTATT
1	shNTC#2		GCATCATTCTCTACGTTATAT	CTTTATATATCTTGTGGAAAGGACGAAACACCGGGCATCATTCTCTACGTTATATCTCGAGATATAACGTAGAGAATGATGCTTTTTAATTCTCGACCTCGAGACAAATGGCAGTATT
2	shSMARCB1#1	CDS	GAAGTTGATGACGCCTGAGAT	CTTTATATATCTTGTGGAAAGGACGAAACACCGGGAAGTTGATGACGCCTGAGATCTCGAGATCTCAGGCGTCATCAACTTCTTTTTAATTCTCGACCTCGAGACAAATGGCAGTATT
3	shSMARCB1#4	CDS	CCACCAGTGTGACCCTGTTAA	CTTTATATATCTTGTGGAAAGGACGAAACACCGGCCACCAGTGTGACCCTGTTAACTCGAGTTAACAGGGTCACACTGGTGGTTTTTAATTCTCGACCTCGAGACAAATGGCAGTATT
4	shKMT2A#2	CDS	GCACTGTTAAACATTCCACTT	CTTTATATATCTTGTGGAAAGGACGAAACACCGGGCACTGTTAAACATTCCACTTCTCGAGAAGTGGAATGTTTAACAGTGCTTTTTAATTCTCGACCTCGAGACAAATGGCAGTATT
5	shKMT2A#5	CDS	GGTGTTGTCGTCGTTGCAAAT	CTTTATATATCTTGTGGAAAGGACGAAACACCGGGATTATGACCCTCCAATTAAACTCGAGTTTAATTGGAGGGTCATAATCTTTTTAATTCTCGACCTCGAGACAAATGGCAGTATT
6	shSMARCA4#1	3'UTR	CCATATTTATACAGCAGAGAA	CTTTATATATCTTGTGGAAAGGACGAAACACCGGCCATATTTATACAGCAGAGAACTCGAGTTCTCTGCTGTATAAATATGGTTTTTAATTCTCGACCTCGAGACAAATGGCAGTATT
7	shSMARCA4#2	3'UTR	GGCATAGGCCTTAGCAGTAAC	CTTTATATATCTTGTGGAAAGGACGAAACACCGGGGCATAGGCCTTAGCAGTAACCTCGAGGTTACTGCTAAGGCCTATGCCTTTTTAATTCTCGACCTCGAGACAAATGGCAGTATT

## Sheet: pRSITEP plasmid for validation
pRSITEP-U6Tet-sh-noHTS-EF1-TetPep-2A-Puro plasmid
No	Target gene	Region	Hairpin sequence	Top strand oligo
	test		NNNNNNNNNNNNNNNNNNNNN	GNNNNNNNNNNNNNNNNNNNNNCTCGAGnnnnnnnnnnnnnnnnnnnnnTTTT
1	shNTC		GACTAGAAGGCACAGAGGGAGG	GGACTAGAAGGCACAGAGGGAGGTTAATATTCATAGCCTCCCTCTGTGCCTTCTAGTCTTTT
2	shKMT2A#2	CDS	GCACTGTTAAACATTCCACTT	GGCACTGTTAAACATTCCACTTCTCGAGAAGTGGAATGTTTAACAGTGCTTTT
3	shKMT2A#5	CDS	GGTGTTGTCGTCGTTGCAAAT	GGGTGTTGTCGTCGTTGCAAATCTCGAGATTTGCAACGACGACAACACCTTTT
4	shSMARCA4#1	3'UTR	CCATATTTATACAGCAGAGAA	GCCATATTTATACAGCAGAGAACTCGAGTTCTCTGCTGTATAAATATGGTTTT
5	shSMARCA4#2	3'UTR	GGCATAGGCCTTAGCAGTAAC	GGGCATAGGCCTTAGCAGTAACCTCGAGGTTACTGCTAAGGCCTATGCCTTTT
6	shSMARCB1#1	CDS	GAAGTTGATGACGCCTGAGAT	GGAAGTTGATGACGCCTGAGATCTCGAGATCTCAGGCGTCATCAACTTCTTTT
7	shSMARCB1#4	CDS	CCACCAGTGTGACCCTGTTAA	GCCACCAGTGTGACCCTGTTAACTCGAGTTAACAGGGTCACACTGGTGGTTTT
