# Supplementary material for: Identifying regulators of aberrant stem cell and differentiation activity in colorectal cancer using a dual endogenous reporter system
Source: Nat Commun. 2024 Mar 12;15:2230. doi: 10.1038/s41467-024-46285-w (PMC10933491; doi:10.1038/s41467-024-46285-w)
Supplement: Supplementary file 8 — Supplementary Data 5 [file 41467_2024_46285_MOESM8_ESM.xlsx]

## Sheet: antibody
No	Antibody	Catalogue number	Concentration (Western blot or IHC)
1	Keratin20 (D9Z1Z)	Cell Signaling #13063S	1:500
2	SOX9 (D8G8H)	Cell Signaling #82630S	1:1000
3	SMARCB1/BAF47 (D8M1X)	Cell Signaling #91735	1:1000
4	GAPDH	Santa Cruz #47724	1:1000
5	DPP4	Thermo #MA5-32643	1:200
6	LGR5	Origene #TA503316	1:200
7	tdT		H&E
8	SMARCC1		1:1000
9	IRDye 800CW Goat anti-Rabbit IgG secondary antibody	Li-COR	1:4000
10	IRDye 680RD Goat anti-Mouse IgG secondary antibody	Li-COR	1:4000
