# Supplementary material for: Identifying regulators of aberrant stem cell and differentiation activity in colorectal cancer using a dual endogenous reporter system
Source: Nat Commun. 2024 Mar 12;15:2230. doi: 10.1038/s41467-024-46285-w (PMC10933491; doi:10.1038/s41467-024-46285-w)
Supplement: Supplementary file 10 — Source Data [file 41467_2024_46285_MOESM10_ESM.xlsx]

## Sheet: Fig1C
Fig1C
Parental	NTC	SOX9 sh#1	SOX9 sh#5
0.4	86.6	52.4	42.4
0.2	86.4	52.6	40
0.2	86.2

## Sheet: Fig1E-I
Figure 1E_1				Figure 1E_2				Figure 1F_1				Figure 1F_2				Figure 1G_1				Figure 1G_2				Figure 1G_3				Figure 1H			Figure 1I
Gene	LFC	Rank		Gene	LFC	Rank		Gene	LFC	Rank		Gene	LFC	Rank		Gene	LFC	p-value		Gene	LFC	p-value		Gene	LFC	p-value		Gene	Beta Score		Gene	gRNA	Mean Gene Rank Sum	Median Gene Rank Sum	gRNA Rank Sum
Other	2.65222	0		Other	0.988463	0		Other	0.362157	0		Other	1.09752	0		HDAC1	-0.54952	0.246409		HDAC1	1.1316	0.246409		HDAC1	0.023464	0.0573521		HDAC1	0.00046265		HDAC1	HDAC1_g1	876.333	912	414
Other	2.62669	1		Other	0.968048	1		Other	0.241636	1		Other	0.992332	1		HDAC10	0.38903	0.0229856		HDAC10	-0.30908	0.160698		HDAC10	0.54173	0.0182901		HDAC10	0.010049		HDAC1	HDAC1_g2	876.333	912	598
mKate	2.59463	2		Other	0.792508	2		Other	0.222402	2		KRT20	0.940904	2		HDAC11	0.40544	0.00450082		HDAC11	0.9814	0.27077		HDAC11	1.0873	0.254379		HDAC11	0.025344		HDAC1	HDAC1_g3	876.333	912	1240
mKate	1.98926	3		KRT20	0.772948	3		KRT20	0.221802	3		Other	0.857782	3		HDAC2	-1.5574	0.907595		HDAC2	-0.56494	0.430474		HDAC2	-1.7888	0.810678		HDAC2	-0.071662		HDAC1	HDAC1_g4	876.333	912	1182
Other	1.85917	4		Other	0.769953	4		Other	0.213949	4		Other	0.751353	4		HDAC3	0.3644	0.00450082		HDAC3	0.50749	0.105955		HDAC3	0.40251	0.0229856		HDAC3	0.010788		HDAC1	HDAC1_g5	876.333	912	758
Other	1.84487	5		KRT20	0.715899	5		Other	0.201382	5		Other	0.661555	5		HDAC4	-1.2881	0.5718		HDAC4	-0.25903	0.167229		HDAC4	-1.1016	0.395709		HDAC4	-0.029495		HDAC1	HDAC1_g6	876.333	912	1066
GFP	1.68875	6		Other	0.69639	6		Other	0.188502	6		Other	0.650352	6		HDAC5	1.5609	0.430474		HDAC5	1.8459	0.495407		HDAC5	0.90072	0.123447		HDAC5	0.017784		HDAC10	HDAC10_g7	827	756.5	916
Other	1.62669	7		Other	0.634222	7		Other	0.182711	7		Other	0.594207	7		HDAC6	0.054725	0.0624921		HDAC6	-1.6166	0.509648		HDAC6	-0.73503	0.246409		HDAC6	-0.013255		HDAC10	HDAC10_g8	827	756.5	573
Other	1.58487	8		Other	0.632449	8		Other	0.182085	8		Other	0.586824	8		HDAC7	1.3039	0.555409		HDAC7	2.2212	1.14167		HDAC7	0.84046	0.215918		HDAC7	0.023163		HDAC10	HDAC10_g9	827	756.5	1378
Other	1.54271	9		Other	0.540536	9		Other	0.171329	9		Other	0.559881	9		HDAC8	0.75508	0.147923		HDAC8	0.99802	0.363522		HDAC8	0.17447	0.0277323		HDAC8	0.0046454		HDAC10	HDAC10_g10	827	756.5	597
Other	1.53205	10		Other	0.540334	10		Other	0.162824	10		Other	0.554219	10		HDAC9	0.66257	0.0729583		HDAC9	-1.0051	0.430474		HDAC9	-0.16787	0.111708		HDAC9	-0.0039511		HDAC10	HDAC10_g11	827	756.5	224
Other	1.50383	11		Other	0.526665	11		Other	0.162527	11		Other	0.543069	11		SIRT1	0.64104	0.0472511		SIRT1	-0.7547	0.324011		SIRT1	0.82251	0.129438		SIRT1	0.018233		HDAC10	HDAC10_g12	827	756.5	1274
Other	1.32835	12		Other	0.488504	12		Other	0.15285	12		Other	0.512276	12		SIRT2	0.60348	0.353302		SIRT2	0.63118	0.384713		SIRT2	1.5993	1.38471		SIRT2	0.075002		HDAC11	HDAC11_g13	650.667	702	675
KRT20	1.30754	13		Other	0.479593	13		KRT20	0.151665	13		KRT20	0.496302	13		SIRT3	0.77668	0.324011		SIRT3	-0.079891	0.135513		SIRT3	1.2039	0.468253		SIRT3	0.042209		HDAC11	HDAC11_g14	650.667	702	133
Other	1.26412	14		Other	0.417911	14		Other	0.146749	14		Other	0.482329	14		SIRT4	0.98979	0.5718		SIRT4	0.79194	0.395709		SIRT4	-0.15492	0.135513		SIRT4	-0.005931		HDAC11	HDAC11_g15	650.667	702	729
Other	1.19718	15		Other	0.389666	15		Other	0.142254	15		Other	0.454633	15		SIRT5	-0.37561	0.223342		SIRT5	-0.19437	0.160698		SIRT5	2.3291	0.731492		SIRT5	0.059039		HDAC11	HDAC11_g16	650.667	702	590
Other	1.18857	16		Other	0.371074	16		Other	0.140513	16		Other	0.450352	16		SIRT6	0.097615	0.0573521		SIRT6	2.2195	0.495407		SIRT6	0.69123	0.0277323		SIRT6	0.011335		HDAC11	HDAC11_g17	650.667	702	771
Other	1.04173	17		Other	0.366026	17		Other	0.137007	17		Other	0.402396	17		SIRT7	-0.56885	0.353302		SIRT7	-0.96521	0.524372		SIRT7	-1.3083	0.524372		SIRT7	-0.039759		HDAC11	HDAC11_g18	650.667	702	1006
Other	0.993509	18		Other	0.350733	18		Other	0.136033	18		KRT20	0.379591	18		SMARCA1	0.61741	0.147923		SMARCA1	-0.93057	0.509648		SMARCA1	-0.090487	0.0836829		SMARCA1	-0.0028247		HDAC2	HDAC2_g19	893.833	980	429
Other	0.979206	19		Other	0.33567	19		Other	0.133857	19		Other	0.349567	19		SMARCA2	-0.57718	0.31467		SMARCA2	0.75343	0.167229		SMARCA2	0.28158	0.0229856		SMARCA2	0.0064265		HDAC2	HDAC2_g20	893.833	980	256
Other	0.934811	20		KRT20	0.312237	20		Other	0.128341	20		Other	0.347025	20		SMARCA4	0.14998	0.0573521		SMARCA4	-0.69379	0.254379		SMARCA4	0.51333	0		SMARCA4	0.0090644		HDAC2	HDAC2_g21	893.833	980	1194
Other	0.86996	21		Other	0.31157	21		KRT20	0.124908	21		Other	0.345069	21		SMARCA5	0.51709	0.262497		SMARCA5	0.2047	0.0373797		SMARCA5	1.1918	0.685732		SMARCA5	0.05745		HDAC2	HDAC2_g22	893.833	980	1356
Other	0.868244	22		Other	0.306917	22		Other	0.116437	22		Other	0.330831	22		SMARCAD1	0.098707	0.0573521		SMARCAD1	1.5785	1.14167		SMARCAD1	-0.068996	0.0891462		SMARCAD1	-0.0028397		HDAC2	HDAC2_g23	893.833	980	1362
Other	0.847427	23		Other	0.304439	23		Other	0.113545	23		Other	0.33035	23		SMARCAL1	1.426	0.644357		SMARCAL1	2.1946	1.14167		SMARCAL1	0.66782	0.147923		SMARCAL1	0.020206		HDAC2	HDAC2_g24	893.833	980	766
Other	0.844869	24		Other	0.300512	24		Other	0.107831	24		Other	0.314341	24		SMARCB1	0.62335	0.279204		SMARCB1	0.55388	0.246409		SMARCB1	-0.46424	0.287805		SMARCB1	-0.018618		HDAC3	HDAC3_g25	350.667	335.5	321
GFP	0.778692	25		Other	0.272126	25		KRT20	0.10781	25		Other	0.275054	25		SMARCC1	-0.30596	0.201439		SMARCC1	0.71578	0.208618		SMARCC1	-0.36766	0.194377		SMARCC1	-0.010301		HDAC3	HDAC3_g26	350.667	335.5	350
Other	0.712419	26		Other	0.267137	26		Other	0.10541	26		Other	0.261548	26		SMARCC2	1.5993	0.907595		SMARCC2	0.8187	0.384713		SMARCC2	1.7791	0.945387		SMARCC2	0.063933		HDAC3	HDAC3_g27	350.667	335.5	304
mKate	0.703857	27		Other	0.247115	27		Other	0.0981354	27		Other	0.225943	27		SMARCD1	0.07852	0.0573521		SMARCD1	0.51973	0.129438		SMARCD1	1.734	0.606565		SMARCD1	0.048487		HDAC3	HDAC3_g28	350.667	335.5	523
Other	0.693803	28		Other	0.239204	28		Other	0.0970676	28		Other	0.201975	28		SMARCD2	-1.2703	0.606565		SMARCD2	-1.4281	0.70801		SMARCD2	-1.3873	0.62505		SMARCD2	-0.04663		HDAC3	HDAC3_g29	350.667	335.5	64
Other	0.618247	29		Other	0.220122	29		Other	0.0961391	29		Other	0.175992	29		SMARCD3	-0.16397	0.135513		SMARCD3	0.60098	0.17386		SMARCD3	-0.45736	0.246409		SMARCD3	-0.013722		HDAC3	HDAC3_g30	350.667	335.5	542
Other	0.606605	30		KRT20	0.220016	30		Other	0.0933439	30		Other	0.167884	30		SMARCE1	0.37694	0.0946791		SMARCE1	0.4056	0.17386		SMARCE1	0.71394	0.31467		SMARCE1	0.031224		HDAC4	HDAC4_g31	777.5	714.5	540
Other	0.602236	31		Other	0.196007	31		Other	0.0875557	31		Other	0.160065	31		SET	-0.93975	0.468253		SET	0.058812	0.0729583		SET	-1.8426	0.664562		SET	-0.056051		HDAC4	HDAC4_g32	777.5	714.5	1301
Other	0.574222	32		Other	0.167206	32		Other	0.0846118	32		Other	0.154524	32		SETBP1	0.037978	0.0676937		SETBP1	-0.26954	0.160698		SETBP1	-1.09	0.29658		SETBP1	-0.020955		HDAC4	HDAC4_g33	777.5	714.5	889
Other	0.574222	33		Other	0.125825	33		Other	0.0803976	33		Other	0.137707	33		SETD1A	0.21997	0.0373797		SETD1A	1.1749	0.418574		SETD1A	1.9912	0.644357		SETD1A	0.054141		HDAC4	HDAC4_g34	777.5	714.5	283
Other	0.572083	34		Other	0.112846	34		KRT20	0.0800709	34		Other	0.095489	34		SETD1B	0.84032	0.353302		SETD1B	0.81791	0.373988		SETD1B	-0.4177	0.246409		SETD1B	-0.014098		HDAC4	HDAC4_g35	777.5	714.5	540
KRT20	0.540263	35		Other	0.102703	35		Other	0.0716356	35		Other	0.0907719	35		SETD2	1.5908	1.38471		SETD2	-0.65958	0.524372		SETD2	0.30585	0.0472511		SETD2	0.013896		HDAC4	HDAC4_g36	777.5	714.5	1112
Other	0.519774	36		Other	0.0908688	36		Other	0.0647079	36		Other	0.0678745	36		SETD3	-1.3322	0.907595		SETD3	0.25634	0.0729583		SETD3	-0.63076	0.395709		SETD3	-0.029821		HDAC5	HDAC5_g37	768.333	861	1055
Other	0.505737	37		Other	0.0843067	37		Other	0.0633713	37		Other	0.0596718	37		SETD4	0.92355	0.664562		SETD4	-0.13955	0.167229		SETD4	-0.096612	0.117538		SETD4	-0.0045541		HDAC5	HDAC5_g38	768.333	861	1282
Other	0.503832	38		Other	0.0738479	38		Other	0.0598077	38		Other	0.0563459	38		SETD5	-0.51184	0.324011		SETD5	-1.5821	0.685732		SETD5	0.12424	0.0373797		SETD5	0.0036316		HDAC5	HDAC5_g39	768.333	861	667
KRT20	0.50305	39		Other	0.0694835	39		Other	0.059745	39		Other	0.0519215	39		SETD6	0.085868	0.0573521		SETD6	0.31476	0.0522723		SETD6	0.1171	0.0325269		SETD6	0.0039829		HDAC5	HDAC5_g40	768.333	861	94
Other	0.495031	40		Other	0.0679524	40		Other	0.0596581	40		Other	0.0512559	40		SETD7	0.79767	0.187434		SETD7	-0.014413	0.100283		SETD7	-0.43086	0.230896		SETD7	-0.011701		HDAC5	HDAC5_g41	768.333	861	1130
Other	0.479787	41		Other	0.0330074	41		Other	0.0514681	41		Other	0.0362684	41		SETD8	-1.5461	1.08368		SETD8	-1.1741	0.810678		SETD8	-0.67756	0.524372		SETD8	-0.035086		HDAC5	HDAC5_g42	768.333	861	382
Other	0.478297	42		Other	0.0171991	42		Other	0.049071	42		Other	0.028173	42		SETD9	0.76265	0.305526		SETD9	1.0422	0.495407		SETD9	0.60659	0.147923		SETD9	0.021307		HDAC6	HDAC6_g43	867.333	880.5	622
Other	0.456952	43		Other	0.00567593	43		Other	0.0450785	43		Other	0.0162059	43		SETDB1	1.7782	1.08368		SETDB1	0.28343	0.0325269		SETDB1	1.8503	0.907595		SETDB1	0.062927		HDAC6	HDAC6_g44	867.333	880.5	1413
Other	0.451413	44		Other	-0.0100943	44		Other	0.0446214	44		Other	0.0038191	44		SETDB2	0.50177	0.135513		SETDB2	1.4267	0.87283		SETDB2	0.067936	0.0373797		SETDB2	0.0025214		HDAC6	HDAC6_g45	867.333	880.5	423
KRT20	0.447365	45		Other	-0.0552567	45		Other	0.0444544	45		KRT20	0.00109903	45		BRD1	-1.2473	0.731492		BRD1	-1.2653	0.731492		BRD1	0.15211	0.0229856		BRD1	0.0062123		HDAC6	HDAC6_g46	867.333	880.5	985
Other	0.429608	46		Other	-0.0683193	46		Other	0.0410329	46		Other	0.000213649	46		BRD2	-0.11902	0.117538		BRD2	-0.82808	0.495407		BRD2	0.42175	0.0472511		BRD2	0.013813		HDAC6	HDAC6_g47	867.333	880.5	962
Other	0.417594	47		Other	-0.0697321	47		Other	0.0352894	47		Other	-0.000966776	47		BRD3	0.23203	0.00904877		BRD3	-1.1503	0.664562		BRD3	-0.78036	0.384713		BRD3	-0.028231		HDAC6	HDAC6_g48	867.333	880.5	799
mKate	0.404297	48		Other	-0.0853303	48		Other	0.0222526	48		Other	-0.00147298	48		BRD4	0.40818	0.0729583		BRD4	-0.49862	0.353302		BRD4	1.1012	0.468253		BRD4	0.042118		HDAC7	HDAC7_g49	839.5	890	1272
Other	0.404297	49		Other	-0.122245	49		Other	0.0211745	49		Other	-0.0262945	49		BRD7	0.74319	0.468253		BRD7	1.7121	1.68573		BRD7	0.67572	0.31467		BRD7	0.029801		HDAC7	HDAC7_g50	839.5	890	906
Other	0.404297	50		Other	-0.134743	50		Other	0.0138984	50		KRT20	-0.047327	50		BRD8	0.44423	0.0676937		BRD8	1.0509	0.495407		BRD8	1.2653	0.524372		BRD8	0.043212		HDAC7	HDAC7_g51	839.5	890	467
Other	0.404297	51		Other	-0.154529	51		Other	0.0072961	51		Other	-0.0892818	51		BRD9	1.4198	0.495407		BRD9	-0.01405	0.100283		BRD9	-1.2991	0.406991		BRD9	-0.031294		HDAC7	HDAC7_g52	839.5	890	522
Other	0.400509	52		Other	-0.17336	52		Other	0.000209766	52		Other	-0.0966333	52		DNMT1	0.89187	0.363522		DNMT1	2.0279	1.14167		DNMT1	-0.2354	0.154263		DNMT1	-0.0076981		HDAC7	HDAC7_g53	839.5	890	996
Other	0.3887	53		Other	-0.173878	53		Other	-0.00600231	53		Other	-0.175907	53		DNMT3A	1.7299	2		DNMT3A	2.083	2		DNMT3A	1.8302	1.98678		DNMT3A	0.1		HDAC7	HDAC7_g54	839.5	890	874
Other	0.377112	54		KRT20	-0.175871	54		Other	-0.00735991	54		Other	-0.176349	54		DNMT3B	1.142	0.840643		DNMT3B	1.3697	1.14167		DNMT3B	1.8412	1.50965		DNMT3B	0.082736		HDAC8	HDAC8_g55	988.5	1014.5	963
KRT20	0.372491	55		Other	-0.176099	55		Other	-0.0092252	55		Other	-0.182467	55		DNMT3L	0.43489	0.0373797		DNMT3L	1.0283	0.406991		DNMT3L	0.030054	0.0522723		DNMT3L	0.0009144		HDAC8	HDAC8_g56	988.5	1014.5	1343
Other	0.363655	56		Other	-0.217298	56		EGFP	-0.0196928	56		Other	-0.190674	56		KMT2A	-0.28374	0.180594		KMT2A	0.1437	0.0472511		KMT2A	-2.2194	0.644357		KMT2A	-0.054724		HDAC8	HDAC8_g57	988.5	1014.5	700
Other	0.342896	57		Other	-0.245105	57		Other	-0.0565486	57		Other	-0.215834	57		KMT2B	1.2026	0.70801		KMT2B	1.2257	0.731492		KMT2B	1.2663	0.606565		KMT2B	0.048421		HDAC8	HDAC8_g58	988.5	1014.5	1066
Other	0.301727	58		Other	-0.325845	58		Other	-0.0704902	58		Other	-0.221458	58		KMT2C	0.99946	0.606565		KMT2C	0.67394	0.363522		KMT2C	1.7517	1.08368		KMT2C	0.06875		HDAC8	HDAC8_g59	988.5	1014.5	361
Other	0.261378	59		KRT20	-0.336202	59		Other	-0.0739901	59		Other	-0.234228	59		KMT2D	-1.608	0.731492		KMT2D	0.19123	0.0182901		KMT2D	0.46957	0.0676937		KMT2D	0.01483		HDAC8	HDAC8_g60	988.5	1014.5	1498
Other	0.222121	60		Other	-0.433221	60		Other	-0.0976984	60		Other	-0.376714	60		KMT2E	1.1685	1.08368		KMT2E	1.4215	1.68573		KMT2E	0.91086	0.606565		KMT2E	0.047102		HDAC9	HDAC9_g61	934.5	1004.5	468
KRT20	0.206357	61		EGFP	-0.438528	61		Other	-0.103851	61		EGFP	-0.624206	61		BCL6	1.6121	0.5718		BCL6	1.1798	0.373988		BCL6	0.36298	0.00450082		BCL6	0.0084365		HDAC9	HDAC9_g62	934.5	1004.5	1333
Other	0.191303	62		SOX9	-0.4533	62		KRT20	-0.108625	62		KRT20	-0.638118	62		EZH1	-0.81243	0.353302		EZH1	-0.096185	0.135513		EZH1	-1.6654	0.481618		EZH1	-0.036849		HDAC9	HDAC9_g63	934.5	1004.5	465
Other	0.174291	63		Other	-0.48263	63		SOX9	-0.161365	63		Other	-0.679773	63		EZH2	0.94653	0.495407		EZH2	-0.27102	0.215918		EZH2	-0.0047746	0.0624921		EZH2	-0.00017074		HDAC9	HDAC9_g64	934.5	1004.5	870
Other	0.141262	64		Other	-0.800777	64		Other	-0.164434	64		Other	-0.770741	64		JARID2	0.44057	0.00904877		JARID2	-0.60968	0.287805		JARID2	1.5242	0.333557		JARID2	0.034298		HDAC9	HDAC9_g65	934.5	1004.5	1139
KRT20	0.141262	65		SOX9	-0.883929	65		Other	-0.169023	65		SOX9	-0.9788	65		DOT1L	1.1813	0.5718		DOT1L	1.2574	0.539613		DOT1L	-1.0734	0.455287		DOT1L	-0.034378		HDAC9	HDAC9_g66	934.5	1004.5	1332
Other	0.141262	66		Other	-0.89997	66		SOX9	-0.23245	66		SOX9	-0.988817	66		EED	-0.69232	0.353302		EED	-0.19842	0.160698		EED	1.4588	0.395709		EED	0.036989		SIRT1	SIRT1_g67	1138.17	1159.5	1003
Other	0.106985	67		SOX9	-1.08319	67		SOX9	-0.282269	67		SOX9	-0.995357	67		SUZ12	-0.30315	0.246409		SUZ12	0.59095	0.230896		SUZ12	0.25003	0		SUZ12	0.0092087		SIRT1	SIRT1_g68	1138.17	1159.5	658
Other	0.100137	68		SOX9	-1.1697	68		SOX9	-0.291314	68		SOX9	-1.04518	68		AEBP1	-0.64707	0.287805		AEBP1	0.84407	0.147923		AEBP1	0.55983	0.0229856		AEBP1	0.01083		SIRT1	SIRT1_g69	1138.17	1159.5	1239
Other	0.0906362	69		SOX9	-1.27663	69		EGFP	-0.311355	69		SOX9	-1.15744	69		AEBP2	1.2526	1.38471		AEBP2	-0.50873	0.509648		AEBP2	1.9133	1.98678		AEBP2	0.1		SIRT1	SIRT1_g70	1138.17	1159.5	1080
Other	0.0772708	70		SOX9	-1.37094	70		SOX9	-0.365005	70		SOX9	-1.19048	70		RBBP4	0.87222	0.406991		RBBP4	0.50834	0.17386		RBBP4	1.6805	0.731492		RBBP4	0.058376		SIRT1	SIRT1_g71	1138.17	1159.5	1320
Other	0.0721003	71		EGFP	-1.46582	71		EGFP	-0.418235	71		EGFP	-1.62311	71		PHF1	0.45198	0.0182901		PHF1	-0.92769	0.430474		PHF1	0.31167	0.00904877		PHF1	0.0077493		SIRT1	SIRT1_g72	1138.17	1159.5	1529
Other	0.0643003	72		EGFP	-1.94364	72		SOX9	-0.436583	72		EGFP	-1.75551	72		EP300	-0.59285	0.442709		EP300	0.72164	0.406991		EP300	0.34199	0.0522723		EP300	0.01464		SIRT2	SIRT2_g73	679.5	517	642
Other	0.0603423	73		EGFP	-2.13381	73		EGFP	-0.628659	73		EGFP	-1.76205	73		ASH1L	1.0156	0.353302		ASH1L	0.71256	0.201439		ASH1L	2.1353	0.782648		ASH1L	0.059424		SIRT2	SIRT2_g74	679.5	517	1189
Other	0.0588002	74		EGFP	-2.53881	74		EGFP	-0.647525	74		EGFP	-1.94122	74		EHMT1	0.68918	0.287805		EHMT1	1.0402	0.524372		EHMT1	1.7354	0.986783		EHMT1	0.06487		SIRT2	SIRT2_g75	679.5	517	327
Other	0.0417266	75		EGFP	-2.90958	75		EGFP	-1.22355	75		EGFP	-3.09642	75		EHMT2	0.18006	0.0182901		EHMT2	1.2203	0.87283		EHMT2	0.80603	0.31467		EHMT2	0.033534		SIRT2	SIRT2_g76	679.5	517	392
Other	0.0405066	76														PRDM2	0.94292	0.455287		PRDM2	1.272	0.644357		PRDM2	1.2557	0.495407		PRDM2	0.042843		SIRT2	SIRT2_g77	679.5	517	130
Other	0.03946	77														NSD1	1.7379	0.87283		NSD1	1.2974	0.539613		NSD1	1.268	0.455287		NSD1	0.039886		SIRT2	SIRT2_g78	679.5	517	1397
SOX9	0.0209681	78														SOX9	-1.908	2		SOX9	-2.9604	2		SOX9	-3.3401	2		SOX9	-0.1		SIRT3	SIRT3_g79	497.833	460	831
Other	0.0160721	79														PROM1	0.83246	0.0522723		PROM1	1.5008	0.0136449		PROM1	0.74796	0.0325269		PROM1	0.0041958		SIRT3	SIRT3_g80	497.833	460	337
KRT20	0.0104931	80														KRT20	-2.1476	0.343317		KRT20	-2.7031	0.395709		KRT20	-0.79737	0.141673		KRT20	-0.0062611		SIRT3	SIRT3_g81	497.833	460	460
Other	0.00915878	81														LRIG1	0.11954	0.0676937		LRIG1	1.4768	0		LRIG1	1.932	0.0182901		LRIG1	0.0098624		SIRT3	SIRT3_g82	497.833	460	84
Other	-0.00798492	82														CTRL0001	1.1068	0.0836829		CTRL0001	0.27303	0.0136449		CTRL0001	-0.036406	0.0729583		CTRL0001	-0.00040269		SIRT3	SIRT3_g83	497.833	460	460
Other	-0.014815	83														CTRL0002	-1.0995	0.129438		CTRL0002	0.11254	0.0229856		CTRL0002	-0.16945	0.0836829		CTRL0002	-0.0016896		SIRT3	SIRT3_g84	497.833	460	815
Other	-0.0253876	84														CTRL0003	-0.79751	0.105955		CTRL0003	-0.48877	0.0729583		CTRL0003	-0.45734	0.123447		CTRL0003	-0.0037867		SIRT4	SIRT4_g85	832	1018	180
Other	-0.0354708	85														CTRL0004	-0.20569	0.0522723		CTRL0004	0.29042	0.0182901		CTRL0004	0.93649	0.00450082		CTRL0004	0.0071413		SIRT4	SIRT4_g86	832	1018	1257
Other	-0.0416017	86														CTRL0005	-0.4391	0.0782875		CTRL0005	-0.83251	0.105955		CTRL0005	-0.43265	0.117538		CTRL0005	-0.003541		SIRT4	SIRT4_g87	832	1018	97
Other	-0.0557075	87														CTRL0006	0.024465	0.0277323		CTRL0006	-0.46079	0.0946791		CTRL0006	-1.0842	0.194377		CTRL0006	-0.013869		SIRT4	SIRT4_g88	832	1018	1253
Other	-0.0953806	88														CTRL0007	0.16988	0.0229856		CTRL0007	-0.68777	0.147923		CTRL0007	-1.0152	0.246409		CTRL0007	-0.021284		SIRT4	SIRT4_g89	832	1018	783
Other	-0.102278	89														CTRL0008	0.44732	0.00450082		CTRL0008	0.044197	0.0277323		CTRL0008	-0.64608	0.123447		CTRL0008	-0.003833		SIRT4	SIRT4_g90	832	1018	1422
Other	-0.103129	90														CTRL0009	-0.24027	0.0891462		CTRL0009	-0.46783	0.117538		CTRL0009	-1.1296	0.279204		CTRL0009	-0.026059		SIRT5	SIRT5_g91	965.667	1061	1375
Other	-0.129135	91														CTRL0010	0.13827	0.0229856		CTRL0010	-0.22231	0.0373797		CTRL0010	-0.74258	0.123447		CTRL0010	-0.0044165		SIRT5	SIRT5_g92	965.667	1061	821
mKate	-0.132303	92														ROSA26	0.6752	0.0229856		ROSA26	0.82905	0.0624921		ROSA26	1.1723	0.0136449		ROSA26	0.0036374		SIRT5	SIRT5_g93	965.667	1061	1085
GFP	-0.141137	93														CCR5	1.8467	0.0782875		CCR5	3.2067	0.160698		CCR5	2.2036	0.0836829		CCR5	0.01061		SIRT5	SIRT5_g94	965.667	1061	1397
Other	-0.153123	94														AAVS1	0.87528	0.00450082		AAVS1	1.2306	0.0373797		AAVS1	2.0494	0.0472511		AAVS1	0.0076244		SIRT5	SIRT5_g95	965.667	1061	1037
Other	-0.180666	95														EGFP	-0.54693	0.0729583		EGFP	-0.315	0.100283		EGFP	0.47763	0.0522723		EGFP	0.0012252		SIRT5	SIRT5_g96	965.667	1061	79
Other	-0.180666	96														mKate2	-2.5749	2		mKate2	-3.446	2		mKate2	-3.8486	2		mKate2	-0.1		SIRT6	SIRT6_g97	755.333	772.5	275
Other	-0.182633	97																													SIRT6	SIRT6_g98	755.333	772.5	705
Other	-0.197154	98																													SIRT6	SIRT6_g99	755.333	772.5	1248
mKate	-0.237249	99																													SIRT6	SIRT6_g100	755.333	772.5	840
Other	-0.264497	100																													SIRT6	SIRT6_g101	755.333	772.5	512
Other	-0.265278	101																													SIRT6	SIRT6_g102	755.333	772.5	952
Other	-0.276243	102																													SIRT7	SIRT7_g103	959.833	1024.5	967
Other	-0.313932	103																													SIRT7	SIRT7_g104	959.833	1024.5	1082
Other	-0.338052	104																													SIRT7	SIRT7_g105	959.833	1024.5	402
Other	-0.339364	105																													SIRT7	SIRT7_g106	959.833	1024.5	1146
Other	-0.373311	106																													SIRT7	SIRT7_g107	959.833	1024.5	780
Other	-0.400543	107																													SIRT7	SIRT7_g108	959.833	1024.5	1382
Other	-0.429201	108																													SMARCA1	SMARCA1_g1	873.5	857.5	1469
Other	-0.4437	109																													SMARCA1	SMARCA1_g2	873.5	857.5	789
GFP	-0.480226	110																													SMARCA1	SMARCA1_g3	873.5	857.5	1302
Other	-0.497856	111																													SMARCA1	SMARCA1_g4	873.5	857.5	638
KRT20	-0.512648	112																													SMARCA1	SMARCA1_g5	873.5	857.5	117
Other	-0.534303	113																													SMARCA1	SMARCA1_g6	873.5	857.5	926
Other	-0.552635	114																													SMARCA2	SMARCA2_g7	899.333	856	535
Other	-0.579215	115																													SMARCA2	SMARCA2_g8	899.333	856	626
Other	-0.595703	116																													SMARCA2	SMARCA2_g9	899.333	856	914
Other	-0.595703	117																													SMARCA2	SMARCA2_g10	899.333	856	798
Other	-0.737059	118																													SMARCA2	SMARCA2_g11	899.333	856	1133
Other	-0.755181	119																													SMARCA2	SMARCA2_g12	899.333	856	1390
KRT20	-0.765628	120																													SMARCA4	SMARCA4_g13	980.333	1041.5	1346
mKate	-0.812934	121																													SMARCA4	SMARCA4_g14	980.333	1041.5	1201
Other	-0.828822	122																													SMARCA4	SMARCA4_g15	980.333	1041.5	1061
Other	-0.832742	123																													SMARCA4	SMARCA4_g16	980.333	1041.5	991
Other	-0.881106	124																													SMARCA4	SMARCA4_g17	980.333	1041.5	1022
GFP	-0.935553	125																													SMARCA4	SMARCA4_g18	980.333	1041.5	261
Other	-0.977849	126																													SMARCA5	SMARCA5_g19	872	860	950
Other	-1.07132	127																													SMARCA5	SMARCA5_g20	872	860	638
GFP	-1.18067	128																													SMARCA5	SMARCA5_g21	872	860	639
GFP	-1.18067	129																													SMARCA5	SMARCA5_g22	872	860	986
SOX9	-1.20432	130																													SMARCA5	SMARCA5_g23	872	860	1249
SOX9	-1.23378	131																													SMARCA5	SMARCA5_g24	872	860	770
mKate	-1.33267	132																													SMARCAD1	SMARCAD1_g25	848.5	925	1318
Other	-1.33821	133																													SMARCAD1	SMARCAD1_g26	848.5	925	261
Other	-1.4437	134																													SMARCAD1	SMARCAD1_g27	848.5	925	390
SOX9	-1.53594	135																													SMARCAD1	SMARCAD1_g28	848.5	925	1272
Other	-1.5957	136																													SMARCAD1	SMARCAD1_g29	848.5	925	911
mKate	-1.6546	137																													SMARCAD1	SMARCAD1_g30	848.5	925	939
Other	-1.76563	138																													SMARCAL1	SMARCAL1_g31	818.667	906	1047
SOX9	-1.87075	139																													SMARCAL1	SMARCAL1_g32	818.667	906	50
Other	-2.02866	140																													SMARCAL1	SMARCAL1_g33	818.667	906	870
SOX9	-2.08626	141																													SMARCAL1	SMARCAL1_g34	818.667	906	785
mKate	-2.10123	142																													SMARCAL1	SMARCAL1_g35	818.667	906	1218
SOX9	-2.1624	143																													SMARCAL1	SMARCAL1_g36	818.667	906	942
SOX9	-2.24971	144																													SMARCB1	SMARCB1_g37	674.5	647	1089
GFP	-2.29614	145																													SMARCB1	SMARCB1_g38	674.5	647	153
SOX9	-2.68271	146																													SMARCB1	SMARCB1_g39	674.5	647	592
Other	-2.76563	147																													SMARCB1	SMARCB1_g40	674.5	647	971
Other	-2.76563	148																													SMARCB1	SMARCB1_g41	674.5	647	540
GFP	-3.16572	149																													SMARCB1	SMARCB1_g42	674.5	647	702
GFP	-4.26813	150																													SMARCC1	SMARCC1_g43	649.5	543.5	368
																															SMARCC1	SMARCC1_g44	649.5	543.5	1314
																															SMARCC1	SMARCC1_g45	649.5	543.5	1111
																															SMARCC1	SMARCC1_g46	649.5	543.5	162
																															SMARCC1	SMARCC1_g47	649.5	543.5	223
																															SMARCC1	SMARCC1_g48	649.5	543.5	719
																															SMARCC2	SMARCC2_g49	815.333	791	1129
																															SMARCC2	SMARCC2_g50	815.333	791	605
																															SMARCC2	SMARCC2_g51	815.333	791	366
																															SMARCC2	SMARCC2_g52	815.333	791	892
																															SMARCC2	SMARCC2_g53	815.333	791	1210
																															SMARCC2	SMARCC2_g54	815.333	791	690
																															SMARCD1	SMARCD1_g55	898.5	899.5	1202
																															SMARCD1	SMARCD1_g56	898.5	899.5	487
																															SMARCD1	SMARCD1_g57	898.5	899.5	1155
																															SMARCD1	SMARCD1_g58	898.5	899.5	644
																															SMARCD1	SMARCD1_g59	898.5	899.5	568
																															SMARCD1	SMARCD1_g60	898.5	899.5	1335
																															SMARCD2	SMARCD2_g61	718.5	570.5	1140
																															SMARCD2	SMARCD2_g62	718.5	570.5	574
																															SMARCD2	SMARCD2_g63	718.5	570.5	567
																															SMARCD2	SMARCD2_g64	718.5	570.5	556
																															SMARCD2	SMARCD2_g65	718.5	570.5	1291
																															SMARCD2	SMARCD2_g66	718.5	570.5	183
																															SMARCD3	SMARCD3_g67	709.167	636.5	889
																															SMARCD3	SMARCD3_g68	709.167	636.5	725
																															SMARCD3	SMARCD3_g69	709.167	636.5	437
																															SMARCD3	SMARCD3_g70	709.167	636.5	1233
																															SMARCD3	SMARCD3_g71	709.167	636.5	423
																															SMARCD3	SMARCD3_g72	709.167	636.5	548
																															SMARCE1	SMARCE1_g73	991	1033	1140
																															SMARCE1	SMARCE1_g74	991	1033	1401
																															SMARCE1	SMARCE1_g75	991	1033	1268
																															SMARCE1	SMARCE1_g76	991	1033	548
																															SMARCE1	SMARCE1_g77	991	1033	663
																															SMARCE1	SMARCE1_g78	991	1033	926
																															SET	SET_g1	496.167	490	762
																															SET	SET_g2	496.167	490	267
																															SET	SET_g3	496.167	490	391
																															SET	SET_g4	496.167	490	184
																															SET	SET_g5	496.167	490	589
																															SET	SET_g6	496.167	490	784
																															SETBP1	SETBP1_g7	934.333	939	1156
																															SETBP1	SETBP1_g8	934.333	939	1231
																															SETBP1	SETBP1_g9	934.333	939	642
																															SETBP1	SETBP1_g10	934.333	939	699
																															SETBP1	SETBP1_g11	934.333	939	974
																															SETBP1	SETBP1_g12	934.333	939	904
																															SETD1A	SETD1A_g13	537.333	366.5	846
																															SETD1A	SETD1A_g14	537.333	366.5	1128
																															SETD1A	SETD1A_g15	537.333	366.5	438
																															SETD1A	SETD1A_g16	537.333	366.5	242
																															SETD1A	SETD1A_g17	537.333	366.5	295
																															SETD1A	SETD1A_g18	537.333	366.5	275
																															SETD1B	SETD1B_g19	675	629	294
																															SETD1B	SETD1B_g20	675	629	1524
																															SETD1B	SETD1B_g21	675	629	863
																															SETD1B	SETD1B_g22	675	629	111
																															SETD1B	SETD1B_g23	675	629	464
																															SETD1B	SETD1B_g24	675	629	794
																															SETD2	SETD2_g25	970.667	1086.5	962
																															SETD2	SETD2_g26	970.667	1086.5	904
																															SETD2	SETD2_g27	970.667	1086.5	1344
																															SETD2	SETD2_g28	970.667	1086.5	1211
																															SETD2	SETD2_g29	970.667	1086.5	39
																															SETD2	SETD2_g30	970.667	1086.5	1364
																															SETD3	SETD3_g31	856.333	871.5	684
																															SETD3	SETD3_g32	856.333	871.5	511
																															SETD3	SETD3_g33	856.333	871.5	1059
																															SETD3	SETD3_g34	856.333	871.5	1394
																															SETD3	SETD3_g35	856.333	871.5	395
																															SETD3	SETD3_g36	856.333	871.5	1095
																															SETD4	SETD4_g37	864.833	750.5	210
																															SETD4	SETD4_g38	864.833	750.5	769
																															SETD4	SETD4_g39	864.833	750.5	1398
																															SETD4	SETD4_g40	864.833	750.5	732
																															SETD4	SETD4_g41	864.833	750.5	1381
																															SETD4	SETD4_g42	864.833	750.5	699
																															SETD5	SETD5_g43	891.5	850	858
																															SETD5	SETD5_g44	891.5	850	1388
																															SETD5	SETD5_g45	891.5	850	345
																															SETD5	SETD5_g46	891.5	850	1306
																															SETD5	SETD5_g47	891.5	850	610
																															SETD5	SETD5_g48	891.5	850	842
																															SETD6	SETD6_g49	809.667	739.5	722
																															SETD6	SETD6_g50	809.667	739.5	492
																															SETD6	SETD6_g51	809.667	739.5	1372
																															SETD6	SETD6_g52	809.667	739.5	817
																															SETD6	SETD6_g53	809.667	739.5	698
																															SETD6	SETD6_g54	809.667	739.5	757
																															SETD7	SETD7_g55	882.667	995	1146
																															SETD7	SETD7_g56	882.667	995	1317
																															SETD7	SETD7_g57	882.667	995	496
																															SETD7	SETD7_g58	882.667	995	1098
																															SETD7	SETD7_g59	882.667	995	892
																															SETD7	SETD7_g60	882.667	995	347
																															SETD8	SETD8_g61	600.75	484.5	546
																															SETD8	SETD8_g62	600.75	484.5	357
																															SETD8	SETD8_g63	600.75	484.5	423
																															SETD8	SETD8_g64	600.75	484.5	1077
																															SETD9	SETD9_g65	872.5	829	941
																															SETD9	SETD9_g66	872.5	829	1294
																															SETD9	SETD9_g67	872.5	829	811
																															SETD9	SETD9_g68	872.5	829	755
																															SETD9	SETD9_g69	872.5	829	587
																															SETD9	SETD9_g70	872.5	829	847
																															SETDB1	SETDB1_g71	862.5	645	715
																															SETDB1	SETDB1_g72	862.5	645	358
																															SETDB1	SETDB1_g73	862.5	645	529
																															SETDB1	SETDB1_g74	862.5	645	1539
																															SETDB1	SETDB1_g75	862.5	645	1459
																															SETDB1	SETDB1_g76	862.5	645	575
																															SETDB2	SETDB2_g77	1018.67	1008.5	1151
																															SETDB2	SETDB2_g78	1018.67	1008.5	1115
																															SETDB2	SETDB2_g79	1018.67	1008.5	827
																															SETDB2	SETDB2_g80	1018.67	1008.5	1268
																															SETDB2	SETDB2_g81	1018.67	1008.5	849
																															SETDB2	SETDB2_g82	1018.67	1008.5	902
																															BRD1	BRD1_g1	930.333	859	1467
																															BRD1	BRD1_g2	930.333	859	890
																															BRD1	BRD1_g3	930.333	859	1419
																															BRD1	BRD1_g4	930.333	859	689
																															BRD1	BRD1_g5	930.333	859	828
																															BRD1	BRD1_g6	930.333	859	289
																															BRD2	BRD2_g7	1123	1251	660
																															BRD2	BRD2_g8	1123	1251	1259
																															BRD2	BRD2_g9	1123	1251	1243
																															BRD2	BRD2_g10	1123	1251	741
																															BRD2	BRD2_g11	1123	1251	1555
																															BRD2	BRD2_g12	1123	1251	1280
																															BRD3	BRD3_g13	747.167	748.5	674
																															BRD3	BRD3_g14	747.167	748.5	829
																															BRD3	BRD3_g15	747.167	748.5	678
																															BRD3	BRD3_g16	747.167	748.5	961
																															BRD3	BRD3_g17	747.167	748.5	819
																															BRD3	BRD3_g18	747.167	748.5	522
																															BRD4	BRD4_g19	692.833	441	1115
																															BRD4	BRD4_g20	692.833	441	300
																															BRD4	BRD4_g21	692.833	441	363
																															BRD4	BRD4_g22	692.833	441	1533
																															BRD4	BRD4_g23	692.833	441	519
																															BRD4	BRD4_g24	692.833	441	327
																															BRD7	BRD7_g25	729.333	621	1420
																															BRD7	BRD7_g26	729.333	621	451
																															BRD7	BRD7_g27	729.333	621	791
																															BRD7	BRD7_g28	729.333	621	898
																															BRD7	BRD7_g29	729.333	621	368
																															BRD7	BRD7_g30	729.333	621	448
																															BRD8	BRD8_g31	988.5	961.5	1026
																															BRD8	BRD8_g32	988.5	961.5	601
																															BRD8	BRD8_g33	988.5	961.5	827
																															BRD8	BRD8_g34	988.5	961.5	897
																															BRD8	BRD8_g35	988.5	961.5	1203
																															BRD8	BRD8_g36	988.5	961.5	1377
																															BRD9	BRD9_g37	965.167	1005	617
																															BRD9	BRD9_g38	965.167	1005	1198
																															BRD9	BRD9_g39	965.167	1005	1436
																															BRD9	BRD9_g40	965.167	1005	530
																															BRD9	BRD9_g41	965.167	1005	1184
																															BRD9	BRD9_g42	965.167	1005	826
																															DNMT1	DNMT1_g43	532.167	521	771
																															DNMT1	DNMT1_g44	532.167	521	649
																															DNMT1	DNMT1_g45	532.167	521	253
																															DNMT1	DNMT1_g46	532.167	521	64
																															DNMT1	DNMT1_g47	532.167	521	1063
																															DNMT1	DNMT1_g48	532.167	521	393
																															DNMT3A	DNMT3A_g49	683.667	641	722
																															DNMT3A	DNMT3A_g50	683.667	641	1264
																															DNMT3A	DNMT3A_g51	683.667	641	165
																															DNMT3A	DNMT3A_g52	683.667	641	333
																															DNMT3A	DNMT3A_g53	683.667	641	1058
																															DNMT3A	DNMT3A_g54	683.667	641	560
																															DNMT3B	DNMT3B_g55	630.167	452.5	1370
																															DNMT3B	DNMT3B_g56	630.167	452.5	350
																															DNMT3B	DNMT3B_g57	630.167	452.5	67
																															DNMT3B	DNMT3B_g58	630.167	452.5	214
																															DNMT3B	DNMT3B_g59	630.167	452.5	555
																															DNMT3B	DNMT3B_g60	630.167	452.5	1225
																															DNMT3L	DNMT3L_g61	757.5	747	746
																															DNMT3L	DNMT3L_g62	757.5	747	748
																															DNMT3L	DNMT3L_g63	757.5	747	1522
																															DNMT3L	DNMT3L_g64	757.5	747	283
																															DNMT3L	DNMT3L_g65	757.5	747	1005
																															DNMT3L	DNMT3L_g66	757.5	747	241
																															KMT2A	KMT2A_g67	835.5	703	1483
																															KMT2A	KMT2A_g68	835.5	703	645
																															KMT2A	KMT2A_g69	835.5	703	932
																															KMT2A	KMT2A_g70	835.5	703	641
																															KMT2A	KMT2A_g71	835.5	703	761
																															KMT2A	KMT2A_g72	835.5	703	551
																															KMT2B	KMT2B_g73	722	789	865
																															KMT2B	KMT2B_g74	722	789	379
																															KMT2B	KMT2B_g75	722	789	1048
																															KMT2B	KMT2B_g76	722	789	1152
																															KMT2B	KMT2B_g77	722	789	713
																															KMT2B	KMT2B_g78	722	789	175
																															KMT2C	KMT2C_g79	1170.33	1235	1340
																															KMT2C	KMT2C_g80	1170.33	1235	1130
																															KMT2C	KMT2C_g81	1170.33	1235	546
																															KMT2C	KMT2C_g82	1170.33	1235	892
																															KMT2C	KMT2C_g83	1170.33	1235	1567
																															KMT2C	KMT2C_g84	1170.33	1235	1547
																															KMT2D	KMT2D_g85	1363.17	1450	1429
																															KMT2D	KMT2D_g86	1363.17	1450	1069
																															KMT2D	KMT2D_g87	1363.17	1450	1510
																															KMT2D	KMT2D_g88	1363.17	1450	1206
																															KMT2D	KMT2D_g89	1363.17	1450	1494
																															KMT2D	KMT2D_g90	1363.17	1450	1471
																															KMT2E	KMT2E_g91	920.833	1019	1517
																															KMT2E	KMT2E_g92	920.833	1019	1464
																															KMT2E	KMT2E_g93	920.833	1019	435
																															KMT2E	KMT2E_g94	920.833	1019	747
																															KMT2E	KMT2E_g95	920.833	1019	71
																															KMT2E	KMT2E_g96	920.833	1019	1291
																															BCL6	BCL6_g1	882.5	830	452
																															BCL6	BCL6_g2	882.5	830	743
																															BCL6	BCL6_g3	882.5	830	917
																															BCL6	BCL6_g4	882.5	830	1162
																															BCL6	BCL6_g5	882.5	830	1420
																															BCL6	BCL6_g6	882.5	830	601
																															EZH1	EZH1_g7	714	518	138
																															EZH1	EZH1_g8	714	518	532
																															EZH1	EZH1_g9	714	518	444
																															EZH1	EZH1_g10	714	518	1455
																															EZH1	EZH1_g11	714	518	1211
																															EZH1	EZH1_g12	714	518	504
																															EZH2	EZH2_g13	851	876.5	945
																															EZH2	EZH2_g14	851	876.5	429
																															EZH2	EZH2_g15	851	876.5	1096
																															EZH2	EZH2_g16	851	876.5	1076
																															EZH2	EZH2_g17	851	876.5	808
																															EZH2	EZH2_g18	851	876.5	752
																															JARID2	JARID2_g19	846.333	883	1212
																															JARID2	JARID2_g20	846.333	883	1120
																															JARID2	JARID2_g21	846.333	883	894
																															JARID2	JARID2_g22	846.333	883	480
																															JARID2	JARID2_g23	846.333	883	872
																															JARID2	JARID2_g24	846.333	883	500
																															DOT1L	DOT1L_g25	764.667	896.5	331
																															DOT1L	DOT1L_g26	764.667	896.5	1187
																															DOT1L	DOT1L_g27	764.667	896.5	1114
																															DOT1L	DOT1L_g28	764.667	896.5	1207
																															DOT1L	DOT1L_g29	764.667	896.5	70
																															DOT1L	DOT1L_g30	764.667	896.5	679
																															EED	EED_g31	710.5	789	535
																															EED	EED_g32	710.5	789	804
																															EED	EED_g33	710.5	789	1057
																															EED	EED_g34	710.5	789	185
																															EED	EED_g35	710.5	789	908
																															EED	EED_g36	710.5	789	774
																															SUZ12	SUZ12_g37	906.167	1089.5	1566
																															SUZ12	SUZ12_g38	906.167	1089.5	179
																															SUZ12	SUZ12_g39	906.167	1089.5	1399
																															SUZ12	SUZ12_g40	906.167	1089.5	114
																															SUZ12	SUZ12_g41	906.167	1089.5	1079
																															SUZ12	SUZ12_g42	906.167	1089.5	1100
																															AEBP1	AEBP1_g43	668.167	681.5	1305
																															AEBP1	AEBP1_g44	668.167	681.5	717
																															AEBP1	AEBP1_g45	668.167	681.5	197
																															AEBP1	AEBP1_g46	668.167	681.5	198
																															AEBP1	AEBP1_g47	668.167	681.5	946
																															AEBP1	AEBP1_g48	668.167	681.5	646
																															AEBP2	AEBP2_g49	525.5	470.5	596
																															AEBP2	AEBP2_g50	525.5	470.5	568
																															AEBP2	AEBP2_g51	525.5	470.5	299
																															AEBP2	AEBP2_g52	525.5	470.5	294
																															AEBP2	AEBP2_g53	525.5	470.5	373
																															AEBP2	AEBP2_g54	525.5	470.5	1023
																															RBBP4	RBBP4_g55	445.833	263	21
																															RBBP4	RBBP4_g56	445.833	263	710
																															RBBP4	RBBP4_g57	445.833	263	288
																															RBBP4	RBBP4_g58	445.833	263	238
																															RBBP4	RBBP4_g59	445.833	263	1325
																															RBBP4	RBBP4_g60	445.833	263	93
																															PHF1	PHF1_g61	619.5	605.5	1184
																															PHF1	PHF1_g62	619.5	605.5	290
																															PHF1	PHF1_g63	619.5	605.5	323
																															PHF1	PHF1_g64	619.5	605.5	556
																															PHF1	PHF1_g65	619.5	605.5	709
																															PHF1	PHF1_g66	619.5	605.5	655
																															EP300	EP300_g67	1435.67	1545.5	1386
																															EP300	EP300_g68	1435.67	1545.5	1557
																															EP300	EP300_g69	1435.67	1545.5	1567
																															EP300	EP300_g70	1435.67	1545.5	1534
																															EP300	EP300_g71	1435.67	1545.5	1569
																															EP300	EP300_g72	1435.67	1545.5	1001
																															ASH1L	ASH1L_g73	717.667	643.5	646
																															ASH1L	ASH1L_g74	717.667	643.5	729
																															ASH1L	ASH1L_g75	717.667	643.5	153
																															ASH1L	ASH1L_g76	717.667	643.5	612
																															ASH1L	ASH1L_g77	717.667	643.5	1525
																															ASH1L	ASH1L_g78	717.667	643.5	641
																															EHMT1	EHMT1_g79	791.5	807	997
																															EHMT1	EHMT1_g80	791.5	807	344
																															EHMT1	EHMT1_g81	791.5	807	1394
																															EHMT1	EHMT1_g82	791.5	807	254
																															EHMT1	EHMT1_g83	791.5	807	1143
																															EHMT1	EHMT1_g84	791.5	807	617
																															EHMT2	EHMT2_g85	790.5	762.5	762
																															EHMT2	EHMT2_g86	790.5	762.5	763
																															EHMT2	EHMT2_g87	790.5	762.5	1248
																															EHMT2	EHMT2_g88	790.5	762.5	177
																															EHMT2	EHMT2_g89	790.5	762.5	603
																															EHMT2	EHMT2_g90	790.5	762.5	1190
																															PRDM2	PRDM2_g91	799.833	956.5	163
																															PRDM2	PRDM2_g92	799.833	956.5	1000
																															PRDM2	PRDM2_g93	799.833	956.5	364
																															PRDM2	PRDM2_g94	799.833	956.5	1313
																															PRDM2	PRDM2_g95	799.833	956.5	1046
																															PRDM2	PRDM2_g96	799.833	956.5	913
																															NSD1	NSD1_g97	862.667	723.5	442
																															NSD1	NSD1_g98	862.667	723.5	1240
																															NSD1	NSD1_g99	862.667	723.5	1376
																															NSD1	NSD1_g100	862.667	723.5	750
																															NSD1	NSD1_g101	862.667	723.5	671
																															NSD1	NSD1_g102	862.667	723.5	697
																															SOX9	SOX9_g1	99.3333	61.5	78
																															SOX9	SOX9_g2	99.3333	61.5	3
																															SOX9	SOX9_g3	99.3333	61.5	18
																															SOX9	SOX9_g4	99.3333	61.5	45
																															SOX9	SOX9_g5	99.3333	61.5	96
																															SOX9	SOX9_g6	99.3333	61.5	356
																															PROM1	PROM1_g7	772.667	791	1148
																															PROM1	PROM1_g8	772.667	791	858
																															PROM1	PROM1_g9	772.667	791	409
																															PROM1	PROM1_g10	772.667	791	1188
																															PROM1	PROM1_g11	772.667	791	309
																															PROM1	PROM1_g12	772.667	791	724
																															KRT20	KRT20_g13	1606.33	1606	1607
																															KRT20	KRT20_g14	1606.33	1606	1614
																															KRT20	KRT20_g15	1606.33	1606	1612
																															KRT20	KRT20_g16	1606.33	1606	1599
																															KRT20	KRT20_g17	1606.33	1606	1605
																															KRT20	KRT20_g18	1606.33	1606	1601
																															LRIG1	LRIG1_g19	993.333	955	1010
																															LRIG1	LRIG1_g20	993.333	955	947
																															LRIG1	LRIG1_g21	993.333	955	1431
																															LRIG1	LRIG1_g22	993.333	955	813
																															LRIG1	LRIG1_g23	993.333	955	963
																															LRIG1	LRIG1_g24	993.333	955	796
																															CTRL	CTRL0001_g25	664.7	451	409
																															CTRL	CTRL0002_g26	664.7	451	466
																															CTRL	CTRL0003_g27	664.7	451	1226
																															CTRL	CTRL0004_g28	664.7	451	231
																															CTRL	CTRL0005_g29	664.7	451	1201
																															CTRL	CTRL0006_g30	664.7	451	1245
																															CTRL	CTRL0007_g31	664.7	451	428
																															CTRL	CTRL0008_g32	664.7	451	583
																															CTRL	CTRL0009_g33	664.7	451	422
																															CTRL	CTRL0010_g34	664.7	451	436
																															ROSA26	ROSA26_g35	935.1	1004	802
																															ROSA26	ROSA26_g36	935.1	1004	315
																															ROSA26	ROSA26_g37	935.1	1004	1239
																															ROSA26	ROSA26_g38	935.1	1004	647
																															ROSA26	ROSA26_g39	935.1	1004	1353
																															ROSA26	ROSA26_g40	935.1	1004	1219
																															ROSA26	ROSA26_g41	935.1	1004	1121
																															ROSA26	ROSA26_g42	935.1	1004	887
																															ROSA26	ROSA26_g43	935.1	1004	575
																															ROSA26	ROSA26_g44	935.1	1004	1193
																															CCR5	CCR5_g45	667.7	665.5	753
																															CCR5	CCR5_g46	667.7	665.5	578
																															CCR5	CCR5_g47	667.7	665.5	255
																															CCR5	CCR5_g48	667.7	665.5	418
																															CCR5	CCR5_g49	667.7	665.5	946
																															CCR5	CCR5_g50	667.7	665.5	777
																															CCR5	CCR5_g51	667.7	665.5	1172
																															CCR5	CCR5_g52	667.7	665.5	491
																															CCR5	CCR5_g53	667.7	665.5	353
																															CCR5	CCR5_g54	667.7	665.5	934
																															AAVS1	AAVS1_g55	526.9	437	393
																															AAVS1	AAVS1_g56	526.9	437	442
																															AAVS1	AAVS1_g57	526.9	437	699
																															AAVS1	AAVS1_g58	526.9	437	499
																															AAVS1	AAVS1_g59	526.9	437	1017
																															AAVS1	AAVS1_g60	526.9	437	432
																															AAVS1	AAVS1_g61	526.9	437	302
																															AAVS1	AAVS1_g62	526.9	437	361
																															AAVS1	AAVS1_g63	526.9	437	221
																															AAVS1	AAVS1_g64	526.9	437	903
																															EGFP	EGFP_g65	1606.17	1615.5	1626
																															EGFP	EGFP_g66	1606.17	1615.5	1623
																															EGFP	EGFP_g67	1606.17	1615.5	1612
																															EGFP	EGFP_g68	1606.17	1615.5	1602
																															EGFP	EGFP_g69	1606.17	1615.5	1619
																															EGFP	EGFP_g70	1606.17	1615.5	1555
																															mKate2	mKate2_g71	293.667	305	103
																															mKate2	mKate2_g72	293.667	305	546
																															mKate2	mKate2_g73	293.667	305	332
																															mKate2	mKate2_g74	293.667	305	329
																															mKate2	mKate2_g75	293.667	305	281
																															mKate2	mKate2_g76	293.667	305	171

## Sheet: SFig1D
Fig S1D
	GFP-high	GFP-low	GFP-neg
NTC	36.9	40.6	28
SOX9 sh#1	16.3	25.4	55.7
SOX9 sh#5	12.7	19.9	64.9

## Sheet: SFig1E
Figure S1E_1				Figure S1E_2				Figure S1E_3				Figure S1E_3
Gene	GFP Positive Normalized Read Counts	GFP Negative Normalized Read Counts		Gene	GFP Positive Normalized Read Counts	GFP Negative Normalized Read Counts		Gene	GFP Positive Normalized Read Counts	GFP Negative Normalized Read Counts		Gene	GFP Positive Normalized Read Counts	GFP Negative Normalized Read Counts
SOX9	0.007286	0.013763		SOX9	0.579021	1.09378		SOX9	0.750038	1.41683		SOX9	1	1.88901
SOX9	0.005283	0.012772		SOX9	0.400351	0.96783		SOX9	0.767618	1.85568		SOX9	1	2.41745
SOX9	0.004606	0.007506		SOX9	0.36811	0.599907		SOX9	0.746577	1.21669		SOX9	1	1.6297
SOX9	0.003329	0.005487		SOX9	0.472117	0.778243		SOX9	0.711411	1.1727		SOX9	1	1.64841
SOX9	0.007625	0.013107		SOX9	0.645618	1.10983		SOX9	0.674091	1.15878		SOX9	1	1.71902
SOX9	0.01672	0.021512		SOX9	0.763048	0.981732		SOX9	0.890361	1.14553		SOX9	1	1.28659
Other	0.024674	0.018537		Other	1.25519	0.942989		Other	1.05136	0.789856		Other	1	0.751271
Other	0.020939	0.015062		Other	1.49063	1.07226		Other	1.09729	0.789311		Other	1	0.719331
Other	0.011069	0.007306		Other	0.984405	0.649749		Other	1.03824	0.68528		Other	1	0.660042
Other	0.024519	0.020806		Other	1.21032	1.02702		Other	1.03097	0.874829		Other	1	0.848552
Other	0.009666	0.006614		Other	0.736829	0.504172		Other	0.970087	0.663778		Other	1	0.684245
Other	0.013372	0.011309		Other	1.02303	0.86518		Other	1.04982	0.887841		Other	1	0.845705
KRT20	0.012705	0.008976		KRT20	0.943604	0.666659		KRT20	1.14365	0.807992		KRT20	1	0.706502
KRT20	0.02298	0.016995		KRT20	1.47934	1.09406		KRT20	1.26016	0.931973		KRT20	1	0.739564
KRT20	0.008495	0.007235		KRT20	1.0688	0.910204		KRT20	0.97857	0.83336		KRT20	1	0.851611
KRT20	0.006193	0.004887		KRT20	0.769293	0.607156		KRT20	0.882705	0.696665		KRT20	1	0.789239
KRT20	0.026657	0.019907		KRT20	1.00438	0.750031		KRT20	1.12668	0.841359		KRT20	1	0.746759
KRT20	0.009115	0.006193		KRT20	1.23849	0.841506		KRT20	1.04733	0.711624		KRT20	1	0.679464
Other	0.022555	0.019407		Other	1.25405	1.07904		Other	0.994915	0.856072		Other	1	0.860447
Other	0.010411	0.007163		Other	1.07821	0.741861		Other	1.0915	0.751008		Other	1	0.688049
Other	0.009618	0.008212		Other	1.44725	1.23575		Other	0.93574	0.798991		Other	1	0.85386
Other	0.017407	0.012707		Other	0.967518	0.706301		Other	0.98	0.715413		Other	1	0.730013
Other	0.026038	0.017366		Other	1.20068	0.800812		Other	1.01636	0.677881		Other	1	0.666967
Other	0.011137	0.006935		Other	0.999418	0.622352		Other	1.08918	0.678247		Other	1	0.622714
Other	0.007992	0.006628		Other	1.09127	0.905034		Other	1.01798	0.844253		Other	1	0.829341
Other	0.010527	0.008812		Other	1.19075	0.99668		Other	1.10306	0.923284		Other	1	0.83702
Other	0.041016	0.034091		Other	1.22954	1.02193		Other	0.941677	0.782677		Other	1	0.831152
Other	0.007596	0.005365		Other	0.756771	0.534577		Other	1.01349	0.715919		Other	1	0.706392
Other	0.014572	0.012244		Other	1.64159	1.37929		Other	1.02764	0.863439		Other	1	0.840214
Other	0.027693	0.026221		Other	1.68339	1.59393		Other	1.10788	1.04901		Other	1	0.946859
Other	0.019555	0.018216		Other	1.19002	1.1085		Other	1.16852	1.08847		Other	1	0.931499
Other	0.014243	0.013457		Other	0.954912	0.902183		Other	0.867931	0.820006		Other	1	0.944782
Other	0.015714	0.014398		Other	1.08914	0.997969		Other	1.0999	1.00783		Other	1	0.91629
Other	0.02239	0.016781		Other	1.14631	0.85916		Other	1.09032	0.817192		Other	1	0.7495
Other	0.022913	0.014755		Other	1.21988	0.785567		Other	1.11431	0.717587		Other	1	0.643971
Other	0.014572	0.011123		Other	1.03607	0.790872		Other	1.0039	0.766319		Other	1	0.763341
Other	0.021877	0.013678		Other	1.23187	0.770168		Other	1.15941	0.724861		Other	1	0.6252
Other	0.011185	0.008576		Other	0.992631	0.761083		Other	0.931885	0.714507		Other	1	0.766733
Other	0.015201	0.013542		Other	1.23131	1.09695		Other	1.00876	0.89868		Other	1	0.890877
Other	0.024296	0.017188		Other	1.19687	0.846711		Other	1.01232	0.716152		Other	1	0.707437
Other	0.023958	0.015397		Other	1.37106	0.88116		Other	1.01601	0.652975		Other	1	0.642685
Other	0.01016	0.008483		Other	0.836264	0.698286		Other	0.844563	0.705216		Other	1	0.835007
Other	0.007151	0.005258		Other	1.1149	0.819891		Other	1.06195	0.780955		Other	1	0.735395
Other	0.025312	0.021576		Other	1.46102	1.24537		Other	1.12475	0.958729		Other	1	0.852397
Other	0.013285	0.010916		Other	0.618376	0.508126		Other	0.941127	0.773333		Other	1	0.82171
Other	0.014862	0.010924		Other	1.15224	0.846883		Other	1.03876	0.763475		Other	1	0.73499
Other	0.011514	0.011858		Other	0.602909	0.620917		Other	1.09308	1.12573		Other	1	1.02987
Other	0.009763	0.00732		Other	1.09764	0.823026		Other	1.02468	0.768322		Other	1	0.749815
Other	0.008786	0.006999		Other	1.27412	1.01506		Other	0.980155	0.780865		Other	1	0.796674
Other	0.011882	0.008883		Other	0.909858	0.680209		Other	1.03924	0.776934		Other	1	0.747599
Other	0.011843	0.007813		Other	1.53361	1.01169		Other	1.02582	0.676711		Other	1	0.659676
Other	0.021693	0.020185		Other	0.643871	0.599092		Other	1.02298	0.951837		Other	1	0.930454
Other	0.006676	0.004409		Other	0.944588	0.623849		Other	1.05669	0.697889		Other	1	0.660446
Other	0.019874	0.017873		Other	1.13275	1.01869		Other	1.23309	1.10892		Other	1	0.899301
Other	0.015665	0.010881		Other	0.791652	0.549864		Other	0.945711	0.656869		Other	1	0.694577
Other	0.012337	0.008141		Other	1.025	0.67639		Other	1.03239	0.681268		Other	1	0.659892
Other	0.010953	0.007535		Other	1.10638	0.761058		Other	1.0618	0.730397		Other	1	0.687884
Other	0.007702	0.005537		Other	0.956102	0.687307		Other	1.19487	0.858947		Other	1	0.718863
Other	0.009918	0.007449		Other	1.26864	0.952824		Other	0.912471	0.68532		Other	1	0.751059
Other	0.004325	0.003389		Other	0.57926	0.453897		Other	0.897863	0.703548		Other	1	0.783581
Other	0.010527	0.006992		Other	0.797769	0.529873		Other	0.973801	0.646793		Other	1	0.664194
Other	0.014775	0.009611		Other	0.988226	0.64281		Other	1.13763	0.739991		Other	1	0.650468
Other	0.005012	0.004609		Other	0.540026	0.49661		Other	0.806882	0.742011		Other	1	0.919603
Other	0.00567	0.004681		Other	1.03142	0.851411		Other	0.941028	0.776795		Other	1	0.825475
EGFP	0.006318	0.042981		EGFP	0.567912	3.86323		EGFP	0.611875	4.16229		EGFP	1	6.80251
EGFP	0.008099	0.049467		EGFP	0.584977	3.57299		EGFP	0.596907	3.64586		EGFP	1	6.10792
EGFP	0.007547	0.023567		EGFP	0.917902	2.86621		EGFP	0.955459	2.98348		EGFP	1	3.12257
EGFP	0.007305	0.038272		EGFP	0.362635	1.89981		EGFP	0.592341	3.10321		EGFP	1	5.23889
EGFP	0.006396	0.041797		EGFP	0.425072	2.77785		EGFP	0.518369	3.38754		EGFP	1	6.535
EGFP	0.015578	0.024038		EGFP	0.989568	1.52693		EGFP	0.969103	1.49535		EGFP	1	1.54302
mKate2	0.013014	0.009725		mKate2	1.42596	1.06556		mKate2	1.19734	0.894724		mKate2	1	0.747259
mKate2	0.011389	0.012122		mKate2	0.996977	1.06121		mKate2	0.893351	0.950904		mKate2	1	1.06442
mKate2	0.006909	0.006471		mKate2	1.08019	1.01183		mKate2	1.05694	0.990051		mKate2	1	0.936713
mKate2	4.84e-05	0		mKate2	1.35528	0		mKate2	0.908911	0		mKate2	1	0
mKate2	9.68e-06	0

## Sheet: Fig2C-G
Figure 2C_1				Figure 2C_2				Figure 2D_1				Figure 2D_2				Figure 2E_1				Figure 2E_2				Figure 2E_3				Figure 2F			Figure 2G
Gene	LFC	Rank		Gene	LFC	Rank		Gene	LFC	Rank		Gene	LFC	Rank		Gene	LFC	p-value		Gene	LFC	p-value		Gene	LFC	p-value		Gene	Beta Score		Rank Sum	Gene	gRNA
SOX9	2.18048	0		Other	1.09752	0		SOX9	0.67077	0		SOX9	2.5917	0		HDAC1	0.99691	0.201439		HDAC1	1.0612	0.17386		HDAC1	-0.011975	0.0277323		HDAC1	-0.00023098		414	HDAC1	HDAC1_g1
Other	2.13135	1		Other	0.992332	1		SOX9	0.47464	1		SOX9	2.11968	1		HDAC10	0.37769	0.0182901		HDAC10	0.040926	0.00904877		HDAC10	-0.47938	0.141673		HDAC10	-0.0097461		598	HDAC1	HDAC1_g2
Other	1.95884	2		KRT20	0.940904	2		SOX9	0.381571	2		SOX9	1.93733	2		HDAC11	1.5824	0.324011		HDAC11	1	0.0836829		HDAC11	0.99911	0.105955		HDAC11	0.015249		1240	HDAC1	HDAC1_g3
Other	1.86887	3		Other	0.857782	3		SOX9	0.352354	3		SOX9	1.93109	3		HDAC2	-0.2906	0.187434		HDAC2	-1.2923	0.442709		HDAC2	1.3541	0.588835		HDAC2	0.036672		1182	HDAC1	HDAC1_g4
Other	1.64706	4		Other	0.751353	4		SOX9	0.348782	4		SOX9	1.86161	4		HDAC3	-0.51615	0.254379		HDAC3	0.83545	0.123447		HDAC3	1.7194	0.606565		HDAC3	0.037516		758	HDAC1	HDAC1_g5
mKate	1.58273	5		Other	0.661555	5		Other	0.34737	5		SOX9	1.20673	5		HDAC4	1.2063	0.353302		HDAC4	-0.2544	0.0836829		HDAC4	0.24471	0.0229856		HDAC4	0.0056014		1066	HDAC1	HDAC1_g6
SOX9	1.55176	6		Other	0.650352	6		Other	0.30908	6		Other	0.589432	6		HDAC5	1.7298	0.524372		HDAC5	1.1244	0.287805		HDAC5	1.1394	0.27077		HDAC5	0.024441		916	HDAC10	HDAC10_g7
Other	1.48353	7		Other	0.594207	7		Other	0.250234	7		Other	0.466559	7		HDAC6	1.5918	0.481618		HDAC6	1.9808	0.539613		HDAC6	1.3835	0.495407		HDAC6	0.031345		573	HDAC10	HDAC10_g8
GFP	1.2522	8		Other	0.586824	8		Other	0.242409	8		Other	0.434671	8		HDAC7	0.61996	0.215918		HDAC7	0.20588	0.0422874		HDAC7	2.1812	1.38471		HDAC7	0.072843		1378	HDAC10	HDAC10_g9
Other	1.22306	9		Other	0.559881	9		Other	0.187979	9		Other	0.424481	9		HDAC8	0.89766	0.254379		HDAC8	0.33875	0.0472511		HDAC8	2.8986	1.38471		HDAC8	0.072275		597	HDAC10	HDAC10_g10
SOX9	1.1871	10		Other	0.554219	10		Other	0.184532	10		Other	0.401241	10		HDAC9	1.5964	0.588835		HDAC9	-0.26065	0.0891462		HDAC9	1.6347	0.644357		HDAC9	0.040517		224	HDAC10	HDAC10_g11
SOX9	1.1705	11		Other	0.543069	11		Other	0.182687	11		Other	0.401096	11		SIRT1	1.0489	0.201439		SIRT1	-0.10284	0.0373797		SIRT1	0.21024	0.00904877		SIRT1	0.0039644		1274	HDAC10	HDAC10_g12
SOX9	1.12899	12		Other	0.512276	12		Other	0.178112	12		Other	0.394966	12		SIRT2	2.4084	1.98678		SIRT2	0.98397	0.418574		SIRT2	1.1095	0.70801		SIRT2	0.044133		675	HDAC11	HDAC11_g13
Other	1.07027	13		KRT20	0.496302	13		Other	0.172105	13		Other	0.389435	13		SIRT3	2.386	1.98678		SIRT3	1.4161	0.945387		SIRT3	1.6571	1.38471		SIRT3	0.076444		133	HDAC11	HDAC11_g14
Other	1.02058	14		Other	0.482329	14		Other	0.171906	14		Other	0.37029	14		SIRT4	0.82894	0.343317		SIRT4	1.2463	0.430474		SIRT4	2.3111	1.38471		SIRT4	0.075662		729	HDAC11	HDAC11_g15
SOX9	1.01807	15		Other	0.454633	15		Other	0.16797	15		Other	0.365459	15		SIRT5	-0.11362	0.0624921		SIRT5	-0.66418	0.223342		SIRT5	0.22233	0.0229856		SIRT5	0.0055922		590	HDAC11	HDAC11_g16
Other	0.989168	16		Other	0.450352	16		Other	0.163165	16		Other	0.36218	16		SIRT6	1.2638	0.481618		SIRT6	0.99883	0.31467		SIRT6	1.268	0.5718		SIRT6	0.035046		771	HDAC11	HDAC11_g17
GFP	0.983016	17		Other	0.402396	17		Other	0.162447	17		Other	0.360271	17		SIRT7	1.1034	0.481618		SIRT7	0.64922	0.160698		SIRT7	-0.13014	0.100283		SIRT7	-0.0039975		1006	HDAC11	HDAC11_g18
Other	0.922054	18		KRT20	0.379591	18		Other	0.155726	18		Other	0.350527	18		SMARCA1	0.27042	0.00450082		SMARCA1	0.61282	0.0676937		SMARCA1	0.76284	0.141673		SMARCA1	0.016507		429	HDAC2	HDAC2_g19
Other	0.866913	19		Other	0.349567	19		Other	0.138241	19		Other	0.347009	19		SMARCA2	0.94605	0.395709		SMARCA2	1.4098	0.524372		SMARCA2	0.064525	0.0182901		SMARCA2	0.0020041		256	HDAC2	HDAC2_g20
Other	0.819243	20		Other	0.347025	20		Other	0.130336	20		Other	0.345215	20		SMARCA4	1.0126	0.324011		SMARCA4	2.0996	0.731492		SMARCA4	0.73957	0.194377		SMARCA4	0.019681		1194	HDAC2	HDAC2_g21
Other	0.815149	21		Other	0.345069	21		Other	0.13001	21		Other	0.341011	21		SMARCA5	0.93536	0.481618		SMARCA5	0.72016	0.305526		SMARCA5	-0.39514	0.17386		SMARCA5	-0.014346		1356	HDAC2	HDAC2_g22
Other	0.793256	22		Other	0.330831	22		Other	0.126317	22		Other	0.332626	22		SMARCAD1	0.51398	0.100283		SMARCAD1	0.50914	0.0522723		SMARCAD1	-0.37714	0.135513		SMARCAD1	-0.0083249		1362	HDAC2	HDAC2_g23
Other	0.751774	23		Other	0.33035	23		Other	0.121513	23		Other	0.299395	23		SMARCAL1	-2.3022	0.840643		SMARCAL1	0.4173	0.0472511		SMARCAL1	-0.26034	0.111708		SMARCAL1	-0.0049998		766	HDAC2	HDAC2_g24
GFP	0.751509	24		Other	0.314341	24		Other	0.1192	24		Other	0.2979	24		SMARCB1	1.3847	0.685732		SMARCB1	1.4497	0.5718		SMARCB1	2.5648	1.50965		SMARCB1	0.080723		321	HDAC3	HDAC3_g25
Other	0.73763	25		Other	0.275054	25		Other	0.115695	25		Other	0.291632	25		SMARCC1	1.2699	0.395709		SMARCC1	0.85603	0.187434		SMARCC1	1.4041	0.555409		SMARCC1	0.034451		350	HDAC3	HDAC3_g26
mKate	0.721688	26		Other	0.261548	26		Other	0.109394	26		Other	0.248451	26		SMARCC2	-0.59631	0.442709		SMARCC2	-1.0092	0.481618		SMARCC2	0.80622	0.455287		SMARCC2	0.029884		304	HDAC3	HDAC3_g27
Other	0.704715	27		Other	0.225943	27		Other	0.10189	27		Other	0.247078	27		SMARCD1	-1.8253	0.840643		SMARCD1	-0.72029	0.246409		SMARCD1	-0.51749	0.167229		SMARCD1	-0.01257		523	HDAC3	HDAC3_g28
Other	0.700226	28		Other	0.201975	28		Other	0.0955286	28		Other	0.241281	28		SMARCD2	0.86655	0.395709		SMARCD2	-0.57327	0.29658		SMARCD2	0.86019	0.455287		SMARCD2	0.029946		64	HDAC3	HDAC3_g29
SOX9	0.694721	29		Other	0.175992	29		SOX9	0.0925507	29		Other	0.236069	29		SMARCD3	-0.079739	0.0676937		SMARCD3	-0.1922	0.105955		SMARCD3	-0.021082	0.0325269		SMARCD3	-0.00082357		542	HDAC3	HDAC3_g30
Other	0.686831	30		Other	0.167884	30		Other	0.089895	30		Other	0.190528	30		SMARCE1	-1.1985	1.03253		SMARCE1	0.5186	0.238583		SMARCE1	-1.6757	0.685732		SMARCE1	-0.072263		540	HDAC4	HDAC4_g31
Other	0.677509	31		Other	0.160065	31		Other	0.0884653	31		Other	0.190218	31		SET	0.85423	0.305526		SET	-0.23929	0.0891462		SET	2.215	1.08368		SET	0.060569		1301	HDAC4	HDAC4_g32
Other	0.616015	32		Other	0.154524	32		Other	0.0847199	32		Other	0.166938	32		SETBP1	-0.21369	0.0891462		SETBP1	-0.32168	0.0836829		SETBP1	-0.93554	0.215918		SETBP1	-0.017308		889	HDAC4	HDAC4_g33
Other	0.601211	33		Other	0.137707	33		Other	0.0844667	33		Other	0.166263	33		SETD1A	0.78637	0.509648		SETD1A	2.4343	1.68573		SETD1A	0.67054	0.495407		SETD1A	0.031153		283	HDAC4	HDAC4_g34
Other	0.574131	34		Other	0.095489	34		Other	0.082727	34		Other	0.161106	34		SETD1B	0.95622	0.324011		SETD1B	-0.18094	0.0573521		SETD1B	-0.34373	0.141673		SETD1B	-0.0090084		540	HDAC4	HDAC4_g35
Other	0.55534	35		Other	0.090772	35		Other	0.0764709	35		Other	0.155907	35		SETD2	0.11899	0.0182901		SETD2	1.9545	1.20862		SETD2	-0.26243	0.141673		SETD2	-0.010141		1112	HDAC4	HDAC4_g36
Other	0.548937	36		Other	0.067875	36		Other	0.0739754	36		Other	0.146532	36		SETD3	0.93063	0.324011		SETD3	0.88172	0.287805		SETD3	1.5696	0.685732		SETD3	0.042975		1055	HDAC5	HDAC5_g37
Other	0.515237	37		Other	0.059672	37		Other	0.0721574	37		Other	0.108376	37		SETD4	-0.1524	0.0946791		SETD4	0.40597	0.0522723		SETD4	-1.3292	0.495407		SETD4	-0.035376		1282	HDAC5	HDAC5_g38
Other	0.485816	38		Other	0.056346	38		Other	0.0617634	38		Other	0.106763	38		SETD5	-0.77323	0.384713		SETD5	0.66071	0.100283		SETD5	-0.81186	0.287805		SETD5	-0.020463		667	HDAC5	HDAC5_g39
Other	0.429081	39		Other	0.051921	39		Other	0.0494051	39		Other	0.104475	39		SETD6	-1.3505	0.664562		SETD6	0.2131	0.0373797		SETD6	0.83726	0.254379		SETD6	0.023992		94	HDAC5	HDAC5_g40
Other	0.422128	40		Other	0.051256	40		Other	0.0463179	40		Other	0.101314	40		SETD7	-0.49096	0.29658		SETD7	-0.23904	0.100283		SETD7	-1.2501	0.509648		SETD7	-0.037129		1130	HDAC5	HDAC5_g41
Other	0.41966	41		Other	0.036268	41		EGFP	0.0428099	41		Other	0.0818522	41		SETD8	0.60084	0.644357		SETD8	1.2783	1.50965		SETD8	0.54771	0.481618		SETD8	0.039324		382	HDAC5	HDAC5_g42
Other	0.417262	42		Other	0.028173	42		Other	0.0409308	42		Other	0.0732872	42		SETD9	-0.77284	0.495407		SETD9	-0.88536	0.395709		SETD9	-0.62616	0.287805		SETD9	-0.020539		622	HDAC6	HDAC6_g43
Other	0.392381	43		Other	0.016206	43		Other	0.0391998	43		Other	0.0722175	43		SETDB1	0.79751	0.167229		SETDB1	2.4273	0.644357		SETDB1	-0.52498	0.141673		SETDB1	-0.010731		1413	HDAC6	HDAC6_g44
Other	0.351739	44		Other	0.003819	44		Other	0.0363919	44		Other	0.0605456	44		SETDB2	-0.32756	0.230896		SETDB2	-0.053951	0.0325269		SETDB2	0.98252	0.495407		SETDB2	0.03104		423	HDAC6	HDAC6_g45
Other	0.351387	45		KRT20	0.001099	45		Other	0.0287587	45		Other	0.0523986	45		BRD1	1.2866	0.588835		BRD1	-0.60939	0.27077		BRD1	1.0338	0.524372		BRD1	0.031738		985	HDAC6	HDAC6_g46
Other	0.333733	46		Other	0.000214	46		Other	0.0236126	46		Other	0.0517295	46		BRD2	-0.16884	0.129438		BRD2	1.1828	0.418574		BRD2	-1.7029	0.644357		BRD2	-0.058173		962	HDAC6	HDAC6_g47
SOX9	0.323086	47		Other	-0.00097	47		Other	0.0201063	47		Other	0.0425722	47		BRD3	-1.4341	0.62505		BRD3	-2.2709	0.644357		BRD3	-0.34986	0.135513		BRD3	-0.0080549		799	HDAC6	HDAC6_g48
Other	0.289316	48		Other	-0.00147	48		Other	0.0176995	48		Other	0.0322522	48		BRD4	0.0057184	0.0472511		BRD4	1.4127	1.28781		BRD4	-0.064076	0.0891462		BRD4	-0.0035271		1272	HDAC7	HDAC7_g49
Other	0.287392	49		Other	-0.02629	49		Other	0.00822336	49		Other	0.00417162	49		BRD7	0.25207	0.0729583		BRD7	-0.13928	0.0782875		BRD7	-0.19651	0.129438		BRD7	-0.0077733		906	HDAC7	HDAC7_g50
Other	0.271832	50		KRT20	-0.04733	50		Other	0.00303403	50		Other	-0.0116012	50		BRD8	0.91034	0.395709		BRD8	2.3138	1.28781		BRD8	2.206	1.38471		BRD8	0.074371		467	HDAC7	HDAC7_g51
Other	0.252203	51		Other	-0.08928	51		Other	0.00223801	51		Other	-0.0133641	51		BRD9	-0.85906	0.468253		BRD9	-0.81102	0.31467		BRD9	-2.0283	0.644357		BRD9	-0.057546		522	HDAC7	HDAC7_g52
Other	0.244477	52		Other	-0.09663	52		Other	0.00165513	52		Other	-0.0209591	52		DNMT1	-0.35394	0.141673		DNMT1	0.10107	0.00450082		DNMT1	0.80606	0.105955		DNMT1	0.014845		996	HDAC7	HDAC7_g53
GFP	0.226892	53		Other	-0.17591	53		Other	-0.0101134	53		Other	-0.0228192	53		DNMT3A	0.64903	0.324011		DNMT3A	1.2553	0.588835		DNMT3A	1.2909	0.756317		DNMT3A	0.048083		874	HDAC7	HDAC7_g54
Other	0.214728	54		Other	-0.17635	54		Other	-0.0164963	54		Other	-0.0291242	54		DNMT3B	1.2003	0.442709		DNMT3B	1.4925	0.418574		DNMT3B	0.12952	0		DNMT3B	0.0035324		963	HDAC8	HDAC8_g55
Other	0.213729	55		Other	-0.18247	55		Other	-0.0327512	55		Other	-0.0593847	55		DNMT3L	1.6183	1.28781		DNMT3L	1.221	0.731492		DNMT3L	0.73441	0.524372		DNMT3L	0.03257		1343	HDAC8	HDAC8_g56
Other	0.213209	56		Other	-0.19067	56		Other	-0.042218	56		Other	-0.0938194	56		KMT2A	-0.55976	0.305526		KMT2A	-0.018865	0.0325269		KMT2A	-0.46008	0.167229		KMT2A	-0.012797		700	HDAC8	HDAC8_g57
Other	0.209134	57		Other	-0.21583	57		Other	-0.0497263	57		Other	-0.0954087	57		KMT2B	0.72399	0.353302		KMT2B	0.89511	0.363522		KMT2B	0.14821	0.0229856		KMT2B	0.005598		1066	HDAC8	HDAC8_g58
Other	0.188073	58		Other	-0.22146	58		Other	-0.0502286	58		Other	-0.109581	58		KMT2C	-0.094152	0.0782875		KMT2C	-1.8919	0.731492		KMT2C	-2.1113	0.756317		KMT2C	-0.078366		361	HDAC8	HDAC8_g59
Other	0.178202	59		Other	-0.23423	59		Other	-0.0515825	59		Other	-0.116932	59		KMT2D	1.5047	0.588835		KMT2D	0.83966	0.201439		KMT2D	-0.99418	0.343317		KMT2D	-0.025692		1498	HDAC8	HDAC8_g60
Other	0.155988	60		Other	-0.37671	60		Other	-0.0907384	60		Other	-0.150226	60		KMT2E	-1.7366	1.98678		KMT2E	0.24004	0.0522723		KMT2E	-1.0477	0.588835		KMT2E	-0.048949		468	HDAC9	HDAC9_g61
Other	0.147093	61		EGFP	-0.62421	61		Other	-0.123117	61		Other	-0.218604	61		BCL6	0.40149	0.0277323		BCL6	0.34792	0.0472511		BCL6	0.86959	0.160698		BCL6	0.018284		1333	HDAC9	HDAC9_g62
Other	0.122477	62		KRT20	-0.63812	62		Other	-0.128209	62		Other	-0.219995	62		EZH1	0.42067	0.111708		EZH1	-0.60847	0.27077		EZH1	-0.76682	0.324011		EZH1	-0.023788		465	HDAC9	HDAC9_g63
mKate	0.114699	63		Other	-0.67977	63		Other	-0.129197	63		Other	-0.232042	63		EZH2	-1.117	0.524372		EZH2	-0.43845	0.167229		EZH2	-0.89099	0.29658		EZH2	-0.022488		870	HDAC9	HDAC9_g64
KRT20	0.109877	64		Other	-0.77074	64		Other	-0.253834	64		EGFP	-1.56755	64		JARID2	1.6155	0.524372		JARID2	1.2011	0.305526		JARID2	0.69138	0.129438		JARID2	0.015709		1139	HDAC9	HDAC9_g65
Other	0.107813	65		SOX9	-0.9788	65		EGFP	-0.33647	65		KRT20	-1.9222	65		DOT1L	-1.1426	0.62505		DOT1L	-0.21349	0.0891462		DOT1L	0.090134	0.0136449		DOT1L	0.0026791		1332	HDAC9	HDAC9_g66
Other	0.101786	66		SOX9	-0.98882	66		KRT20	-0.519522	66		KRT20	-2.34617	66		EED	0.087774	0.0325269		EED	-0.018346	0.0325269		EED	-0.32879	0.117538		EED	-0.0072697		1003	SIRT1	SIRT1_g67
KRT20	0.0822779	67		SOX9	-0.99536	67		EGFP	-0.644361	67		KRT20	-2.50565	67		SUZ12	2.141	1.28781		SUZ12	1.877	1.03253		SUZ12	1.265	0.731492		SUZ12	0.045845		658	SIRT1	SIRT1_g68
Other	0.0677783	68		SOX9	-1.04518	68		KRT20	-0.679102	68		KRT20	-2.80265	68		AEBP1	-0.79509	0.324011		AEBP1	0.9048	0.135513		AEBP1	0.0045748	0.0277323		AEBP1	9.5794e-05		1239	SIRT1	SIRT1_g69
Other	0.0595578	69		SOX9	-1.15744	69		KRT20	-0.693854	69		KRT20	-3.06461	69		AEBP2	-0.59889	0.418574		AEBP2	-0.86321	0.406991		AEBP2	1.0368	0.588835		AEBP2	0.036724		1080	SIRT1	SIRT1_g70
mKate	0.0298105	70		SOX9	-1.19048	70		KRT20	-0.736575	70		KRT20	-3.13371	70		RBBP4	0.58047	0.111708		RBBP4	-0.66401	0.201439		RBBP4	1.1505	0.29658		RBBP4	0.02543		1320	SIRT1	SIRT1_g71
Other	0.0269106	71		EGFP	-1.62311	71		EGFP	-0.771875	71		EGFP	-3.26449	71		PHF1	0.064893	0.0325269		PHF1	1.1149	0.201439		PHF1	1.6666	0.524372		PHF1	0.032152		1529	SIRT1	SIRT1_g72
Other	0.0233842	72		EGFP	-1.75551	72		EGFP	-0.827971	72		EGFP	-3.50389	72		EP300	-0.86605	0.907595		EP300	-0.23156	0.194377		EP300	-3.3907	2		EP300	-0.1		642	SIRT2	SIRT2_g73
mKate	0.021719	73		EGFP	-1.76205	73		KRT20	-0.831774	73		EGFP	-3.63277	73		ASH1L	1.0625	0.324011		ASH1L	0.67384	0.0836829		ASH1L	-0.035929	0.0325269		ASH1L	-0.00081355		1189	SIRT2	SIRT2_g74
Other	0.013416	74		EGFP	-1.94122	74		KRT20	-0.896834	74		EGFP	-3.69595	74		EHMT1	0.84326	0.262497		EHMT1	0.63911	0.105955		EHMT1	1.5363	0.664562		EHMT1	0.041311		327	SIRT2	SIRT2_g75
Other	0.0116059	75		EGFP	-3.09642	75		EGFP	-1.208	75		EGFP	-3.85934	75		EHMT2	0.027212	0.0373797		EHMT2	-0.28312	0.117538		EHMT2	0.38982	0.0729583		EHMT2	0.011566		392	SIRT2	SIRT2_g76
Other	0.00984204	76														PRDM2	1.3514	0.481618		PRDM2	-0.48266	0.187434		PRDM2	0.1801	0.0136449		PRDM2	0.0045122		130	SIRT2	SIRT2_g77
Other	-0.0190991	77														NSD1	0.46799	0.0782875		NSD1	1.838	0.468253		NSD1	0.52268	0.0782875		NSD1	0.01211		1397	SIRT2	SIRT2_g78
Other	-0.0208156	78														SOX9	1.4376	1.20862		SOX9	1.1676	0.731492		SOX9	3.3399	2		SOX9	0.1		831	SIRT3	SIRT3_g79
Other	-0.0246373	79														PROM1	1.4025	0		PROM1	1.2903	0.0325269		PROM1	1.1115	0.0136449		PROM1	0.0049518		337	SIRT3	SIRT3_g80
Other	-0.0473574	80														KRT20	-1.1447	2		KRT20	-3.4285	2		KRT20	-3.8984	2		KRT20	-0.1		460	SIRT3	SIRT3_g81
Other	-0.0549786	81														LRIG1	0.87274	0.0229856		LRIG1	1.7769	0.0373797		LRIG1	0.7171	0.0136449		LRIG1	0.0026416		84	SIRT3	SIRT3_g82
mKate	-0.0559194	82														CTRL0001	-0.29951	0.0946791		CTRL0001	-0.24726	0.0836829		CTRL0001	-1.1204	0.238583		CTRL0001	-0.014958		460	SIRT3	SIRT3_g83
Other	-0.060955	83														CTRL0002	-0.61576	0.180594		CTRL0002	-1.0167	0.223342		CTRL0002	-0.32475	0.141673		CTRL0002	-0.0064021		815	SIRT3	SIRT3_g84
Other	-0.0649082	84														CTRL0003	-1.0961	0.17386		CTRL0003	0.17277	0.0182901		CTRL0003	-0.15138	0.117538		CTRL0003	-0.0015207		180	SIRT4	SIRT4_g85
Other	-0.117554	85														CTRL0004	1.0666	0.167229		CTRL0004	0.18151	0.00450082		CTRL0004	0.57331	0.00450082		CTRL0004	0.01387		1257	SIRT4	SIRT4_g86
KRT20	-0.123397	86														CTRL0005	-0.47858	0.0946791		CTRL0005	-0.80189	0.0946791		CTRL0005	-0.17621	0.111708		CTRL0005	-0.0012549		97	SIRT4	SIRT4_g87
Other	-0.148335	87														CTRL0006	-0.42727	0.129438		CTRL0006	-0.7447	0.201439		CTRL0006	-0.89499	0.27077		CTRL0006	-0.019886		1253	SIRT4	SIRT4_g88
Other	-0.154422	88														CTRL0007	-0.018862	0.0573521		CTRL0007	-1.1304	0.194377		CTRL0007	-0.4034	0.135513		CTRL0007	-0.0058799		783	SIRT4	SIRT4_g89
Other	-0.162313	89														CTRL0008	-0.31013	0.105955		CTRL0008	-0.69456	0.135513		CTRL0008	-0.94502	0.238583		CTRL0008	-0.015502		1422	SIRT4	SIRT4_g90
GFP	-0.162835	90														CTRL0009	-0.41411	0.111708		CTRL0009	-1.1266	0.208618		CTRL0009	-0.097499	0.111708		CTRL0009	-0.0014629		1375	SIRT5	SIRT5_g91
SOX9	-0.193357	91														CTRL0010	0.99801	0.0836829		CTRL0010	0.38343	0.00450082		CTRL0010	0.46683	0.0472511		CTRL0010	0.0058101		821	SIRT5	SIRT5_g92
Other	-0.198459	92														ROSA26	0.44736	0.129438		ROSA26	1.6711	0.00450082		ROSA26	0.16679	0.00450082		ROSA26	0.00046843		1085	SIRT5	SIRT5_g93
KRT20	-0.222616	93														CCR5	1.8563	0.0422874		CCR5	3.1133	0.17386		CCR5	2.4654	0.17386		CCR5	0.01228		1397	SIRT5	SIRT5_g94
KRT20	-0.227087	94														AAVS1	1.6668	0.0277323		AAVS1	2.6699	0.0373797		AAVS1	2.3807	0.123447		AAVS1	0.0082927		1037	SIRT5	SIRT5_g95
GFP	-0.233224	95														EGFP	-1.2228	2		EGFP	-3.3162	2		EGFP	-3.7634	2		EGFP	-0.1		79	SIRT5	SIRT5_g96
Other	-0.239045	96														mKate2	0.50383	0		mKate2	-0.0072084	0.0325269		mKate2	3.8883	0.756317		mKate2	0.047379		275	SIRT6	SIRT6_g97
KRT20	-0.273866	97																													705	SIRT6	SIRT6_g98
Other	-0.27941	98																													1248	SIRT6	SIRT6_g99
Other	-0.316531	99																													840	SIRT6	SIRT6_g100
Other	-0.347159	100																													512	SIRT6	SIRT6_g101
Other	-0.347406	101																													952	SIRT6	SIRT6_g102
GFP	-0.35548	102																													967	SIRT7	SIRT7_g103
Other	-0.35864	103																													1082	SIRT7	SIRT7_g104
Other	-0.381669	104																													402	SIRT7	SIRT7_g105
Other	-0.459672	105																													1146	SIRT7	SIRT7_g106
KRT20	-0.470263	106																													780	SIRT7	SIRT7_g107
Other	-0.494041	107																													1382	SIRT7	SIRT7_g108
Other	-0.510656	108																													1469	SMARCA1	SMARCA1_g1
KRT20	-0.51167	109																													789	SMARCA1	SMARCA1_g2
Other	-0.517993	110																													1302	SMARCA1	SMARCA1_g3
Other	-0.525405	111																													638	SMARCA1	SMARCA1_g4
KRT20	-0.532068	112																													117	SMARCA1	SMARCA1_g5
Other	-0.544264	113																													926	SMARCA1	SMARCA1_g6
mKate	-0.555152	114																													535	SMARCA2	SMARCA2_g7
Other	-0.555152	115																													626	SMARCA2	SMARCA2_g8
GFP	-0.570919	116																													914	SMARCA2	SMARCA2_g9
Other	-0.577872	117																													798	SMARCA2	SMARCA2_g10
Other	-0.592519	118																													1133	SMARCA2	SMARCA2_g11
mKate	-0.598221	119																													1390	SMARCA2	SMARCA2_g12
Other	-0.615347	120																													1346	SMARCA4	SMARCA4_g13
Other	-0.637411	121																													1201	SMARCA4	SMARCA4_g14
Other	-0.654688	122																													1061	SMARCA4	SMARCA4_g15
Other	-0.66807	123																													991	SMARCA4	SMARCA4_g16
Other	-0.676244	124																													1022	SMARCA4	SMARCA4_g17
Other	-0.689169	125																													261	SMARCA4	SMARCA4_g18
Other	-0.693349	126																													950	SMARCA5	SMARCA5_g19
Other	-0.705977	127																													638	SMARCA5	SMARCA5_g20
Other	-0.728168	128																													639	SMARCA5	SMARCA5_g21
mKate	-0.747797	129																													986	SMARCA5	SMARCA5_g22
Other	-0.81245	130																													1249	SMARCA5	SMARCA5_g23
Other	-0.869788	131																													770	SMARCA5	SMARCA5_g24
Other	-0.871083	132																													1318	SMARCAD1	SMARCAD1_g25
Other	-0.935424	133																													261	SMARCAD1	SMARCAD1_g26
Other	-1.0743	134																													390	SMARCAD1	SMARCAD1_g27
Other	-1.12395	135																													1272	SMARCAD1	SMARCAD1_g28
mKate	-1.1839	136																													911	SMARCAD1	SMARCAD1_g29
Other	-1.2112	137																													939	SMARCAD1	SMARCAD1_g30
Other	-1.21728	138																													1047	SMARCAL1	SMARCAL1_g31
GFP	-1.26891	139																													50	SMARCAL1	SMARCAL1_g32
Other	-1.28728	140																													870	SMARCAL1	SMARCAL1_g33
Other	-1.31205	141																													785	SMARCAL1	SMARCAL1_g34
Other	-1.60386	142																													1218	SMARCAL1	SMARCAL1_g35
Other	-1.63066	143																													942	SMARCAL1	SMARCAL1_g36
Other	-1.73226	144																													1089	SMARCB1	SMARCB1_g37
Other	-1.7478	145																													153	SMARCB1	SMARCB1_g38
Other	-1.89656	146																													592	SMARCB1	SMARCB1_g39
Other	-2.0214	147																													971	SMARCB1	SMARCB1_g40
Other	-2.22657	148																													540	SMARCB1	SMARCB1_g41
GFP	-2.29244	149																													702	SMARCB1	SMARCB1_g42
Other	-2.6874	150																													368	SMARCC1	SMARCC1_g43
KRT20	-3.82925	151																													1314	SMARCC1	SMARCC1_g44
GFP		152																													1111	SMARCC1	SMARCC1_g45
GFP		153																													162	SMARCC1	SMARCC1_g46
mKate		154																													223	SMARCC1	SMARCC1_g47
mKate		155																													719	SMARCC1	SMARCC1_g48
SOX9		156																													1129	SMARCC2	SMARCC2_g49
SOX9		157																													605	SMARCC2	SMARCC2_g50
KRT20		158																													366	SMARCC2	SMARCC2_g51
Other		159																													892	SMARCC2	SMARCC2_g52
Other		160																													1210	SMARCC2	SMARCC2_g53
																															690	SMARCC2	SMARCC2_g54
																															1202	SMARCD1	SMARCD1_g55
																															487	SMARCD1	SMARCD1_g56
																															1155	SMARCD1	SMARCD1_g57
																															644	SMARCD1	SMARCD1_g58
																															568	SMARCD1	SMARCD1_g59
																															1335	SMARCD1	SMARCD1_g60
																															1140	SMARCD2	SMARCD2_g61
																															574	SMARCD2	SMARCD2_g62
																															567	SMARCD2	SMARCD2_g63
																															556	SMARCD2	SMARCD2_g64
																															1291	SMARCD2	SMARCD2_g65
																															183	SMARCD2	SMARCD2_g66
																															889	SMARCD3	SMARCD3_g67
																															725	SMARCD3	SMARCD3_g68
																															437	SMARCD3	SMARCD3_g69
																															1233	SMARCD3	SMARCD3_g70
																															423	SMARCD3	SMARCD3_g71
																															548	SMARCD3	SMARCD3_g72
																															1140	SMARCE1	SMARCE1_g73
																															1401	SMARCE1	SMARCE1_g74
																															1268	SMARCE1	SMARCE1_g75
																															548	SMARCE1	SMARCE1_g76
																															663	SMARCE1	SMARCE1_g77
																															926	SMARCE1	SMARCE1_g78
																															762	SET	SET_g1
																															267	SET	SET_g2
																															391	SET	SET_g3
																															184	SET	SET_g4
																															589	SET	SET_g5
																															784	SET	SET_g6
																															1156	SETBP1	SETBP1_g7
																															1231	SETBP1	SETBP1_g8
																															642	SETBP1	SETBP1_g9
																															699	SETBP1	SETBP1_g10
																															974	SETBP1	SETBP1_g11
																															904	SETBP1	SETBP1_g12
																															846	SETD1A	SETD1A_g13
																															1128	SETD1A	SETD1A_g14
																															438	SETD1A	SETD1A_g15
																															242	SETD1A	SETD1A_g16
																															295	SETD1A	SETD1A_g17
																															275	SETD1A	SETD1A_g18
																															294	SETD1B	SETD1B_g19
																															1524	SETD1B	SETD1B_g20
																															863	SETD1B	SETD1B_g21
																															111	SETD1B	SETD1B_g22
																															464	SETD1B	SETD1B_g23
																															794	SETD1B	SETD1B_g24
																															962	SETD2	SETD2_g25
																															904	SETD2	SETD2_g26
																															1344	SETD2	SETD2_g27
																															1211	SETD2	SETD2_g28
																															39	SETD2	SETD2_g29
																															1364	SETD2	SETD2_g30
																															684	SETD3	SETD3_g31
																															511	SETD3	SETD3_g32
																															1059	SETD3	SETD3_g33
																															1394	SETD3	SETD3_g34
																															395	SETD3	SETD3_g35
																															1095	SETD3	SETD3_g36
																															210	SETD4	SETD4_g37
																															769	SETD4	SETD4_g38
																															1398	SETD4	SETD4_g39
																															732	SETD4	SETD4_g40
																															1381	SETD4	SETD4_g41
																															699	SETD4	SETD4_g42
																															858	SETD5	SETD5_g43
																															1388	SETD5	SETD5_g44
																															345	SETD5	SETD5_g45
																															1306	SETD5	SETD5_g46
																															610	SETD5	SETD5_g47
																															842	SETD5	SETD5_g48
																															722	SETD6	SETD6_g49
																															492	SETD6	SETD6_g50
																															1372	SETD6	SETD6_g51
																															817	SETD6	SETD6_g52
																															698	SETD6	SETD6_g53
																															757	SETD6	SETD6_g54
																															1146	SETD7	SETD7_g55
																															1317	SETD7	SETD7_g56
																															496	SETD7	SETD7_g57
																															1098	SETD7	SETD7_g58
																															892	SETD7	SETD7_g59
																															347	SETD7	SETD7_g60
																															546	SETD8	SETD8_g61
																															357	SETD8	SETD8_g62
																															423	SETD8	SETD8_g63
																															1077	SETD8	SETD8_g64
																															941	SETD9	SETD9_g65
																															1294	SETD9	SETD9_g66
																															811	SETD9	SETD9_g67
																															755	SETD9	SETD9_g68
																															587	SETD9	SETD9_g69
																															847	SETD9	SETD9_g70
																															715	SETDB1	SETDB1_g71
																															358	SETDB1	SETDB1_g72
																															529	SETDB1	SETDB1_g73
																															1539	SETDB1	SETDB1_g74
																															1459	SETDB1	SETDB1_g75
																															575	SETDB1	SETDB1_g76
																															1151	SETDB2	SETDB2_g77
																															1115	SETDB2	SETDB2_g78
																															827	SETDB2	SETDB2_g79
																															1268	SETDB2	SETDB2_g80
																															849	SETDB2	SETDB2_g81
																															902	SETDB2	SETDB2_g82
																															1467	BRD1	BRD1_g1
																															890	BRD1	BRD1_g2
																															1419	BRD1	BRD1_g3
																															689	BRD1	BRD1_g4
																															828	BRD1	BRD1_g5
																															289	BRD1	BRD1_g6
																															660	BRD2	BRD2_g7
																															1259	BRD2	BRD2_g8
																															1243	BRD2	BRD2_g9
																															741	BRD2	BRD2_g10
																															1555	BRD2	BRD2_g11
																															1280	BRD2	BRD2_g12
																															674	BRD3	BRD3_g13
																															829	BRD3	BRD3_g14
																															678	BRD3	BRD3_g15
																															961	BRD3	BRD3_g16
																															819	BRD3	BRD3_g17
																															522	BRD3	BRD3_g18
																															1115	BRD4	BRD4_g19
																															300	BRD4	BRD4_g20
																															363	BRD4	BRD4_g21
																															1533	BRD4	BRD4_g22
																															519	BRD4	BRD4_g23
																															327	BRD4	BRD4_g24
																															1420	BRD7	BRD7_g25
																															451	BRD7	BRD7_g26
																															791	BRD7	BRD7_g27
																															898	BRD7	BRD7_g28
																															368	BRD7	BRD7_g29
																															448	BRD7	BRD7_g30
																															1026	BRD8	BRD8_g31
																															601	BRD8	BRD8_g32
																															827	BRD8	BRD8_g33
																															897	BRD8	BRD8_g34
																															1203	BRD8	BRD8_g35
																															1377	BRD8	BRD8_g36
																															617	BRD9	BRD9_g37
																															1198	BRD9	BRD9_g38
																															1436	BRD9	BRD9_g39
																															530	BRD9	BRD9_g40
																															1184	BRD9	BRD9_g41
																															826	BRD9	BRD9_g42
																															771	DNMT1	DNMT1_g43
																															649	DNMT1	DNMT1_g44
																															253	DNMT1	DNMT1_g45
																															64	DNMT1	DNMT1_g46
																															1063	DNMT1	DNMT1_g47
																															393	DNMT1	DNMT1_g48
																															722	DNMT3A	DNMT3A_g49
																															1264	DNMT3A	DNMT3A_g50
																															165	DNMT3A	DNMT3A_g51
																															333	DNMT3A	DNMT3A_g52
																															1058	DNMT3A	DNMT3A_g53
																															560	DNMT3A	DNMT3A_g54
																															1370	DNMT3B	DNMT3B_g55
																															350	DNMT3B	DNMT3B_g56
																															67	DNMT3B	DNMT3B_g57
																															214	DNMT3B	DNMT3B_g58
																															555	DNMT3B	DNMT3B_g59
																															1225	DNMT3B	DNMT3B_g60
																															746	DNMT3L	DNMT3L_g61
																															748	DNMT3L	DNMT3L_g62
																															1522	DNMT3L	DNMT3L_g63
																															283	DNMT3L	DNMT3L_g64
																															1005	DNMT3L	DNMT3L_g65
																															241	DNMT3L	DNMT3L_g66
																															1483	KMT2A	KMT2A_g67
																															645	KMT2A	KMT2A_g68
																															932	KMT2A	KMT2A_g69
																															641	KMT2A	KMT2A_g70
																															761	KMT2A	KMT2A_g71
																															551	KMT2A	KMT2A_g72
																															865	KMT2B	KMT2B_g73
																															379	KMT2B	KMT2B_g74
																															1048	KMT2B	KMT2B_g75
																															1152	KMT2B	KMT2B_g76
																															713	KMT2B	KMT2B_g77
																															175	KMT2B	KMT2B_g78
																															1340	KMT2C	KMT2C_g79
																															1130	KMT2C	KMT2C_g80
																															546	KMT2C	KMT2C_g81
																															892	KMT2C	KMT2C_g82
																															1567	KMT2C	KMT2C_g83
																															1547	KMT2C	KMT2C_g84
																															1429	KMT2D	KMT2D_g85
																															1069	KMT2D	KMT2D_g86
																															1510	KMT2D	KMT2D_g87
																															1206	KMT2D	KMT2D_g88
																															1494	KMT2D	KMT2D_g89
																															1471	KMT2D	KMT2D_g90
																															1517	KMT2E	KMT2E_g91
																															1464	KMT2E	KMT2E_g92
																															435	KMT2E	KMT2E_g93
																															747	KMT2E	KMT2E_g94
																															71	KMT2E	KMT2E_g95
																															1291	KMT2E	KMT2E_g96
																															452	BCL6	BCL6_g1
																															743	BCL6	BCL6_g2
																															917	BCL6	BCL6_g3
																															1162	BCL6	BCL6_g4
																															1420	BCL6	BCL6_g5
																															601	BCL6	BCL6_g6
																															138	EZH1	EZH1_g7
																															532	EZH1	EZH1_g8
																															444	EZH1	EZH1_g9
																															1455	EZH1	EZH1_g10
																															1211	EZH1	EZH1_g11
																															504	EZH1	EZH1_g12
																															945	EZH2	EZH2_g13
																															429	EZH2	EZH2_g14
																															1096	EZH2	EZH2_g15
																															1076	EZH2	EZH2_g16
																															808	EZH2	EZH2_g17
																															752	EZH2	EZH2_g18
																															1212	JARID2	JARID2_g19
																															1120	JARID2	JARID2_g20
																															894	JARID2	JARID2_g21
																															480	JARID2	JARID2_g22
																															872	JARID2	JARID2_g23
																															500	JARID2	JARID2_g24
																															331	DOT1L	DOT1L_g25
																															1187	DOT1L	DOT1L_g26
																															1114	DOT1L	DOT1L_g27
																															1207	DOT1L	DOT1L_g28
																															70	DOT1L	DOT1L_g29
																															679	DOT1L	DOT1L_g30
																															535	EED	EED_g31
																															804	EED	EED_g32
																															1057	EED	EED_g33
																															185	EED	EED_g34
																															908	EED	EED_g35
																															774	EED	EED_g36
																															1566	SUZ12	SUZ12_g37
																															179	SUZ12	SUZ12_g38
																															1399	SUZ12	SUZ12_g39
																															114	SUZ12	SUZ12_g40
																															1079	SUZ12	SUZ12_g41
																															1100	SUZ12	SUZ12_g42
																															1305	AEBP1	AEBP1_g43
																															717	AEBP1	AEBP1_g44
																															197	AEBP1	AEBP1_g45
																															198	AEBP1	AEBP1_g46
																															946	AEBP1	AEBP1_g47
																															646	AEBP1	AEBP1_g48
																															596	AEBP2	AEBP2_g49
																															568	AEBP2	AEBP2_g50
																															299	AEBP2	AEBP2_g51
																															294	AEBP2	AEBP2_g52
																															373	AEBP2	AEBP2_g53
																															1023	AEBP2	AEBP2_g54
																															21	RBBP4	RBBP4_g55
																															710	RBBP4	RBBP4_g56
																															288	RBBP4	RBBP4_g57
																															238	RBBP4	RBBP4_g58
																															1325	RBBP4	RBBP4_g59
																															93	RBBP4	RBBP4_g60
																															1184	PHF1	PHF1_g61
																															290	PHF1	PHF1_g62
																															323	PHF1	PHF1_g63
																															556	PHF1	PHF1_g64
																															709	PHF1	PHF1_g65
																															655	PHF1	PHF1_g66
																															1386	EP300	EP300_g67
																															1557	EP300	EP300_g68
																															1567	EP300	EP300_g69
																															1534	EP300	EP300_g70
																															1569	EP300	EP300_g71
																															1001	EP300	EP300_g72
																															646	ASH1L	ASH1L_g73
																															729	ASH1L	ASH1L_g74
																															153	ASH1L	ASH1L_g75
																															612	ASH1L	ASH1L_g76
																															1525	ASH1L	ASH1L_g77
																															641	ASH1L	ASH1L_g78
																															997	EHMT1	EHMT1_g79
																															344	EHMT1	EHMT1_g80
																															1394	EHMT1	EHMT1_g81
																															254	EHMT1	EHMT1_g82
																															1143	EHMT1	EHMT1_g83
																															617	EHMT1	EHMT1_g84
																															762	EHMT2	EHMT2_g85
																															763	EHMT2	EHMT2_g86
																															1248	EHMT2	EHMT2_g87
																															177	EHMT2	EHMT2_g88
																															603	EHMT2	EHMT2_g89
																															1190	EHMT2	EHMT2_g90
																															163	PRDM2	PRDM2_g91
																															1000	PRDM2	PRDM2_g92
																															364	PRDM2	PRDM2_g93
																															1313	PRDM2	PRDM2_g94
																															1046	PRDM2	PRDM2_g95
																															913	PRDM2	PRDM2_g96
																															442	NSD1	NSD1_g97
																															1240	NSD1	NSD1_g98
																															1376	NSD1	NSD1_g99
																															750	NSD1	NSD1_g100
																															671	NSD1	NSD1_g101
																															697	NSD1	NSD1_g102
																															78	SOX9	SOX9_g1
																															3	SOX9	SOX9_g2
																															18	SOX9	SOX9_g3
																															45	SOX9	SOX9_g4
																															96	SOX9	SOX9_g5
																															356	SOX9	SOX9_g6
																															1148	PROM1	PROM1_g7
																															858	PROM1	PROM1_g8
																															409	PROM1	PROM1_g9
																															1188	PROM1	PROM1_g10
																															309	PROM1	PROM1_g11
																															724	PROM1	PROM1_g12
																															1607	KRT20	KRT20_g13
																															1614	KRT20	KRT20_g14
																															1612	KRT20	KRT20_g15
																															1599	KRT20	KRT20_g16
																															1605	KRT20	KRT20_g17
																															1601	KRT20	KRT20_g18
																															1010	LRIG1	LRIG1_g19
																															947	LRIG1	LRIG1_g20
																															1431	LRIG1	LRIG1_g21
																															813	LRIG1	LRIG1_g22
																															963	LRIG1	LRIG1_g23
																															796	LRIG1	LRIG1_g24
																															409	CTRL	CTRL0001_g25
																															466	CTRL	CTRL0002_g26
																															1226	CTRL	CTRL0003_g27
																															231	CTRL	CTRL0004_g28
																															1201	CTRL	CTRL0005_g29
																															1245	CTRL	CTRL0006_g30
																															428	CTRL	CTRL0007_g31
																															583	CTRL	CTRL0008_g32
																															422	CTRL	CTRL0009_g33
																															436	CTRL	CTRL0010_g34
																															802	ROSA26	ROSA26_g35
																															315	ROSA26	ROSA26_g36
																															1239	ROSA26	ROSA26_g37
																															647	ROSA26	ROSA26_g38
																															1353	ROSA26	ROSA26_g39
																															1219	ROSA26	ROSA26_g40
																															1121	ROSA26	ROSA26_g41
																															887	ROSA26	ROSA26_g42
																															575	ROSA26	ROSA26_g43
																															1193	ROSA26	ROSA26_g44
																															753	CCR5	CCR5_g45
																															578	CCR5	CCR5_g46
																															255	CCR5	CCR5_g47
																															418	CCR5	CCR5_g48
																															946	CCR5	CCR5_g49
																															777	CCR5	CCR5_g50
																															1172	CCR5	CCR5_g51
																															491	CCR5	CCR5_g52
																															353	CCR5	CCR5_g53
																															934	CCR5	CCR5_g54
																															393	AAVS1	AAVS1_g55
																															442	AAVS1	AAVS1_g56
																															699	AAVS1	AAVS1_g57
																															499	AAVS1	AAVS1_g58
																															1017	AAVS1	AAVS1_g59
																															432	AAVS1	AAVS1_g60
																															302	AAVS1	AAVS1_g61
																															361	AAVS1	AAVS1_g62
																															221	AAVS1	AAVS1_g63
																															903	AAVS1	AAVS1_g64
																															1626	EGFP	EGFP_g65
																															1623	EGFP	EGFP_g66
																															1612	EGFP	EGFP_g67
																															1602	EGFP	EGFP_g68
																															1619	EGFP	EGFP_g69
																															1555	EGFP	EGFP_g70
																															103	mKate2	mKate2_g71
																															546	mKate2	mKate2_g72
																															332	mKate2	mKate2_g73
																															329	mKate2	mKate2_g74
																															281	mKate2	mKate2_g75
																															171	mKate2	mKate2_g76

## Sheet: SFig2C
	HT-29_KRT20-eGFP						LS180-SOX9-eGFP
Bottom 2.5%	0.754085	0.664259	0.801016	0.799179	0.799724	0.930483	1.30342	1.1962	1.3086	1.24259	1.05796	1.1389
Bottom 2.5%	0.253935	0.117957	0.226692	0.450224	0.255388	0.392798	2.32401	2.837	1.50184	2.65749	2.02421	2.46763

## Sheet: SFig2B-E
Figure S2B_1			Figure S2B_2			Figure S2D_1			Figure S2D_2			Figure S2D_3			Figure S2E
sgRNA	LFC		sgRNA	LFC		Gene	Beta Score		Gene	Beta Score		Gene	Beta Score			SOX9_g1	SOX9_g2	SOX9_g3	SOX9_g4	SOX9_g5	SOX9_g6	PROM1_g1	PROM1_g2	PROM1_g3	PROM1_g4	PROM1_g5	PROM1_g6	KRT20_g1	KRT20_g2	KRT20_g3	KRT20_g4	KRT20_g5	KRT20_g6	LRIG1_g1	LRIG1_g2	LRIG1_g3	LRIG1_g4	LRIG1_g5	LRIG1_g6	CTRL0001_g1	CTRL0002_g2	CTRL0003_g3	CTRL0004_g4	CTRL0005_g5	CTRL0006_g6	CTRL0007_g7	CTRL0008_g8	CTRL0009_g9	CTRL0010_g10
SOX9_g1	-0.45324		SOX9_g1	-2.12897		SOX9	-0.31026		SOX9	-1.3225		SOX9	-1.3435		Day 3: Top 2.5%	-6.14417	-6.25126	-6.27797	-7.06884	-5.98068	-5.52027	-6.33794	-5.80545	-6.07252	-5.58933	-6.26131	-5.01598	-7.36153	-6.5663	-7.0768	-7.91866	-6.27899	-7.15428	-6.00574	-6.66847	-6.94191	-5.58175	-5.26911	-6.67506	-6.51891	-6.66892	-4.83482	-7.35381	-6.5087	-5.5169	-6.32929	-6.26949	-6.38882	-5.72768
SOX9_g2	-0.63622		SOX9_g2	-3.23517		PROM1	-0.00161		PROM1	0.022603		PROM1	0.029729		Day 3: Top 5%	-6.25134	-6.59017	-6.39	-7.30489	-6.13857	-5.60923	-6.45872	-5.81821	-6.07209	-5.60516	-6.1983	-5.03701	-7.12881	-6.50366	-6.89061	-7.62169	-6.0282	-6.97476	-6.06725	-6.70812	-7.14	-5.67985	-5.31563	-6.69746	-6.47944	-6.6468	-4.82493	-7.3085	-6.57828	-5.52347	-6.29643	-6.25771	-6.37409	-5.75493
SOX9_g3	-0.36613		SOX9_g3	-2.2927		KRT20	-0.07066		KRT20	1.7773		KRT20	1.7661		Day 3: Bottom 5%	-6.59955	-7.06618	-6.7242	-7.67714	-6.33727	-5.72539	-6.27529	-5.89245	-6.2582	-5.67844	-6.3595	-5.1161	-6.49091	-6.0048	-6.21577	-7.29192	-5.54283	-6.69008	-6.08525	-6.94122	-7.15144	-5.72024	-5.39452	-6.6783	-6.68731	-6.74999	-4.8688	-7.43162	-6.5558	-5.56876	-6.37163	-6.35568	-6.43835	-5.83661
SOX9_g4	-0.36944		SOX9_g4	-1.30279		LRIG1	0.034251		LRIG1	0.022459		LRIG1	0.016781		Day 3: Bottom 2.5%	-6.59741	-6.88748	-6.6441	-7.43828	-6.34914	-5.67025	-6.18826	-5.94119	-6.24859	-5.63391	-6.41629	-5.04919	-6.44463	-5.95936	-6.19399	-7.34128	-5.60556	-6.63936	-6.05113	-6.87565	-7.07751	-5.66034	-5.40218	-6.88619	-6.67007	-6.80354	-4.87228	-7.27703	-6.56439	-5.5959	-6.39771	-6.42725	-6.59723	-5.79238
SOX9_g5	-0.36846		SOX9_g5	-2.12074		CTRL	-0.01693		CTRL	0.015805		CTRL	0.013168		Day 7: Top 2.5%	-5.84854	-6.07472	-6.01065	-6.89769	-5.67742	-5.06804	-6.27977	-5.68198	-6.13592	-5.57258	-6.0293	-5.00731	-8.61698	-8.19006	-8.62164	-9.60539	-7.97797	-8.33086	-5.89698	-6.76382	-6.88608	-5.79672	-5.19603	-6.69037	-6.42626	-6.5328	-4.66008	-7.33851	-6.44576	-5.33385	-6.07532	-6.1994	-6.44344	-5.71226
SOX9_g6	-0.14998		SOX9_g6	-1.49964		ROSA26	-0.02265		ROSA26	-0.03492		ROSA26	-0.02356		Day 7: Top 5%	-6.11893	-6.70976	-6.41471	-7.18422	-6.03457	-5.36839	-6.17871	-5.62151	-6.17911	-5.46995	-6.04444	-4.88323	-8.6804	-8.26708	-8.35105	-9.91679	-7.89239	-8.49261	-5.92172	-6.71092	-6.70821	-5.55227	-5.11906	-6.56212	-6.36061	-6.55741	-4.66524	-7.27939	-6.35711	-5.44561	-6.21649	-6.10408	-6.23464	-5.61369
PROM1_g1	0.149689		PROM1_g1	0.281722		CCR5	-0.05429		CCR5	-0.01956		CCR5	-0.06414		Day 7: Bottom 5%	-7.71859	-8.82922	-8.17019	-8.94797	-7.81455	-6.39939	-6.07593	-5.85926	-6.29425	-5.73093	-6.21893	-5.17877	-6.12094	-5.64473	-5.83908	-7.23446	-5.49204	-6.45479	-6.09323	-6.92259	-6.92311	-5.82799	-5.36979	-6.74199	-6.81115	-6.56913	-4.8952	-7.2794	-6.46927	-5.51024	-6.36123	-6.24393	-6.57078	-5.65471
PROM1_g2	-0.13574		PROM1_g2	-0.2137		AAVS1	0.019036		AAVS1	-0.06429		AAVS1	-0.0614		Day 7: Bottom 2.5%	-7.97751	-9.30989	-8.30335	-8.20048	-7.79816	-6.56769	-5.99805	-5.89567	-6.08422	-5.80085	-6.31153	-5.1529	-6.18486	-5.72456	-5.90968	-7.07723	-5.38821	-6.53794	-6.3481	-7.01711	-6.7359	-5.6975	-5.24628	-6.84016	-6.63113	-6.41412	-4.97382	-7.4402	-6.38102	-5.60441	-6.28121	-6.39428	-6.51634	-5.6452
PROM1_g3	-0.17607		PROM1_g3	0.051699		EGFP	0.069515		EGFP	2.4572		EGFP	2.4156
PROM1_g4	-0.04459		PROM1_g4	-0.22826		mKate2	0.017073		mKate2	0.011051		mKate2	0.030248
PROM1_g5	-0.15498		PROM1_g5	-0.28223
PROM1_g6	-0.03321		PROM1_g6	-0.14558
KRT20_g1	0.916909		KRT20_g1	2.43212
KRT20_g2	0.606945		KRT20_g2	2.4655
KRT20_g3	0.882813		KRT20_g3	2.71196
KRT20_g4	0.57738		KRT20_g4	2.52816
KRT20_g5	0.67343		KRT20_g5	2.58976
KRT20_g6	0.514918		KRT20_g6	1.79292
LRIG1_g1	-0.04539		LRIG1_g1	-0.45112
LRIG1_g2	-0.20717		LRIG1_g2	-0.25329
LRIG1_g3	-0.1356		LRIG1_g3	0.150177
LRIG1_g4	-0.07859		LRIG1_g4	0.099216
LRIG1_g5	-0.13307		LRIG1_g5	-0.05026
LRIG1_g6	-0.21112		LRIG1_g6	-0.14979
CTRL0001_g1	-0.15115		CTRL0001_g1	-0.20487
CTRL0002_g2	-0.13462		CTRL0002_g2	0.118688
CTRL0003_g3	-0.03746		CTRL0003_g3	-0.31374
CTRL0004_g4	0.076774		CTRL0004_g4	-0.10168
CTRL0005_g5	-0.05569		CTRL0005_g5	0.064744
CTRL0006_g6	-0.079		CTRL0006_g6	-0.27057
CTRL0007_g7	-0.06842		CTRL0007_g7	-0.20589
CTRL0008_g8	-0.15776		CTRL0008_g8	-0.19488
CTRL0009_g9	-0.20841		CTRL0009_g9	-0.0729
CTRL0010_g10	-0.06469		CTRL0010_g10	0.067061
ROSA26_g1	-0.09795		ROSA26_g1	-0.14911
ROSA26_g2	-0.05877		ROSA26_g2	-0.09603
ROSA26_g3	-0.13		ROSA26_g3	-0.4189
ROSA26_g4	-0.09488		ROSA26_g4	0.093619
ROSA26_g5	-0.01367		ROSA26_g5	-0.01566
ROSA26_g6	0.107619		ROSA26_g6	-0.53209
ROSA26_g7	-0.04989		ROSA26_g7	-0.27244
ROSA26_g8	0.076514		ROSA26_g8	-0.06922
ROSA26_g9	-0.04072		ROSA26_g9	-0.25826
ROSA26_g10	0.270026		ROSA26_g10	0.065659
CCR5_g1	-0.0053		CCR5_g1	0.121527
CCR5_g2	-0.1481		CCR5_g2	-0.43261
CCR5_g3	-0.02395		CCR5_g3	-0.24281
CCR5_g4	-0.17396		CCR5_g4	-0.17781
CCR5_g5	-0.0402		CCR5_g5	-0.48565
CCR5_g6	0.013501		CCR5_g6	-0.21454
CCR5_g7	0.011261		CCR5_g7	-0.43529
CCR5_g8	0.01979		CCR5_g8	-0.58817
CCR5_g9	-0.14628		CCR5_g9	0.133089
CCR5_g10	0.019852		CCR5_g10	0.067052
AAVS1_g1	-0.24574		AAVS1_g1	-0.14374
AAVS1_g2	-0.07717		AAVS1_g2	-0.29994
AAVS1_g3	-0.18874		AAVS1_g3	-0.49944
AAVS1_g4	-0.11626		AAVS1_g4	-0.04414
AAVS1_g5	-0.08657		AAVS1_g5	-0.1977
AAVS1_g6	0.046529		AAVS1_g6	-0.37884
AAVS1_g7	-0.07444		AAVS1_g7	-0.30932
AAVS1_g8	-0.19559		AAVS1_g8	-0.24208
AAVS1_g9	-0.04291		AAVS1_g9	-0.12092
AAVS1_g10	-0.18292		AAVS1_g10	0.029369
EGFP_g1	1.21822		EGFP_g1	3.91231
EGFP_g2	0.774543		EGFP_g2	3.66027
EGFP_g3	0.688389		EGFP_g3	3.84973
EGFP_g4	0.486039		EGFP_g4	3.26686
EGFP_g5	0.774828		EGFP_g5	3.7262
EGFP_g6	0.022106		EGFP_g6	1.6891
mKate2_g1	-0.22675		mKate2_g1	-0.10031
mKate2_g2	-0.14968		mKate2_g2	0.017197
mKate2_g3	-0.12359		mKate2_g3	-0.01037
mKate2_g4	-0.0983		mKate2_g4	-0.20038
mKate2_g5	0.067646		mKate2_g5	-0.1705
mKate2_g6	-0.15141		mKate2_g6	-0.0652
[truncated: 42 more columns]

## Sheet: Fig3D-I
Figure 3C				Figure 3D				Figure 3E			Figure 3F				Figure 3I
LFC_Replicate1	LFC_Replicate2	Gene		Gene	LFC	Rank		Gene	Beta Score		Z-score	Gene	gRNA		Rank Sum	Gene	gRNA
-0.57793	-0.86365	SOX9		mKate2	2.8131	0		HDAC1	-0.04511		2	mKate2	mKate2_g72		1225	HDAC1	HDAC1_g1
-3.72124	-3.79265	LGR5		mKate2	2.78442	1		HDAC10	-0.04688		2	mKate2	mKate2_g71		1072	HDAC1	HDAC1_g2
-3.87144	-3.66859	SMOC2		mKate2	2.76056	2		HDAC11	-0.02107		2	mKate2	mKate2_g73		1058	HDAC1	HDAC1_g3
-2.71686	-1.81972	ASCL2		mKate2	2.74409	3		HDAC2	-0.03203		2	mKate2	mKate2_g74		1356	HDAC1	HDAC1_g4
-0.24102	-0.33306	RGMB		mKate2	2.45406	4		HDAC3	0.11888		2	mKate2	mKate2_g76		941	HDAC1	HDAC1_g5
-0.2991	-0.7284	CDCA7		SOX9	1.71953	5		HDAC4	-0.01422		2	mKate2	mKate2_g75		1086	HDAC1	HDAC1_g6
3.27835	2.69682	KRT20		SOX9	1.68718	6		HDAC5	0.084691		2	SOX9	SOX9_g2		745	HDAC10	HDAC10_g7
2.558	1.3744	MUC2		SOX9	1.63352	7		HDAC6	-0.00642		2	SOX9	SOX9_g5		1143	HDAC10	HDAC10_g8
0.369538	0.808457	CA2		mKate2	1.49508	8		HDAC7	-0.00981		2	SOX9	SOX9_g4		959	HDAC10	HDAC10_g9
0.277155	0.528698	DPP4		SOX9	1.46783	9		HDAC8	0.008772		2	SOX9	SOX9_g3		1196	HDAC10	HDAC10_g10
0.64209	0.919137	KRT19		SOX9	1.24279	10		HDAC9	-0.03454		2	SOX9	SOX9_g1		1006	HDAC10	HDAC10_g11
				SOX9	1.13829	11		SIRT1	-0.0465		2	SOX9	SOX9_g6		984	HDAC10	HDAC10_g12
				Other	0.070584	12		SIRT2	-0.00905		2	SMARCB1	SMARCB1_g42		1095	HDAC11	HDAC11_g13
				Other	0.057204	13		SIRT3	0.022587		1.6278	SMARCA4	SMARCA4_g16		910	HDAC11	HDAC11_g14
				Other	0.043129	14		SIRT4	-0.00404		1.20588	DNMT1	DNMT1_g43		1158	HDAC11	HDAC11_g15
				Other	0.01595	15		SIRT5	-0.05242		1.19142	SMARCA4	SMARCA4_g14		1049	HDAC11	HDAC11_g16
				Other	0.012628	16		SIRT6	-0.01644		1.19193	SMARCB1	SMARCB1_g38		838	HDAC11	HDAC11_g17
				Other	-0.01711	17		SIRT7	0.057139		1.14014	DNMT1	DNMT1_g48		611	HDAC11	HDAC11_g18
				Other	-0.02262	18		SMARCA1	-0.03213		1.13435	SET	SET_g1		1339	HDAC2	HDAC2_g19
				Other	-0.02279	19		SMARCA2	-0.05927		1.06862	SMARCA4	SMARCA4_g17		1247	HDAC2	HDAC2_g20
				Other	-0.02299	20		SMARCA4	0.39105		1.04423	SMARCA4	SMARCA4_g15		813	HDAC2	HDAC2_g21
				Other	-0.03529	21		SMARCA5	0.15201		0.983552	SET	SET_g2		1280	HDAC2	HDAC2_g22
				Other	-0.03557	22		SMARCAD1	0.019841		0.957881	DNMT1	DNMT1_g45		1016	HDAC2	HDAC2_g23
				Other	-0.03598	23		SMARCAL1	-0.00844		0.948117	SETD2	SETD2_g26		1079	HDAC2	HDAC2_g24
				Other	-0.04585	24		SMARCB1	0.34056		0.92548	SMARCA4	SMARCA4_g18		292	HDAC3	HDAC3_g25
				Other	-0.04812	25		SMARCC1	0.10866		0.94895	SET	SET_g6		288	HDAC3	HDAC3_g26
				Other	-0.05045	26		SMARCC2	-0.02045		0.916938	KMT2A	KMT2A_g71		431	HDAC3	HDAC3_g27
				Other	-0.05294	27		SMARCD1	0.13603		0.919338	DOT1L	DOT1L_g28		292	HDAC3	HDAC3_g28
				Other	-0.05483	28		SMARCD2	0.11725		0.841195	DOT1L	DOT1L_g25		353	HDAC3	HDAC3_g29
				Other	-0.06267	29		SMARCD3	-0.02153		0.829201	SETD2	SETD2_g25		342	HDAC3	HDAC3_g30
				Other	-0.07266	30		SMARCE1	0.085609		0.814834	SMARCB1	SMARCB1_g39		1098	HDAC4	HDAC4_g31
				Other	-0.07606	31		SET	0.28919		0.831866	SETD2	SETD2_g30		1318	HDAC4	HDAC4_g32
				Other	-0.07716	32		SETBP1	0.000328		0.816185	SET	SET_g4		1076	HDAC4	HDAC4_g33
				Other	-0.07783	33		SETD1A	0.085411		0.79108	SMARCE1	SMARCE1_g76		841	HDAC4	HDAC4_g34
				Other	-0.07846	34		SETD1B	-0.098		0.805966	KMT2A	KMT2A_g69		304	HDAC4	HDAC4_g35
				Other	-0.07856	35		SETD2	0.22945		0.793708	SMARCA4	SMARCA4_g13		1082	HDAC4	HDAC4_g36
				Other	-0.07952	36		SETD3	0.026083		0.77568	KMT2A	KMT2A_g70		731	HDAC5	HDAC5_g37
				Other	-0.08877	37		SETD4	-0.03771		0.753719	DNMT1	DNMT1_g46		270	HDAC5	HDAC5_g38
				Other	-0.09053	38		SETD5	-0.06782		0.751485	SMARCB1	SMARCB1_g40		274	HDAC5	HDAC5_g39
				Other	-0.09056	39		SETD6	-0.01609		0.694941	EZH1	EZH1_g9		200	HDAC5	HDAC5_g40
				Other	-0.09797	40		SETD7	0.003383		0.665805	DOT1L	DOT1L_g29		177	HDAC5	HDAC5_g41
				Other	-0.11484	41		SETD8	0.071636		0.659711	KMT2A	KMT2A_g72		354	HDAC5	HDAC5_g42
				Other	-0.11775	42		SETD9	-0.07301		0.656658	SET	SET_g5		865	HDAC6	HDAC6_g43
				Other	-0.11813	43		SETDB1	-0.03544		0.61766	SETD2	SETD2_g29		923	HDAC6	HDAC6_g44
				Other	-0.12239	44		SETDB2	-0.04236		0.5951	KMT2A	KMT2A_g67		663	HDAC6	HDAC6_g45
				Other	-0.13054	45		BRD1	-0.16363		0.581534	SMARCB1	SMARCB1_g41		1062	HDAC6	HDAC6_g46
				Other	-0.13164	46		BRD2	-0.25811		0.577706	SMARCB1	SMARCB1_g37		704	HDAC6	HDAC6_g47
				Other	-0.13561	47		BRD3	-0.01157		0.540658	KMT2A	KMT2A_g68		755	HDAC6	HDAC6_g48
				Other	-0.13641	48		BRD4	0.039095		0.527189	SMARCE1	SMARCE1_g77		1214	HDAC7	HDAC7_g49
				Other	-0.15989	49		BRD7	0.099585		0.524574	SMARCD2	SMARCD2_g61		697	HDAC7	HDAC7_g50
				Other	-0.16018	50		BRD8	-0.08139		0.489699	EHMT2	EHMT2_g85		690	HDAC7	HDAC7_g51
				Other	-0.17572	51		BRD9	0.061175		0.553219	EHMT2	EHMT2_g88		1178	HDAC7	HDAC7_g52
				Other	-0.17624	52		DNMT1	0.2585		0.48255	SMARCD1	SMARCD1_g55		664	HDAC7	HDAC7_g53
				Other	-0.17665	53		DNMT3A	-0.00977		0.481399	EZH1	EZH1_g11		992	HDAC7	HDAC7_g54
				Other	-0.17874	54		DNMT3B	-0.01461		0.47516	DOT1L	DOT1L_g27		855	HDAC8	HDAC8_g55
				Other	-0.17906	55		DNMT3L	-0.01426		0.479289	DNMT1	DNMT1_g47		557	HDAC8	HDAC8_g56
				Other	-0.1813	56		KMT2A	0.25937		0.490255	HDAC5	HDAC5_g41		503	HDAC8	HDAC8_g57
				Other	-0.18364	57		KMT2B	-0.03354		0.444279	EHMT1	EHMT1_g82		627	HDAC8	HDAC8_g58
				Other	-0.20087	58		KMT2C	-0.37225		0.451394	SMARCA5	SMARCA5_g21		1169	HDAC8	HDAC8_g59
				Other	-0.20357	59		KMT2D	-0.13157		0.448581	BRD7	BRD7_g29		511	HDAC8	HDAC8_g60
				Other	-0.20766	60		KMT2E	-0.07415		0.438712	SMARCD1	SMARCD1_g56		427	HDAC9	HDAC9_g61
				Other	-0.21095	61		BCL6	0.018348		0.431088	SMARCD1	SMARCD1_g58		1021	HDAC9	HDAC9_g62
				Other	-0.22343	62		EZH1	0.12251		0.429698	SMARCD2	SMARCD2_g63		1202	HDAC9	HDAC9_g63
				Other	-0.23536	63		EZH2	0.004674		0.409366	HDAC5	HDAC5_g40		1178	HDAC9	HDAC9_g64
				EGFP	-2.0847	64		JARID2	-0.02248		0.406381	DOT1L	DOT1L_g30		1010	HDAC9	HDAC9_g65
				KRT20	-2.34393	65		DOT1L	0.21163		0.417634	BRD9	BRD9_g41		796	HDAC9	HDAC9_g66
				KRT20	-2.52338	66		EED	0.013521		0.398391	SMARCE1	SMARCE1_g75		673	SIRT1	SIRT1_g67
				KRT20	-2.86375	67		SUZ12	0.020163		0.410962	SETD1A	SETD1A_g16		1258	SIRT1	SIRT1_g68
				KRT20	-3.11524	68		AEBP1	-0.01463		0.390393	SUZ12	SUZ12_g38		1003	SIRT1	SIRT1_g69
				KRT20	-3.12662	69		AEBP2	0.017311		0.405225	SMARCA5	SMARCA5_g22		1095	SIRT1	SIRT1_g70
				KRT20	-3.12888	70		RBBP4	-0.02459		0.385821	SMARCC1	SMARCC1_g44		978	SIRT1	SIRT1_g71
				EGFP	-4.14329	71		PHF1	-0.01897		0.407064	EZH1	EZH1_g8		805	SIRT1	SIRT1_g72
				EGFP	-4.52248	72		EP300	-0.41613		0.334854	SMARCD2	SMARCD2_g64		1025	SIRT2	SIRT2_g73
				EGFP	-4.77675	73		ASH1L	0.068094		0.329631	SMARCD2	SMARCD2_g66		1075	SIRT2	SIRT2_g74
				EGFP	-4.98534	74		EHMT1	0.105		0.334288	BCL6	BCL6_g5		423	SIRT2	SIRT2_g75
				EGFP	-5.11509	75		EHMT2	0.13382		0.322638	EHMT2	EHMT2_g90		1299	SIRT2	SIRT2_g76
								PRDM2	0.041238		0.420981	SMARCC1	SMARCC1_g46		460	SIRT2	SIRT2_g77
								NSD1	-0.18314		0.331171	EHMT1	EHMT1_g83		1170	SIRT2	SIRT2_g78
								SOX9	0.5		0.305924	SMARCD1	SMARCD1_g57		1162	SIRT3	SIRT3_g79
								PROM1	-0.04086		0.3125	SMARCA5	SMARCA5_g23		1168	SIRT3	SIRT3_g80
								KRT20	-0.5		0.346602	SMARCD1	SMARCD1_g60		328	SIRT3	SIRT3_g81
								LRIG1	-0.08628		0.315345	SMARCA5	SMARCA5_g24		658	SIRT3	SIRT3_g82
								CTRL	-0.02553		0.292327	EHMT2	EHMT2_g89		567	SIRT3	SIRT3_g83
								ROSA26	-0.03587		0.28871	SMARCD1	SMARCD1_g59		858	SIRT3	SIRT3_g84
								CCR5	0.006012		0.325202	SETD2	SETD2_g27		573	SIRT4	SIRT4_g85
								AAVS1	0.037704		0.261664	HDAC5	HDAC5_g38		569	SIRT4	SIRT4_g86
								EGFP	-0.5		0.281582	EZH1	EZH1_g7		748	SIRT4	SIRT4_g87
								mKate2	0.5		0.255789	HDAC5	HDAC5_g39		884	SIRT4	SIRT4_g88
											0.281497	SMARCA5	SMARCA5_g19		767	SIRT4	SIRT4_g89
											0.249973	SETD1A	SETD1A_g15		662	SIRT4	SIRT4_g90
											0.247142	HDAC3	HDAC3_g26		1082	SIRT5	SIRT5_g91
											0.351366	SETD8	SETD8_g63		1239	SIRT5	SIRT5_g92
											0.238953	HDAC3	HDAC3_g25		880	SIRT5	SIRT5_g93
											0.243404	HDAC3	HDAC3_g28		1202	SIRT5	SIRT5_g94
											0.254399	PRDM2	PRDM2_g96		1258	SIRT5	SIRT5_g95
											0.248736	SIRT7	SIRT7_g103		671	SIRT5	SIRT5_g96
											0.255961	SIRT7	SIRT7_g108		1056	SIRT6	SIRT6_g97
											0.309268	EHMT1	EHMT1_g84		944	SIRT6	SIRT6_g98
											0.246143	SETD2	SETD2_g28		704	SIRT6	SIRT6_g99
											0.260293	BRD7	BRD7_g30		577	SIRT6	SIRT6_g100
											0.24445	HDAC4	HDAC4_g35		651	SIRT6	SIRT6_g101
											0.223173	EHMT2	EHMT2_g87		861	SIRT6	SIRT6_g102
											0.227545	SMARCC1	SMARCC1_g48		293	SIRT7	SIRT7_g103
											0.228652	SMARCD2	SMARCD2_g62		384	SIRT7	SIRT7_g104
											0.252985	SETD8	SETD8_g62		442	SIRT7	SIRT7_g105
											0.234282	SUZ12	SUZ12_g42		362	SIRT7	SIRT7_g106
											0.217461	ASH1L	ASH1L_g74		518	SIRT7	SIRT7_g107
											0.21989	EZH1	EZH1_g10		294	SIRT7	SIRT7_g108
											0.198489	SIRT3	SIRT3_g81		728	SMARCA1	SMARCA1_g1
											0.188954	EZH1	EZH1_g12		1127	SMARCA1	SMARCA1_g2
											0.199195	EHMT1	EHMT1_g80		976	SMARCA1	SMARCA1_g3
											0.200753	AAVS1	AAVS1_g62		801	SMARCA1	SMARCA1_g4
											0.216076	HDAC3	HDAC3_g30		1025	SMARCA1	SMARCA1_g5
											0.201012	SMARCC1	SMARCC1_g45		1267	SMARCA1	SMARCA1_g6
											0.205244	BRD9	BRD9_g40		1436	SMARCA2	SMARCA2_g7
											0.218505	SMARCA5	SMARCA5_g20		1396	SMARCA2	SMARCA2_g8
											0.193429	SMARCD2	SMARCD2_g65		1328	SMARCA2	SMARCA2_g9
											0.208611	ASH1L	ASH1L_g75		1476	SMARCA2	SMARCA2_g10
											0.188177	BRD4	BRD4_g22		1121	SMARCA2	SMARCA2_g11
											0.186718	HDAC3	HDAC3_g29		1022	SMARCA2	SMARCA2_g12
											0.188321	HDAC5	HDAC5_g42		105	SMARCA4	SMARCA4_g13
											0.171436	SIRT7	SIRT7_g106		49	SMARCA4	SMARCA4_g14
											0.174313	SETD1A	SETD1A_g14		63	SMARCA4	SMARCA4_g15
											0.155243	BRD9	BRD9_g37		42	SMARCA4	SMARCA4_g16
											0.159998	BCL6	BCL6_g4		60	SMARCA4	SMARCA4_g17
											0.166881	PRDM2	PRDM2_g95		76	SMARCA4	SMARCA4_g18
											0.147332	SIRT7	SIRT7_g104		283	SMARCA5	SMARCA5_g19
											0.158889	SET	SET_g3		344	SMARCA5	SMARCA5_g20
											0.147084	DNMT3A	DNMT3A_g54		181	SMARCA5	SMARCA5_g21
											0.134422	EHMT2	EHMT2_g86		215	SMARCA5	SMARCA5_g22
											0.141651	SMARCAD1	SMARCAD1_g30		250	SMARCA5	SMARCA5_g23
											0.135382	SMARCC1	SMARCC1_g47		256	SMARCA5	SMARCA5_g24
											0.13443	EZH2	EZH2_g16		612	SMARCAD1	SMARCAD1_g25
											0.122767	EHMT1	EHMT1_g79		554	SMARCAD1	SMARCAD1_g26
											0.119862	SETBP1	SETBP1_g10		1087	SMARCAD1	SMARCAD1_g27
											0.10969	SIRT2	SIRT2_g75		1437	SMARCAD1	SMARCAD1_g28
											0.10899	AEBP1	AEBP1_g45		620	SMARCAD1	SMARCAD1_g29
											0.134171	HDAC9	HDAC9_g61		412	SMARCAD1	SMARCAD1_g30
											0.120907	SETD6	SETD6_g50		674	SMARCAL1	SMARCAL1_g31
											0.11188	HDAC3	HDAC3_g27		1054	SMARCAL1	SMARCAL1_g32
											0.099105	SIRT7	SIRT7_g105		1230	SMARCAL1	SMARCAL1_g33
											0.108308	BRD7	BRD7_g28		806	SMARCAL1	SMARCAL1_g34
											0.104455	BCL6	BCL6_g3		728	SMARCAL1	SMARCAL1_g35
											0.114375	SUZ12	SUZ12_g37		1075	SMARCAL1	SMARCAL1_g36
											0.092053	ASH1L	ASH1L_g73		145	SMARCB1	SMARCB1_g37
											0.114827	SETD3	SETD3_g34		52	SMARCB1	SMARCB1_g38
											0.093828	SIRT2	SIRT2_g77		95	SMARCB1	SMARCB1_g39
											0.088805	ASH1L	ASH1L_g77		110	SMARCB1	SMARCB1_g40
											0.077926	SMARCE1	SMARCE1_g73		143	SMARCB1	SMARCB1_g41
											0.084435	AAVS1	AAVS1_g55		39	SMARCB1	SMARCB1_g42
											0.080023	EHMT1	EHMT1_g81		652	SMARCC1	SMARCC1_g43
											0.072982	PRDM2	PRDM2_g92		216	SMARCC1	SMARCC1_g44
											0.070823	AAVS1	AAVS1_g59		343	SMARCC1	SMARCC1_g45
											0.060912	BRD7	BRD7_g25		242	SMARCC1	SMARCC1_g46
											0.084242	EED	EED_g34		413	SMARCC1	SMARCC1_g47
											0.063688	SETD3	SETD3_g31		307	SMARCC1	SMARCC1_g48
											0.062039	EZH2	EZH2_g13		1265	SMARCC2	SMARCC2_g49
											0.0589	ROSA26	ROSA26_g41		1081	SMARCC2	SMARCC2_g50
											0.061356	HDAC8	HDAC8_g57		1224	SMARCC2	SMARCC2_g51
											0.064599	SETD4	SETD4_g38		1053	SMARCC2	SMARCC2_g52
											0.056502	HDAC8	HDAC8_g60		1223	SMARCC2	SMARCC2_g53
											0.051517	AAVS1	AAVS1_g64		895	SMARCC2	SMARCC2_g54
											0.04916	CCR5	CCR5_g48		167	SMARCD1	SMARCD1_g55
											0.056502	SIRT7	SIRT7_g107		191	SMARCD1	SMARCD1_g56
											0.043403	ASH1L	ASH1L_g76		246	SMARCD1	SMARCD1_g57
											0.077091	SETD7	SETD7_g60		193	SMARCD1	SMARCD1_g58
											0.057521	DOT1L	DOT1L_g26		266	SMARCD1	SMARCD1_g59
											0.049928	CCR5	CCR5_g54		252	SMARCD1	SMARCD1_g60
											0.067482	EED	EED_g31		155	SMARCD2	SMARCD2_g61
											0.039483	SETBP1	SETBP1_g8		317	SMARCD2	SMARCD2_g62
											0.050673	DNMT3L	DNMT3L_g66		196	SMARCD2	SMARCD2_g63
											0.050715	AAVS1	AAVS1_g58		231	SMARCD2	SMARCD2_g64
											0.065902	SMARCAD1	SMARCAD1_g26		348	SMARCD2	SMARCD2_g65
											0.051983	HDAC8	HDAC8_g56		231	SMARCD2	SMARCD2_g66
											0.021445	BRD9	BRD9_g39		1078	SMARCD3	SMARCD3_g67
											0.048148	SETD4	SETD4_g37		971	SMARCD3	SMARCD3_g68
											0.048004	SIRT3	SIRT3_g83		826	SMARCD3	SMARCD3_g69
											0.085926	SETD3	SETD3_g32		1287	SMARCD3	SMARCD3_g70
											0.073756	SIRT4	SIRT4_g86		1190	SMARCD3	SMARCD3_g71
											0.028483	SIRT4	SIRT4_g85		1135	SMARCD3	SMARCD3_g72
											0.025683	SIRT6	SIRT6_g100		473	SMARCE1	SMARCE1_g73
											0.017103	EED	EED_g32		665	SMARCE1	SMARCE1_g74
											0.045335	CTRL	CTRL0004_g28		206	SMARCE1	SMARCE1_g75
											0.020751	EED	EED_g33		103	SMARCE1	SMARCE1_g76
											0.050311	SETD7	SETD7_g57		153	SMARCE1	SMARCE1_g77
											0.025547	SETDB2	SETDB2_g82		647	SMARCE1	SMARCE1_g78
											0.04427	EED	EED_g35		55	SET	SET_g1
											0.009084	ROSA26	ROSA26_g42		72	SET	SET_g2
											0.003427	HDAC11	HDAC11_g18		385	SET	SET_g3
											0.007356	SMARCAD1	SMARCAD1_g25		100	SET	SET_g4
											0.015989	SETD3	SETD3_g35		128	SET	SET_g5
											0.014311	SETBP1	SETBP1_g12		76	SET	SET_g6
											0.014284	SMARCAD1	SMARCAD1_g29		864	SETBP1	SETBP1_g7
											0.036872	SUZ12	SUZ12_g39		531	SETBP1	SETBP1_g8
											0.021631	CCR5	CCR5_g51		628	SETBP1	SETBP1_g9
											-0.0014	HDAC8	HDAC8_g58		421	SETBP1	SETBP1_g10
											0.001053	SETBP1	SETBP1_g9		768	SETBP1	SETBP1_g11
											0.033204	CCR5	CCR5_g47		620	SETBP1	SETBP1_g12
											0.000726	CCR5	CCR5_g50		775	SETD1A	SETD1A_g13
											-0.00904	SETD3	SETD3_g36		362	SETD1A	SETD1A_g14
											0.016823	SETD7	SETD7_g58		287	SETD1A	SETD1A_g15
											-0.00504	PRDM2	PRDM2_g94		209	SETD1A	SETD1A_g16
											0.021124	BRD9	BRD9_g42		756	SETD1A	SETD1A_g17
											-0.01049	AAVS1	AAVS1_g57		801	SETD1A	SETD1A_g18
											-0.00392	SUZ12	SUZ12_g40		1375	SETD1B	SETD1B_g19
											-0.01605	SMARCE1	SMARCE1_g78		1460	SETD1B	SETD1B_g20
											-0.01511	SIRT6	SIRT6_g101		1456	SETD1B	SETD1B_g21
											-0.01769	SMARCC1	SMARCC1_g43		1509	SETD1B	SETD1B_g22
											-0.00493	AAVS1	AAVS1_g63		1198	SETD1B	SETD1B_g23
											-0.02005	SIRT3	SIRT3_g82		1215	SETD1B	SETD1B_g24
											-0.0115	BRD7	BRD7_g26		94	SETD2	SETD2_g25
											-0.02286	SIRT4	SIRT4_g90		75	SETD2	SETD2_g26
											0.001397	HDAC6	HDAC6_g45		267	SETD2	SETD2_g27
											-0.02411	HDAC7	HDAC7_g53		300	SETD2	SETD2_g28
											-0.01773	SMARCE1	SMARCE1_g74		134	SETD2	SETD2_g29
											-0.01582	SIRT5	SIRT5_g96		96	SETD2	SETD2_g30
											-0.02677	JARID2	JARID2_g22		495	SETD3	SETD3_g31
											-0.00981	SIRT1	SIRT1_g67		567	SETD3	SETD3_g32
											-0.00869	SMARCAL1	SMARCAL1_g31		1083	SETD3	SETD3_g33
											-0.01176	AEBP1	AEBP1_g46		459	SETD3	SETD3_g34
											-0.02387	SETDB1	SETDB1_g75		618	SETD3	SETD3_g35
											-0.01341	JARID2	JARID2_g19		632	SETD3	SETD3_g36
											-0.02801	AEBP2	AEBP2_g52		562	SETD4	SETD4_g37
											-0.02744	HDAC7	HDAC7_g51		510	SETD4	SETD4_g38
											-0.02013	HDAC7	HDAC7_g50		1209	SETD4	SETD4_g39
											-0.03734	HDAC6	HDAC6_g47		971	SETD4	SETD4_g40
											-0.02362	SIRT6	SIRT6_g99		1506	SETD4	SETD4_g41
											-0.03981	PRDM2	PRDM2_g93		861	SETD4	SETD4_g42
											-0.02191	AEBP1	AEBP1_g47		1409	SETD5	SETD5_g43
											-0.04173	CCR5	CCR5_g46		1318	SETD5	SETD5_g44
											-0.05113	SMARCAL1	SMARCAL1_g35		1286	SETD5	SETD5_g45
											0.008921	BRD7	BRD7_g27		937	SETD5	SETD5_g46
											-0.0391	SMARCA1	SMARCA1_g1		1189	SETD5	SETD5_g47
											-0.04909	SETDB2	SETDB2_g77		1313	SETD5	SETD5_g48
											-0.05066	HDAC5	HDAC5_g37		742	SETD6	SETD6_g49
											-0.01125	SETD6	SETD6_g49		429	SETD6	SETD6_g50
											-0.04687	HDAC10	HDAC10_g7		1191	SETD6	SETD6_g51
											0.017991	SIRT4	SIRT4_g87		1232	SETD6	SETD6_g52
											-0.05083	AAVS1	AAVS1_g61		1192	SETD6	SETD6_g53
											-0.04159	HDAC6	HDAC6_g48		810	SETD6	SETD6_g54
											-0.02411	SETD1A	SETD1A_g17		826	SETD7	SETD7_g55
											-0.03874	ROSA26	ROSA26_g44		806	SETD7	SETD7_g56
											-0.03136	AEBP2	AEBP2_g49		597	SETD7	SETD7_g57
											-0.05676	SIRT4	SIRT4_g89		634	SETD7	SETD7_g58
											-0.05584	AAVS1	AAVS1_g56		1055	SETD7	SETD7_g59
											-0.00404	SETBP1	SETBP1_g11		526	SETD7	SETD7_g60
											-0.04456	BCL6	BCL6_g2		1511	SETD8	SETD8_g61
											-0.05884	JARID2	JARID2_g20		318	SETD8	SETD8_g62
											-0.04735	CCR5	CCR5_g49		288	SETD8	SETD8_g63
											-0.04943	SETD1A	SETD1A_g13		966	SETD8	SETD8_g64
											-0.05755	PROM1	PROM1_g11		1191	SETD9	SETD9_g65
											-0.05833	DNMT3B	DNMT3B_g56		1395	SETD9	SETD9_g66
											-0.0555	DNMT3B	DNMT3B_g57		1417	SETD9	SETD9_g67
											-0.06722	ASH1L	ASH1L_g78		962	SETD9	SETD9_g68
											-0.05944	SETDB1	SETDB1_g71		983	SETD9	SETD9_g69
											-0.05199	BCL6	BCL6_g1		1454	SETD9	SETD9_g70
											-0.04526	BRD8	BRD8_g36		781	SETDB1	SETDB1_g71
											-0.07413	PHF1	PHF1_g62		1313	SETDB1	SETDB1_g72
											-0.06247	JARID2	JARID2_g21		1406	SETDB1	SETDB1_g73
											-0.06023	HDAC9	HDAC9_g66		1431	SETDB1	SETDB1_g74
											-0.05006	SETD1A	SETD1A_g18		677	SETDB1	SETDB1_g75
											-0.05788	SMARCA1	SMARCA1_g4		837	SETDB1	SETDB1_g76
											-0.06434	CTRL	CTRL0002_g26		729	SETDB2	SETDB2_g77
											-0.06698	SIRT1	SIRT1_g72		1099	SETDB2	SETDB2_g78
											-0.06629	SMARCAL1	SMARCAL1_g34		1423	SETDB2	SETDB2_g79
											-0.07174	SETD7	SETD7_g56		1306	SETDB2	SETDB2_g80
											-0.02474	KMT2E	KMT2E_g95		1001	SETDB2	SETDB2_g81
											-0.06654	EZH2	EZH2_g18		598	SETDB2	SETDB2_g82
											-0.05621	SETD6	SETD6_g54		1411	BRD1	BRD1_g1
											-0.0696	CTRL	CTRL0008_g32		1344	BRD1	BRD1_g2
											-0.05828	HDAC2	HDAC2_g21		1498	BRD1	BRD1_g3
											-0.06481	DNMT3L	DNMT3L_g62		1496	BRD1	BRD1_g4
											-0.06735	SMARCD3	SMARCD3_g69		1369	BRD1	BRD1_g5
											-0.08242	SETD7	SETD7_g55		1545	BRD1	BRD1_g6
											-0.08629	AEBP1	AEBP1_g44		1554	BRD2	BRD2_g7
											-0.08356	SETDB1	SETDB1_g76		1556	BRD2	BRD2_g8
											-0.08252	HDAC11	HDAC11_g17		1522	BRD2	BRD2_g9
											-0.09147	DNMT3L	DNMT3L_g61		1454	BRD2	BRD2_g10
											-0.09216	HDAC4	HDAC4_g34		1551	BRD2	BRD2_g11
											-0.0879	EZH2	EZH2_g15		1544	BRD2	BRD2_g12
											-0.06483	PHF1	PHF1_g63		927	BRD3	BRD3_g13
											-0.09299	ROSA26	ROSA26_g38		867	BRD3	BRD3_g14
											-0.07372	HDAC8	HDAC8_g55		960	BRD3	BRD3_g15
											-0.06342	EED	EED_g36		1369	BRD3	BRD3_g16
											-0.09052	SIRT3	SIRT3_g84		985	BRD3	BRD3_g17
											-0.08756	DNMT3A	DNMT3A_g53		1147	BRD3	BRD3_g18
											-0.08688	SIRT6	SIRT6_g102		1438	BRD4	BRD4_g19
											-0.10115	SETD4	SETD4_g42		1094	BRD4	BRD4_g20
											-0.08293	SETBP1	SETBP1_g7		1452	BRD4	BRD4_g21
											-0.08821	HDAC6	HDAC6_g43		351	BRD4	BRD4_g22
											-0.06686	AEBP2	AEBP2_g54		1200	BRD4	BRD4_g23
											-0.08707	BRD3	BRD3_g14		1410	BRD4	BRD4_g24
											-0.03609	DNMT1	DNMT1_g44		492	BRD7	BRD7_g25
											-0.11421	AEBP2	AEBP2_g53		661	BRD7	BRD7_g26
											-0.08024	KMT2B	KMT2B_g76		728	BRD7	BRD7_g27
											-0.10294	SIRT5	SIRT5_g93		443	BRD7	BRD7_g28
											-0.10141	SIRT4	SIRT4_g88		185	BRD7	BRD7_g29
											-0.06884	CCR5	CCR5_g52		303	BRD7	BRD7_g30
											-0.07157	ROSA26	ROSA26_g40		1209	BRD8	BRD8_g31
											-0.07756	CTRL	CTRL0009_g33		1415	BRD8	BRD8_g32
											-0.10075	SMARCC2	SMARCC2_g54		1058	BRD8	BRD8_g33
											-0.09946	BRD9	BRD9_g38		1463	BRD8	BRD8_g34
											-0.09425	DNMT3A	DNMT3A_g51		1485	BRD8	BRD8_g35
											-0.08849	HDAC11	HDAC11_g14		793	BRD8	BRD8_g36
											-0.10909	CTRL	CTRL0001_g25		369	BRD9	BRD9_g37
											-0.11774	DNMT3A	DNMT3A_g49		908	BRD9	BRD9_g38
											-0.10908	HDAC6	HDAC6_g44		561	BRD9	BRD9_g39
											-0.10997	CCR5	CCR5_g53		344	BRD9	BRD9_g40
											-0.10643	BRD3	BRD3_g13		203	BRD9	BRD9_g41
											-0.07571	SETD5	SETD5_g46		638	BRD9	BRD9_g42
											-0.0835	PROM1	PROM1_g7		49	DNMT1	DNMT1_g43
											-0.11204	HDAC1	HDAC1_g5		867	DNMT1	DNMT1_g44
											-0.09325	SIRT6	SIRT6_g98		73	DNMT1	DNMT1_g45
											-0.12055	PHF1	PHF1_g66		109	DNMT1	DNMT1_g46
											-0.1347	DNMT3L	DNMT3L_g64		176	DNMT1	DNMT1_g47
											-0.11705	HDAC10	HDAC10_g9		54	DNMT1	DNMT1_g48
											-0.12099	BRD3	BRD3_g15		918	DNMT3A	DNMT3A_g49
											-0.1029	SETD9	SETD9_g68		995	DNMT3A	DNMT3A_g50
											-0.12051	ROSA26	ROSA26_g35		910	DNMT3A	DNMT3A_g51
											-0.12401	SETD8	SETD8_g64		1392	DNMT3A	DNMT3A_g52
											-0.12098	SMARCD3	SMARCD3_g68		858	DNMT3A	DNMT3A_g53
											-0.12105	SETD4	SETD4_g40		388	DNMT3A	DNMT3A_g54
											-0.1197	SMARCA1	SMARCA1_g3		1020	DNMT3B	DNMT3B_g55
											-0.12231	SIRT1	SIRT1_g71		778	DNMT3B	DNMT3B_g56
											-0.11454	SETD9	SETD9_g69		779	DNMT3B	DNMT3B_g57
											-0.12935	HDAC10	HDAC10_g12		1104	DNMT3B	DNMT3B_g58
											-0.10839	BRD3	BRD3_g17		1430	DNMT3B	DNMT3B_g59
											-0.1345	HDAC7	HDAC7_g54		1178	DNMT3B	DNMT3B_g60
											-0.12794	DNMT3A	DNMT3A_g50		840	DNMT3L	DNMT3L_g61
											-0.12949	PHF1	PHF1_g61		821	DNMT3L	DNMT3L_g62
											-0.12688	RBBP4	RBBP4_g57		1134	DNMT3L	DNMT3L_g63
											-0.13178	SETDB2	SETDB2_g81		955	DNMT3L	DNMT3L_g64
											-0.12838	SIRT1	SIRT1_g69		1185	DNMT3L	DNMT3L_g65
											-0.13729	HDAC10	HDAC10_g11		535	DNMT3L	DNMT3L_g66
											-0.13322	HDAC9	HDAC9_g65		139	KMT2A	KMT2A_g67
											-0.12729	HDAC2	HDAC2_g23		150	KMT2A	KMT2A_g68
											-0.13222	ROSA26	ROSA26_g43		104	KMT2A	KMT2A_g69
											-0.13972	DNMT3B	DNMT3B_g55		106	KMT2A	KMT2A_g70
											-0.13325	HDAC9	HDAC9_g62		81	KMT2A	KMT2A_g71
											-0.13253	SMARCA2	SMARCA2_g12		127	KMT2A	KMT2A_g72
											-0.16398	SIRT2	SIRT2_g73		1054	KMT2B	KMT2B_g73
											-0.12051	SMARCA1	SMARCA1_g5		1462	KMT2B	KMT2B_g74
											-0.12329	RBBP4	RBBP4_g58		1383	KMT2B	KMT2B_g75
											-0.1163	CTRL	CTRL0005_g29		874	KMT2B	KMT2B_g76
											-0.13664	KMT2B	KMT2B_g77		1036	KMT2B	KMT2B_g77
											-0.14112	CTRL	CTRL0010_g34		1235	KMT2B	KMT2B_g78
											-0.13523	ROSA26	ROSA26_g37		1584	KMT2C	KMT2C_g79
											-0.14337	HDAC11	HDAC11_g16		1575	KMT2C	KMT2C_g80
											-0.14941	LRIG1	LRIG1_g21		1575	KMT2C	KMT2C_g81
											-0.1401	JARID2	JARID2_g23		1558	KMT2C	KMT2C_g82
											-0.15376	SMARCC2	SMARCC2_g52		1563	KMT2C	KMT2C_g83
											-0.15839	SMARCAL1	SMARCAL1_g32		1565	KMT2C	KMT2C_g84
											-0.1776	KMT2B	KMT2B_g73		1543	KMT2D	KMT2D_g85
											-0.1467	SETD7	SETD7_g59		1429	KMT2D	KMT2D_g86
											-0.15431	SIRT6	SIRT6_g97		1069	KMT2D	KMT2D_g87
											-0.14242	HDAC1	HDAC1_g3		1288	KMT2D	KMT2D_g88
											-0.14334	BRD8	BRD8_g33		1268	KMT2D	KMT2D_g89
											-0.14526	HDAC6	HDAC6_g46		1528	KMT2D	KMT2D_g90
											-0.139	LRIG1	LRIG1_g24		1466	KMT2E	KMT2E_g91
											-0.1437	KMT2D	KMT2D_g87		1207	KMT2E	KMT2E_g92
											-0.15836	JARID2	JARID2_g24		1301	KMT2E	KMT2E_g93
											-0.18356	HDAC1	HDAC1_g2		1504	KMT2E	KMT2E_g94
											-0.14961	AEBP2	AEBP2_g50		806	KMT2E	KMT2E_g95
											-0.15636	SMARCAL1	SMARCAL1_g36		1397	KMT2E	KMT2E_g96
											-0.15555	SIRT2	SIRT2_g74		790	BCL6	BCL6_g1
											-0.14954	PROM1	PROM1_g10		771	BCL6	BCL6_g2
											-0.16888	HDAC4	HDAC4_g33		444	BCL6	BCL6_g3
											-0.14643	SMARCD3	SMARCD3_g67		380	BCL6	BCL6_g4
											-0.1554	HDAC2	HDAC2_g24		236	BCL6	BCL6_g5
											-0.14327	SMARCC2	SMARCC2_g50		1246	BCL6	BCL6_g6
											-0.15485	HDAC4	HDAC4_g36		273	EZH1	EZH1_g7
											-0.16547	SIRT5	SIRT5_g91		226	EZH1	EZH1_g8
											-0.1528	SETD3	SETD3_g33		121	EZH1	EZH1_g9
											-0.15715	CTRL	CTRL0003_g27		323	EZH1	EZH1_g10
											-0.14959	HDAC1	HDAC1_g6		170	EZH1	EZH1_g11
											-0.1545	SMARCAD1	SMARCAD1_g27		329	EZH1	EZH1_g12
											-0.15285	BRD4	BRD4_g20		496	EZH2	EZH2_g13
											-0.16496	HDAC11	HDAC11_g13		1142	EZH2	EZH2_g14
											-0.1627	SIRT1	SIRT1_g70		842	EZH2	EZH2_g15
											-0.16758	HDAC4	HDAC4_g31		415	EZH2	EZH2_g16
											-0.17526	SETDB2	SETDB2_g78		1206	EZH2	EZH2_g17
											-0.15538	DNMT3B	DNMT3B_g58		808	EZH2	EZH2_g18
											-0.1775	PROM1	PROM1_g9		678	JARID2	JARID2_g19
											-0.16081	SMARCA2	SMARCA2_g11		774	JARID2	JARID2_g20
											-0.16479	SMARCA1	SMARCA1_g2		796	JARID2	JARID2_g21
											-0.16163	DNMT3L	DNMT3L_g63		673	JARID2	JARID2_g22
											-0.17565	SMARCD3	SMARCD3_g72		1051	JARID2	JARID2_g23
											-0.19774	EZH2	EZH2_g14		1072	JARID2	JARID2_g24
											-0.17605	HDAC10	HDAC10_g8		93	DOT1L	DOT1L_g25
											-0.16624	ROSA26	ROSA26_g39		528	DOT1L	DOT1L_g26
											-0.21686	BRD3	BRD3_g18		174	DOT1L	DOT1L_g27
											-0.18021	PROM1	PROM1_g8		81	DOT1L	DOT1L_g28
											-0.20844	HDAC11	HDAC11_g15		125	DOT1L	DOT1L_g29
											-0.17837	SIRT3	SIRT3_g79		201	DOT1L	DOT1L_g30
											-0.22597	SIRT3	SIRT3_g80		531	EED	EED_g31
											-0.19214	HDAC8	HDAC8_g59		588	EED	EED_g32
											-0.17627	SIRT2	SIRT2_g78		597	EED	EED_g33
											-0.20032	PHF1	PHF1_g64		493	EED	EED_g34
											-0.18985	HDAC7	HDAC7_g52		600	EED	EED_g35
											-0.20532	HDAC9	HDAC9_g64		856	EED	EED_g36
											-0.19664	DNMT3B	DNMT3B_g60		455	SUZ12	SUZ12_g37
											-0.19905	DNMT3L	DNMT3L_g65		214	SUZ12	SUZ12_g38
											-0.19303	SETD5	SETD5_g47		625	SUZ12	SUZ12_g39
											-0.21765	SMARCD3	SMARCD3_g71		643	SUZ12	SUZ12_g40
											-0.1851	SETD9	SETD9_g65		1203	SUZ12	SUZ12_g41
											-0.19197	SETD6	SETD6_g51		319	SUZ12	SUZ12_g42
											-0.1928	SETD6	SETD6_g53		1328	AEBP1	AEBP1_g43
											-0.19786	AEBP2	AEBP2_g51		836	AEBP1	AEBP1_g44
											-0.21585	HDAC10	HDAC10_g10		426	AEBP1	AEBP1_g45
											-0.19541	SETD1B	SETD1B_g23		675	AEBP1	AEBP1_g46
											-0.215	BRD4	BRD4_g23		714	AEBP1	AEBP1_g47
											-0.1907	SIRT5	SIRT5_g94		1224	AEBP1	AEBP1_g48
											-0.18889	HDAC9	HDAC9_g63		763	AEBP2	AEBP2_g49
											-0.21741	SUZ12	SUZ12_g41		1073	AEBP2	AEBP2_g50
											-0.20653	EZH2	EZH2_g17		1194	AEBP2	AEBP2_g51
											-0.20887	KMT2E	KMT2E_g92		681	AEBP2	AEBP2_g52
											-0.20176	SETD4	SETD4_g39		870	AEBP2	AEBP2_g53
											-0.19163	BRD8	BRD8_g31		866	AEBP2	AEBP2_g54
											-0.20482	HDAC7	HDAC7_g49		1446	RBBP4	RBBP4_g55
											-0.21401	SETD1B	SETD1B_g24		1312	RBBP4	RBBP4_g56
											-0.21268	SMARCC2	SMARCC2_g53		1000	RBBP4	RBBP4_g57
											-0.21894	AEBP1	AEBP1_g48		1028	RBBP4	RBBP4_g58
											-0.20238	LRIG1	LRIG1_g19		1246	RBBP4	RBBP4_g59
											-0.20069	SMARCC2	SMARCC2_g51		1510	RBBP4	RBBP4_g60
											-0.21701	HDAC1	HDAC1_g1		998	PHF1	PHF1_g61
											-0.24143	SMARCAL1	SMARCAL1_g33		794	PHF1	PHF1_g62
											-0.22816	SETD6	SETD6_g52		849	PHF1	PHF1_g63
											-0.21869	KMT2B	KMT2B_g78		1172	PHF1	PHF1_g64
											-0.22061	SIRT5	SIRT5_g92		1344	PHF1	PHF1_g65
											-0.21846	RBBP4	RBBP4_g59		951	PHF1	PHF1_g66
											-0.2611	BCL6	BCL6_g6		1587	EP300	EP300_g67
											-0.22479	HDAC2	HDAC2_g20		1572	EP300	EP300_g68
											-0.23392	CTRL	CTRL0006_g30		1583	EP300	EP300_g69
											-0.22363	SIRT5	SIRT5_g95		1572	EP300	EP300_g70
											-0.22293	SIRT1	SIRT1_g68		1588	EP300	EP300_g71
											-0.22208	SMARCC2	SMARCC2_g49		1521	EP300	EP300_g72
											-0.22662	SMARCA1	SMARCA1_g6		458	ASH1L	ASH1L_g73
											-0.22859	KMT2D	KMT2D_g89		322	ASH1L	ASH1L_g74
											-0.2398	HDAC2	HDAC2_g22		349	ASH1L	ASH1L_g75
											-0.23857	CTRL	CTRL0007_g31		519	ASH1L	ASH1L_g76
											-0.23521	SETD5	SETD5_g45		461	ASH1L	ASH1L_g77
											-0.22916	SMARCD3	SMARCD3_g70		781	ASH1L	ASH1L_g78
											-0.23897	KMT2D	KMT2D_g88		418	EHMT1	EHMT1_g79
											-0.23549	SIRT2	SIRT2_g76		332	EHMT1	EHMT1_g80
											-0.24227	KMT2E	KMT2E_g93		481	EHMT1	EHMT1_g81
											-0.2728	PROM1	PROM1_g12		181	EHMT1	EHMT1_g82
											-0.24226	ROSA26	ROSA26_g36		244	EHMT1	EHMT1_g83
											-0.25898	SETDB2	SETDB2_g80		294	EHMT1	EHMT1_g84
											-0.24853	RBBP4	RBBP4_g56		161	EHMT2	EHMT2_g85
											-0.26372	SETD5	SETD5_g48		399	EHMT2	EHMT2_g86
											-0.24693	SETDB1	SETDB1_g72		306	EHMT2	EHMT2_g87
											-0.24804	LRIG1	LRIG1_g23		161	EHMT2	EHMT2_g88
											-0.25542	SETD5	SETD5_g44		257	EHMT2	EHMT2_g89
											-0.28219	HDAC4	HDAC4_g32		236	EHMT2	EHMT2_g90
											-0.25112	AAVS1	AAVS1_g60		1464	PRDM2	PRDM2_g91
											-0.25632	AEBP1	AEBP1_g43		481	PRDM2	PRDM2_g92
											-0.25296	SMARCA2	SMARCA2_g9		712	PRDM2	PRDM2_g93
											-0.27223	HDAC2	HDAC2_g19		636	PRDM2	PRDM2_g94
											-0.26142	CCR5	CCR5_g45		382	PRDM2	PRDM2_g95
											-0.27001	BRD1	BRD1_g2		293	PRDM2	PRDM2_g96
											-0.2911	PHF1	PHF1_g65		1530	NSD1	NSD1_g97
											-0.27639	NSD1	NSD1_g99		1487	NSD1	NSD1_g98
											-0.30184	HDAC1	HDAC1_g4		1348	NSD1	NSD1_g99
											-0.29138	LRIG1	LRIG1_g22		1525	NSD1	NSD1_g100
											-0.28605	BRD1	BRD1_g5		1542	NSD1	NSD1_g101
											-0.30025	BRD3	BRD3_g16		1536	NSD1	NSD1_g102
											-0.29624	SETD1B	SETD1B_g19		33	SOX9	SOX9_g1
											-0.29353	KMT2B	KMT2B_g75		21	SOX9	SOX9_g2
											-0.29806	DNMT3A	DNMT3A_g52		30	SOX9	SOX9_g3
											-0.31453	SETD9	SETD9_g66		27	SOX9	SOX9_g4
											-0.30257	SMARCA2	SMARCA2_g8		24	SOX9	SOX9_g5
											-0.30588	KMT2E	KMT2E_g96		36	SOX9	SOX9_g6
											-0.33424	SETDB1	SETDB1_g73		939	PROM1	PROM1_g7
											-0.31539	SETD5	SETD5_g43		1151	PROM1	PROM1_g8
											-0.31912	BRD4	BRD4_g24		1118	PROM1	PROM1_g9
											-0.33243	BRD1	BRD1_g1		1076	PROM1	PROM1_g10
											-0.32832	BRD8	BRD8_g32		777	PROM1	PROM1_g11
											-0.35496	SETD9	SETD9_g67		1302	PROM1	PROM1_g12
											-0.33198	LRIG1	LRIG1_g20		1599	KRT20	KRT20_g13
											-0.3428	SETDB2	SETDB2_g79		1606	KRT20	KRT20_g14
											-0.33449	KMT2D	KMT2D_g86		1603	KRT20	KRT20_g15
											-0.34585	DNMT3B	DNMT3B_g59		1606	KRT20	KRT20_g16
											-0.32961	SETDB1	SETDB1_g74		1611	KRT20	KRT20_g17
											-0.34343	SMARCA2	SMARCA2_g7		1593	KRT20	KRT20_g18
											-0.34939	SMARCAD1	SMARCAD1_g28		1224	LRIG1	LRIG1_g19
											-0.37342	BRD4	BRD4_g19		1419	LRIG1	LRIG1_g20
											-0.42206	RBBP4	RBBP4_g55		1051	LRIG1	LRIG1_g21
											-0.4265	BRD4	BRD4_g21		1369	LRIG1	LRIG1_g22
											-0.36657	SETD9	SETD9_g70		1317	LRIG1	LRIG1_g23
											-0.38892	BRD2	BRD2_g10		1068	LRIG1	LRIG1_g24
											-0.39447	SETD1B	SETD1B_g21		917	CTRL	CTRL0001_g25
											-0.36821	SETD1B	SETD1B_g20		803	CTRL	CTRL0002_g26
											-0.38077	KMT2B	KMT2B_g74		1083	CTRL	CTRL0003_g27
											-0.37562	BRD8	BRD8_g34		594	CTRL	CTRL0004_g28
											-0.40498	PRDM2	PRDM2_g91		1035	CTRL	CTRL0005_g29
											-0.39653	KMT2E	KMT2E_g91		1252	CTRL	CTRL0006_g30
											-0.4347	SMARCA2	SMARCA2_g10		1281	CTRL	CTRL0007_g31
											-0.45656	BRD8	BRD8_g35		812	CTRL	CTRL0008_g32
											-0.42572	NSD1	NSD1_g98		891	CTRL	CTRL0009_g33
											-0.47606	BRD1	BRD1_g4		1036	CTRL	CTRL0010_g34
											-0.488	BRD1	BRD1_g3		962	ROSA26	ROSA26_g35
											-0.51531	KMT2E	KMT2E_g94		1303	ROSA26	ROSA26_g36
											-0.52039	SETD4	SETD4_g41		1039	ROSA26	ROSA26_g37
											-0.53558	SETD1B	SETD1B_g22		849	ROSA26	ROSA26_g38
											-0.52585	RBBP4	RBBP4_g60		1145	ROSA26	ROSA26_g39
											-0.52147	SETD8	SETD8_g61		887	ROSA26	ROSA26_g40
											-0.59933	EP300	EP300_g72		499	ROSA26	ROSA26_g41
											-0.61975	BRD2	BRD2_g9		611	ROSA26	ROSA26_g42
											-0.62358	NSD1	NSD1_g100		1019	ROSA26	ROSA26_g43
											-0.65787	KMT2D	KMT2D_g90		761	ROSA26	ROSA26_g44
											-0.69355	NSD1	NSD1_g97		1344	CCR5	CCR5_g45
											-0.75323	NSD1	NSD1_g102		725	CCR5	CCR5_g46
											-0.81498	NSD1	NSD1_g101		629	CCR5	CCR5_g47
											-0.82009	KMT2D	KMT2D_g85		516	CCR5	CCR5_g48
											-0.82348	BRD2	BRD2_g12		775	CCR5	CCR5_g49
											-0.83438	BRD1	BRD1_g6		630	CCR5	CCR5_g50
											-0.93383	BRD2	BRD2_g11		626	CCR5	CCR5_g51
											-0.92936	BRD2	BRD2_g7		884	CCR5	CCR5_g52
											-0.98084	BRD2	BRD2_g8		924	CCR5	CCR5_g53
											-1.04531	KMT2C	KMT2C_g82		529	CCR5	CCR5_g54
											-1.11044	KMT2C	KMT2C_g83		474	AAVS1	AAVS1_g55
											-1.15874	KMT2C	KMT2C_g84		767	AAVS1	AAVS1_g56
											-1.25481	EP300	EP300_g70		642	AAVS1	AAVS1_g57
											-1.31652	EP300	EP300_g68		537	AAVS1	AAVS1_g58
											-1.34142	KMT2C	KMT2C_g81		487	AAVS1	AAVS1_g59
											-1.33872	KMT2C	KMT2C_g80		1319	AAVS1	AAVS1_g60
											-1.50428	EP300	EP300_g69		749	AAVS1	AAVS1_g61
											-1.54329	KMT2C	KMT2C_g79		333	AAVS1	AAVS1_g62
											-1.60192	EP300	EP300_g67		655	AAVS1	AAVS1_g63
											-1.62233	EP300	EP300_g71		515	AAVS1	AAVS1_g64
											-2	KRT20	KRT20_g18		1622	EGFP	EGFP_g65
											-2	EGFP	EGFP_g70		1626	EGFP	EGFP_g66
											-2	KRT20	KRT20_g13		1614	EGFP	EGFP_g67
											-2	KRT20	KRT20_g15		1618	EGFP	EGFP_g68
											-2	KRT20	KRT20_g16		1620	EGFP	EGFP_g69
											-2	KRT20	KRT20_g14		1596	EGFP	EGFP_g70
											-2	KRT20	KRT20_g17		7	mKate2	mKate2_g71
											-2	EGFP	EGFP_g67		3	mKate2	mKate2_g72
											-2	EGFP	EGFP_g68		8	mKate2	mKate2_g73
											-2	EGFP	EGFP_g69		12	mKate2	mKate2_g74
											-2	EGFP	EGFP_g65		17	mKate2	mKate2_g75
											-2	EGFP	EGFP_g66		16	mKate2	mKate2_g76

## Sheet: SFig3B-J
Figure S3B_1			Figure S3B_2			Figure S3C_1			Figure S3C_2			Figure S3D_1			Figure S3D_2			Figure S3E_1			Figure S3E_2			Figure S3F_1			Figure S3F_2			Figure S3G_1			Figure S3G_2			Figure S3H_1			Figure S3H_2			Figure S3H_3			Figure S3I_1				Figure S3I_2
sgRNA	LFC		Gene	Beta Score		sgRNA	LFC		Gene	Beta Score		sgRNA	LFC		Gene	Beta Score		sgRNA	LFC		sgRNA	LFC		sgRNA	LFC		sgRNA	LFC		sgRNA	LFC		sgRNA	LFC		sgRNA	LFC		sgRNA	LFC		sgRNA	LFC		Gene	LFC	Rank		Gene
SOX9_g1	-1.02942		SOX9	-1.034		SOX9_g1	-0.74843		SOX9	-0.54963		SOX9_g1	0.862811		SOX9	0.72775		SOX9_g1	0.862811		SOX9_g1	0.555434		SOX9_g1	-1.02942		SOX9_g1	1.183		SOX9_g1	-0.44021		SOX9_g1	1.05159		SOX9_g1	1.02942		SOX9_g1	0.521514		SOX9_g1	-0.49022		mKate2	4.08188	0		Other
SOX9_g2	-1.53345		PROM1	0.00134		SOX9_g2	-0.80923		PROM1	-0.02154		SOX9_g2	0.920523		PROM1	-0.05355		SOX9_g2	0.920523		SOX9_g2	0.550063		SOX9_g2	-1.53345		SOX9_g2	1.38221		SOX9_g2	-0.12503		SOX9_g2	1.27016		SOX9_g2	1.53345		SOX9_g2	0.504883		SOX9_g2	-1.07905		mKate2	3.87244	1		Other
SOX9_g3	-1.47229		KRT20	1.7672		SOX9_g3	-0.76449		KRT20	0.92485		SOX9_g3	0.829748		KRT20	-0.02092		SOX9_g3	0.829748		SOX9_g3	0.642984		SOX9_g3	-1.47229		SOX9_g3	0.81536		SOX9_g3	-0.68415		SOX9_g3	1.42509		SOX9_g3	1.47229		SOX9_g3	0.499794		SOX9_g3	-0.91044		mKate2	3.6598	2		Other
SOX9_g4	-1.55062		LRIG1	0.00523		SOX9_g4	-0.99068		LRIG1	0.053306		SOX9_g4	0.888507		LRIG1	-0.18402		SOX9_g4	0.888507		SOX9_g4	0.74723		SOX9_g4	-1.55062		SOX9_g4	1.13978		SOX9_g4	-0.30709		SOX9_g4	1.14561		SOX9_g4	1.55062		SOX9_g4	0.512628		SOX9_g4	-1.18671		mKate2	3.62766	3		Other
SOX9_g5	-1.68799		CTRL	-0.01424		SOX9_g5	-0.93902		CTRL	0.040487		SOX9_g5	1.05195		CTRL	-0.03848		SOX9_g5	1.05195		SOX9_g5	1.13143		SOX9_g5	-1.68799		SOX9_g5	1.07486		SOX9_g5	-0.5182		SOX9_g5	1.4725		SOX9_g5	1.68799		SOX9_g5	0.587656		SOX9_g5	-1.12595		mKate2	3.07896	4		SOX9
SOX9_g6	-1.06127		ROSA26	0.005256		SOX9_g6	-0.61853		ROSA26	0.020341		SOX9_g6	0.69998		ROSA26	-0.06052		SOX9_g6	0.69998		SOX9_g6	0.694282		SOX9_g6	-1.06127		SOX9_g6	0.851923		SOX9_g6	-0.86906		SOX9_g6	0.822646		SOX9_g6	1.06127		SOX9_g6	0.526615		SOX9_g6	-0.60254		mKate2	2.81198	5		Other
PROM1_g1	0.099266		CCR5	-0.04101		PROM1_g1	-0.26581		CCR5	-0.09583		PROM1_g1	-0.21066		CCR5	-0.00924		PROM1_g1	-0.21066		PROM1_g1	-0.1627		PROM1_g1	0.099266		PROM1_g1	0.293526		PROM1_g1	-0.30959		PROM1_g1	0.001709		PROM1_g1	-0.09927		PROM1_g1	0.12861		PROM1_g1	0.304841		SOX9	2.45637	6		Other
PROM1_g2	-0.00618		AAVS1	-0.00472		PROM1_g2	-0.05254		AAVS1	-0.01754		PROM1_g2	-0.15824		AAVS1	0.008654		PROM1_g2	-0.15824		PROM1_g2	-0.33608		PROM1_g2	-0.00618		PROM1_g2	0.257004		PROM1_g2	0.030156		PROM1_g2	-0.00083		PROM1_g2	0.006177		PROM1_g2	0.301703		PROM1_g2	0.180162		SOX9	2.22004	7		Other
PROM1_g3	0.228685		EGFP	2.5555		PROM1_g3	0.025403		EGFP	1.3036		PROM1_g3	-0.29667		EGFP	-0.01025		PROM1_g3	-0.29667		PROM1_g3	0.168223		PROM1_g3	0.228685		PROM1_g3	0.145227		PROM1_g3	-0.38981		PROM1_g3	-0.01082		PROM1_g3	-0.22869		PROM1_g3	0.065918		PROM1_g3	0.414024		SOX9	2.08216	8		Other
PROM1_g4	0.105351		mKate2	-1.6547		PROM1_g4	0.060791		mKate2	-0.75004		PROM1_g4	-0.2095		mKate2	1.1465		PROM1_g4	-0.2095		PROM1_g4	0.074964		PROM1_g4	0.105351		PROM1_g4	0.222702		PROM1_g4	-0.42228		PROM1_g4	-0.02456		PROM1_g4	-0.10535		PROM1_g4	0.185096		PROM1_g4	0.357644		SOX9	1.91215	9		Other
PROM1_g5	0.150395					PROM1_g5	-0.01592					PROM1_g5	-0.40225					PROM1_g5	-0.40225		PROM1_g5	0.220759		PROM1_g5	0.150395		PROM1_g5	0.183817		PROM1_g5	-0.55689		PROM1_g5	0.007923		PROM1_g5	-0.15039		PROM1_g5	0.177213		PROM1_g5	0.389861		SOX9	1.78225	10		Other
PROM1_g6	0.122195					PROM1_g6	-0.03502					PROM1_g6	-0.23719					PROM1_g6	-0.23719		PROM1_g6	0.070873		PROM1_g6	0.122195		PROM1_g6	0.213903		PROM1_g6	-0.40623		PROM1_g6	-0.00548		PROM1_g6	-0.12219		PROM1_g6	0.168465		PROM1_g6	0.373743		SOX9	1.10736	11		Other
KRT20_g1	2.68756					KRT20_g1	1.29179					KRT20_g1	-0.24005					KRT20_g1	-0.24005		KRT20_g1	0.251228		KRT20_g1	2.68756		KRT20_g1	-1.58597		KRT20_g1	0.858307		KRT20_g1	-0.87746		KRT20_g1	-2.68756		KRT20_g1	-2.85645		KRT20_g1	-0.07093		Other	0.99192	12		Other
KRT20_g2	2.55924					KRT20_g2	1.23671					KRT20_g2	-0.12504					KRT20_g2	-0.12504		KRT20_g2	0.056443		KRT20_g2	2.55924		KRT20_g2	-1.58393		KRT20_g2	1.518		KRT20_g2	-0.9587		KRT20_g2	-2.55924		KRT20_g2	-2.77864		KRT20_g2	-0.0685		Other	0.978246	13		Other
KRT20_g3	2.99197					KRT20_g3	1.37344					KRT20_g3	-0.25505					KRT20_g3	-0.25505		KRT20_g3	-0.1637		KRT20_g3	2.99197		KRT20_g3	-1.40179		KRT20_g3	1.45419		KRT20_g3	-1.08506		KRT20_g3	-2.99197		KRT20_g3	-3.08014		KRT20_g3	0.104647		Other	0.876554	14		Other
KRT20_g4	2.56864					KRT20_g4	1.40354					KRT20_g4	-0.15093					KRT20_g4	-0.15093		KRT20_g4	-0.2094		KRT20_g4	2.56864		KRT20_g4	-1.28574		KRT20_g4	1.2239		KRT20_g4	-0.83815		KRT20_g4	-2.56864		KRT20_g4	-2.69398		KRT20_g4	0.09712		Other	0.722145	15		SOX9
KRT20_g5	2.78396					KRT20_g5	1.39739					KRT20_g5	-0.24469					KRT20_g5	-0.24469		KRT20_g5	-0.17468		KRT20_g5	2.78396		KRT20_g5	-1.5367		KRT20_g5	1.22442		KRT20_g5	-1.08318		KRT20_g5	-2.78396		KRT20_g5	-2.81881		KRT20_g5	0.013249		Other	0.64819	16		Other
KRT20_g6	2.40968					KRT20_g6	1.24965					KRT20_g6	-0.22577					KRT20_g6	-0.22577		KRT20_g6	0.263677		KRT20_g6	2.40968		KRT20_g6	-1.40235		KRT20_g6	1.13234		KRT20_g6	-1.02836		KRT20_g6	-2.40968		KRT20_g6	-2.62805		KRT20_g6	0.002143		Other	0.639039	17		SOX9
LRIG1_g1	0.12797					LRIG1_g1	0.134025					LRIG1_g1	-0.31863					LRIG1_g1	-0.31863		LRIG1_g1	-0.23653		LRIG1_g1	0.12797		LRIG1_g1	0.187384		LRIG1_g1	-0.30286		LRIG1_g1	-0.02628		LRIG1_g1	-0.12797		LRIG1_g1	0.218802		LRIG1_g1	0.231523		Other	0.628176	18		SOX9
LRIG1_g2	0.079099					LRIG1_g2	0.084166					LRIG1_g2	-0.63197					LRIG1_g2	-0.63197		LRIG1_g2	-0.18879		LRIG1_g2	0.079099		LRIG1_g2	0.156634		LRIG1_g2	-0.25437		LRIG1_g2	-0.06203		LRIG1_g2	-0.0791		LRIG1_g2	0.321317		LRIG1_g2	0.31797		Other	0.619396	19		Other
LRIG1_g3	0.099327					LRIG1_g3	0.052144					LRIG1_g3	-0.24561					LRIG1_g3	-0.24561		LRIG1_g3	-0.09156		LRIG1_g3	0.099327		LRIG1_g3	0.240869		LRIG1_g3	-0.07417		LRIG1_g3	-0.00046		LRIG1_g3	-0.09933		LRIG1_g3	0.232161		LRIG1_g3	0.260894		Other	0.566357	20		Other
LRIG1_g4	0.270097					LRIG1_g4	0.096488					LRIG1_g4	-0.57273					LRIG1_g4	-0.57273		LRIG1_g4	-0.3312		LRIG1_g4	0.270097		LRIG1_g4	0.267587		LRIG1_g4	-0.00379		LRIG1_g4	-0.06509		LRIG1_g4	-0.2701		LRIG1_g4	0.024409		LRIG1_g4	0.338857		Other	0.549999	21		SOX9
LRIG1_g5	0.072811					LRIG1_g5	-0.05195					LRIG1_g5	-0.39271					LRIG1_g5	-0.39271		LRIG1_g5	-0.05929		LRIG1_g5	0.072811		LRIG1_g5	0.385807		LRIG1_g5	-0.24744		LRIG1_g5	0.011459		LRIG1_g5	-0.07281		LRIG1_g5	0.274207		LRIG1_g5	0.291126		Other	0.546251	22		Other
LRIG1_g6	0.083698					LRIG1_g6	0.071184					LRIG1_g6	-0.4735					LRIG1_g6	-0.4735		LRIG1_g6	0.11446		LRIG1_g6	0.083698		LRIG1_g6	0.328744		LRIG1_g6	-0.42818		LRIG1_g6	-0.00166		LRIG1_g6	-0.0837		LRIG1_g6	0.166585		LRIG1_g6	0.307868		Other	0.514014	23		Other
CTRL0001_g1	0.127898					CTRL0001_g1	0.029401					CTRL0001_g1	-0.20675					CTRL0001_g1	-0.20675		CTRL0001_g1	-0.3324		CTRL0001_g1	0.127898		CTRL0001_g1	0.276012		CTRL0001_g1	-0.0414		CTRL0001_g1	-0.1577		CTRL0001_g1	-0.1279		CTRL0001_g1	0.134497		CTRL0001_g1	0.270212		Other	0.505097	24		Other
CTRL0002_g2	0.04925					CTRL0002_g2	0.136637					CTRL0002_g2	-0.30609					CTRL0002_g2	-0.30609		CTRL0002_g2	-0.21785		CTRL0002_g2	0.04925		CTRL0002_g2	0.372559		CTRL0002_g2	0.23176		CTRL0002_g2	-0.16078		CTRL0002_g2	-0.04925		CTRL0002_g2	0.332781		CTRL0002_g2	0.28142		Other	0.504195	25		Other
CTRL0003_g3	0.201997					CTRL0003_g3	0.054436					CTRL0003_g3	-0.14737					CTRL0003_g3	-0.14737		CTRL0003_g3	-0.43072		CTRL0003_g3	0.201997		CTRL0003_g3	0.223576		CTRL0003_g3	0.068454		CTRL0003_g3	-0.04904		CTRL0003_g3	-0.202		CTRL0003_g3	0.137858		CTRL0003_g3	0.291195		Other	0.502124	26		Other
CTRL0004_g4	0.031888					CTRL0004_g4	0.022829					CTRL0004_g4	-0.2948					CTRL0004_g4	-0.2948		CTRL0004_g4	-0.42086		CTRL0004_g4	0.031888		CTRL0004_g4	0.443363		CTRL0004_g4	0.202998		CTRL0004_g4	-0.2078		CTRL0004_g4	-0.03189		CTRL0004_g4	0.083618		CTRL0004_g4	0.44816		Other	0.491779	27		Other
CTRL0005_g5	0.009347					CTRL0005_g5	0.030402					CTRL0005_g5	-0.23095					CTRL0005_g5	-0.23095		CTRL0005_g5	-0.38794		CTRL0005_g5	0.009347		CTRL0005_g5	0.165912		CTRL0005_g5	-0.01241		CTRL0005_g5	-0.08869		CTRL0005_g5	-0.00935		CTRL0005_g5	0.311164		CTRL0005_g5	0.163095		Other	0.478157	28		Other
CTRL0006_g6	0.072445					CTRL0006_g6	-0.09855					CTRL0006_g6	-0.39605					CTRL0006_g6	-0.39605		CTRL0006_g6	0.074122		CTRL0006_g6	0.072445		CTRL0006_g6	0.072899		CTRL0006_g6	-0.37368		CTRL0006_g6	-0.08431		CTRL0006_g6	-0.07244		CTRL0006_g6	0.132938		CTRL0006_g6	0.224537		Other	0.472518	29		Other
CTRL0007_g7	0.019471					CTRL0007_g7	-0.01295					CTRL0007_g7	-0.09564					CTRL0007_g7	-0.09564		CTRL0007_g7	-0.22917		CTRL0007_g7	0.019471		CTRL0007_g7	0.246767		CTRL0007_g7	-0.0392		CTRL0007_g7	-0.03881		CTRL0007_g7	-0.01947		CTRL0007_g7	0.302773		CTRL0007_g7	0.173847		Other	0.468571	30		Other
CTRL0008_g8	0.207871					CTRL0008_g8	0.118965					CTRL0008_g8	-0.23953					CTRL0008_g8	-0.23953		CTRL0008_g8	-0.30453		CTRL0008_g8	0.207871		CTRL0008_g8	0.342827		CTRL0008_g8	0.020353		CTRL0008_g8	-0.04863		CTRL0008_g8	-0.20787		CTRL0008_g8	0.122477		CTRL0008_g8	0.313619		Other	0.468571	31		Other
CTRL0009_g9	0.083387					CTRL0009_g9	0.111997					CTRL0009_g9	-0.08231					CTRL0009_g9	-0.08231		CTRL0009_g9	-0.41969		CTRL0009_g9	0.083387		CTRL0009_g9	0.250026		CTRL0009_g9	-0.00298		CTRL0009_g9	-0.20527		CTRL0009_g9	-0.08339		CTRL0009_g9	0.262379		CTRL0009_g9	0.185677		Other	0.4635	32		Other
CTRL0010_g10	0.134081					CTRL0010_g10	0.06362					CTRL0010_g10	-0.31584					CTRL0010_g10	-0.31584		CTRL0010_g10	-0.35829		CTRL0010_g10	0.134081		CTRL0010_g10	-0.02105		CTRL0010_g10	0.031383		CTRL0010_g10	-0.09097		CTRL0010_g10	-0.13408		CTRL0010_g10	0.181406		CTRL0010_g10	0.281733		Other	0.462902	33		Other
ROSA26_g1	0.181626					ROSA26_g1	0.117554					ROSA26_g1	-0.21314					ROSA26_g1	-0.21314		ROSA26_g1	-0.1063		ROSA26_g1	0.181626		ROSA26_g1	0.339589		ROSA26_g1	-0.30095		ROSA26_g1	-0.06425		ROSA26_g1	-0.18163		ROSA26_g1	0.10808		ROSA26_g1	0.31136		Other	0.453304	34		Other
ROSA26_g2	0.271946					ROSA26_g2	0.190587					ROSA26_g2	-0.1314					ROSA26_g2	-0.1314		ROSA26_g2	-0.26703		ROSA26_g2	0.271946		ROSA26_g2	0.30553		ROSA26_g2	-0.09155		ROSA26_g2	-0.07985		ROSA26_g2	-0.27195		ROSA26_g2	0.063003		ROSA26_g2	0.349224		Other	0.446203	35		Other
ROSA26_g3	0.152181					ROSA26_g3	-0.00867					ROSA26_g3	-0.34664					ROSA26_g3	-0.34664		ROSA26_g3	0.169147		ROSA26_g3	0.152181		ROSA26_g3	0.221602		ROSA26_g3	-0.48361		ROSA26_g3	-0.10262		ROSA26_g3	-0.15218		ROSA26_g3	0.230213		ROSA26_g3	0.33431		Other	0.443393	36		Other
ROSA26_g4	0.227401					ROSA26_g4	-0.05438					ROSA26_g4	-0.38339					ROSA26_g4	-0.38339		ROSA26_g4	-0.15951		ROSA26_g4	0.227401		ROSA26_g4	0.314119		ROSA26_g4	-0.18381		ROSA26_g4	0.086462		ROSA26_g4	-0.2274		ROSA26_g4	0.13031		ROSA26_g4	0.356234		Other	0.43732	37		Other
ROSA26_g5	0.127128					ROSA26_g5	-0.04107					ROSA26_g5	-0.25414					ROSA26_g5	-0.25414		ROSA26_g5	0.058698		ROSA26_g5	0.127128		ROSA26_g5	0.217659		ROSA26_g5	-0.35514		ROSA26_g5	-0.01554		ROSA26_g5	-0.12713		ROSA26_g5	0.240811		ROSA26_g5	0.224202		Other	0.424379	38		Other
ROSA26_g6	0.173911					ROSA26_g6	-0.0468					ROSA26_g6	-0.16574					ROSA26_g6	-0.16574		ROSA26_g6	-0.24064		ROSA26_g6	0.173911		ROSA26_g6	0.289846		ROSA26_g6	-0.14445		ROSA26_g6	-0.10815		ROSA26_g6	-0.17391		ROSA26_g6	0.168452		ROSA26_g6	0.44297		Other	0.421265	39		Other
ROSA26_g7	-0.09019					ROSA26_g7	0.01507					ROSA26_g7	-0.39835					ROSA26_g7	-0.39835		ROSA26_g7	-0.09452		ROSA26_g7	-0.09019		ROSA26_g7	0.52253		ROSA26_g7	-0.34985		ROSA26_g7	0.067368		ROSA26_g7	0.090191		ROSA26_g7	0.410848		ROSA26_g7	0.320488		Other	0.415944	40		Other
ROSA26_g8	0.165593					ROSA26_g8	-0.06288					ROSA26_g8	-0.24793					ROSA26_g8	-0.24793		ROSA26_g8	-0.14554		ROSA26_g8	0.165593		ROSA26_g8	0.261263		ROSA26_g8	0.021529		ROSA26_g8	-0.23153		ROSA26_g8	-0.16559		ROSA26_g8	0.205902		ROSA26_g8	0.348572		Other	0.398182	41		Other
ROSA26_g9	0.046581					ROSA26_g9	-0.08686					ROSA26_g9	-0.29725					ROSA26_g9	-0.29725		ROSA26_g9	-0.08018		ROSA26_g9	0.046581		ROSA26_g9	0.336325		ROSA26_g9	-0.36707		ROSA26_g9	-0.12033		ROSA26_g9	-0.04658		ROSA26_g9	0.263172		ROSA26_g9	0.151655		Other	0.38565	42		Other
ROSA26_g10	-0.03568					ROSA26_g10	0.095643					ROSA26_g10	-0.19953					ROSA26_g10	-0.19953		ROSA26_g10	-0.31698		ROSA26_g10	-0.03568		ROSA26_g10	0.09151		ROSA26_g10	-0.48788		ROSA26_g10	-0.22424		ROSA26_g10	0.035678		ROSA26_g10	0.178453		ROSA26_g10	0.295287		Other	0.38444	43		Other
CCR5_g1	-0.01547					CCR5_g1	-0.44604					CCR5_g1	-0.11254					CCR5_g1	-0.11254		CCR5_g1	-0.22722		CCR5_g1	-0.01547		CCR5_g1	0.385436		CCR5_g1	-0.26246		CCR5_g1	-0.03557		CCR5_g1	0.015471		CCR5_g1	0.336703		CCR5_g1	0.262041		Other	0.383083	44		Other
CCR5_g2	0.171475					CCR5_g2	-0.06819					CCR5_g2	-0.07013					CCR5_g2	-0.07013		CCR5_g2	-0.09567		CCR5_g2	0.171475		CCR5_g2	0.34882		CCR5_g2	-0.18657		CCR5_g2	-0.00492		CCR5_g2	-0.17147		CCR5_g2	0.191426		CCR5_g2	0.360224		Other	0.382271	45		Other
CCR5_g3	-0.0681					CCR5_g3	-0.25522					CCR5_g3	-0.00631					CCR5_g3	-0.00631		CCR5_g3	-0.11802		CCR5_g3	-0.0681		CCR5_g3	0.228725		CCR5_g3	-0.27619		CCR5_g3	-0.24198		CCR5_g3	0.068104		CCR5_g3	0.402224		CCR5_g3	0.197646		Other	0.379842	46		Other
CCR5_g4	0.112356					CCR5_g4	-0.03061					CCR5_g4	-0.42261					CCR5_g4	-0.42261		CCR5_g4	-0.04353		CCR5_g4	0.112356		CCR5_g4	0.414449		CCR5_g4	-0.50945		CCR5_g4	0.040166		CCR5_g4	-0.11236		CCR5_g4	0.260085		CCR5_g4	0.372559		Other	0.370683	47		Other
CCR5_g5	0.188255					CCR5_g5	0.00464					CCR5_g5	-0.20305					CCR5_g5	-0.20305		CCR5_g5	-0.43676		CCR5_g5	0.188255		CCR5_g5	0.145423		CCR5_g5	-0.02688		CCR5_g5	-0.0264		CCR5_g5	-0.18825		CCR5_g5	0.285327		CCR5_g5	0.41644		Other	0.369035	48		mKate2
CCR5_g6	0.140588					CCR5_g6	-0.1936					CCR5_g6	-0.26551					CCR5_g6	-0.26551		CCR5_g6	0.135447		CCR5_g6	0.140588		CCR5_g6	0.209443		CCR5_g6	-0.49041		CCR5_g6	0.076081		CCR5_g6	-0.14059		CCR5_g6	0.279833		CCR5_g6	0.427572		Other	0.351114	49		Other
CCR5_g7	0.052649					CCR5_g7	-0.16383					CCR5_g7	-0.12279					CCR5_g7	-0.12279		CCR5_g7	-0.27552		CCR5_g7	0.052649		CCR5_g7	0.31654		CCR5_g7	-0.02071		CCR5_g7	0.012639		CCR5_g7	-0.05265		CCR5_g7	0.22932		CCR5_g7	0.298414		Other	0.34946	50		Other
CCR5_g8	0.076918					CCR5_g8	-0.10212					CCR5_g8	-0.12411					CCR5_g8	-0.12411		CCR5_g8	-0.27928		CCR5_g8	0.076918		CCR5_g8	0.314002		CCR5_g8	-0.06513		CCR5_g8	0.00203		CCR5_g8	-0.07692		CCR5_g8	0.271981		CCR5_g8	0.377776		Other	0.349136	51		Other
CCR5_g9	-0.02741					CCR5_g9	-0.0751					CCR5_g9	-0.3962					CCR5_g9	-0.3962		CCR5_g9	-0.19064		CCR5_g9	-0.02741		CCR5_g9	0.055042		CCR5_g9	-0.41688		CCR5_g9	-0.06768		CCR5_g9	0.027406		CCR5_g9	0.347864		CCR5_g9	0.307053		Other	0.347176	52		Other
CCR5_g10	-0.07842					CCR5_g10	-0.20398					CCR5_g10	-0.18257					CCR5_g10	-0.18257		CCR5_g10	-0.1678		CCR5_g10	-0.07842		CCR5_g10	0.24151		CCR5_g10	-0.32569		CCR5_g10	-0.01074		CCR5_g10	0.078418		CCR5_g10	0.39636		CCR5_g10	0.24759		Other	0.339288	53		Other
AAVS1_g1	0.200839					AAVS1_g1	0.002513					AAVS1_g1	-0.34889					AAVS1_g1	-0.34889		AAVS1_g1	0.157882		AAVS1_g1	0.200839		AAVS1_g1	0.140978		AAVS1_g1	-0.38307		AAVS1_g1	-0.08767		AAVS1_g1	-0.20084		AAVS1_g1	0.061831		AAVS1_g1	0.382501		Other	0.339288	54		Other
AAVS1_g2	0.257903					AAVS1_g2	-0.10122					AAVS1_g2	-0.00794					AAVS1_g2	-0.00794		AAVS1_g2	-0.23823		AAVS1_g2	0.257903		AAVS1_g2	0.210163		AAVS1_g2	-0.13324		AAVS1_g2	-0.07559		AAVS1_g2	-0.2579		AAVS1_g2	0.076789		AAVS1_g2	0.334605		Other	0.336746	55		Other
AAVS1_g3	-0.08851					AAVS1_g3	-0.19389					AAVS1_g3	-0.04133					AAVS1_g3	-0.04133		AAVS1_g3	0.221179		AAVS1_g3	-0.08851		AAVS1_g3	0.341023		AAVS1_g3	-0.46301		AAVS1_g3	-0.1199		AAVS1_g3	0.08851		AAVS1_g3	0.378408		AAVS1_g3	0.441072		Other	0.334126	56		Other
AAVS1_g4	0.023701					AAVS1_g4	-0.06479					AAVS1_g4	-0.16206					AAVS1_g4	-0.16206		AAVS1_g4	0.099063		AAVS1_g4	0.023701		AAVS1_g4	0.467707		AAVS1_g4	-0.4601		AAVS1_g4	-0.1263		AAVS1_g4	-0.0237		AAVS1_g4	0.377888		AAVS1_g4	0.312718		Other	0.331631	57		Other
AAVS1_g5	0.212638					AAVS1_g5	0.179657					AAVS1_g5	-0.23923					AAVS1_g5	-0.23923		AAVS1_g5	-0.10725		AAVS1_g5	0.212638		AAVS1_g5	0.364719		AAVS1_g5	-0.33234		AAVS1_g5	-0.10077		AAVS1_g5	-0.21264		AAVS1_g5	0.158065		AAVS1_g5	0.289446		Other	0.325546	58		SOX9
AAVS1_g6	0.147011					AAVS1_g6	-0.0399					AAVS1_g6	-0.17461					AAVS1_g6	-0.17461		AAVS1_g6	0.118248		AAVS1_g6	0.147011		AAVS1_g6	0.01657		AAVS1_g6	-0.43681		AAVS1_g6	-0.10173		AAVS1_g6	-0.14701		AAVS1_g6	0.19601		AAVS1_g6	0.142209		Other	0.325181	59		mKate2
AAVS1_g7	0.15537					AAVS1_g7	0.023164					AAVS1_g7	-0.28817					AAVS1_g7	-0.28817		AAVS1_g7	-0.20698		AAVS1_g7	0.15537		AAVS1_g7	0.297554		AAVS1_g7	-0.33851		AAVS1_g7	-0.13983		AAVS1_g7	-0.15537		AAVS1_g7	0.234086		AAVS1_g7	0.38522		Other	0.319836	60		Other
AAVS1_g8	0.006396					AAVS1_g8	0.029529					AAVS1_g8	-0.26516					AAVS1_g8	-0.26516		AAVS1_g8	0.327367		AAVS1_g8	0.006396		AAVS1_g8	0.254213		AAVS1_g8	-0.59445		AAVS1_g8	0.045382		AAVS1_g8	-0.0064		AAVS1_g8	0.29436		AAVS1_g8	0.315557		Other	0.313422	61		Other
AAVS1_g9	0.053185					AAVS1_g9	-0.21613					AAVS1_g9	-0.02791					AAVS1_g9	-0.02791		AAVS1_g9	0.199258		AAVS1_g9	0.053185		AAVS1_g9	0.252888		AAVS1_g9	-0.3476		AAVS1_g9	-0.13115		AAVS1_g9	-0.05318		AAVS1_g9	0.274058		AAVS1_g9	0.101901		Other	0.312653	62		Other
AAVS1_g10	0.118484					AAVS1_g10	-0.03452					AAVS1_g10	-0.04552					AAVS1_g10	-0.04552		AAVS1_g10	-0.24486		AAVS1_g10	0.118484		AAVS1_g10	0.239539		AAVS1_g10	0.094802		AAVS1_g10	-0.13472		AAVS1_g10	-0.11848		AAVS1_g10	0.246327		AAVS1_g10	0.262044		Other	0.307108	63		Other
EGFP_g1	5.00425					EGFP_g1	2.09128					EGFP_g1	-0.31765					EGFP_g1	-0.31765		EGFP_g1	2.43184		EGFP_g1	5.00425		EGFP_g1	0.402111		EGFP_g1	2.70041		EGFP_g1	2.42409		EGFP_g1	-5.00425		EGFP_g1	-5.02681		EGFP_g1	0.10191		Other	0.303088	64		Other
EGFP_g2	4.57259					EGFP_g2	1.77273					EGFP_g2	-0.20526					EGFP_g2	-0.20526		EGFP_g2	2.24577		EGFP_g2	4.57259		EGFP_g2	0.522152		EGFP_g2	2.96694		EGFP_g2	2.65944		EGFP_g2	-4.57259		EGFP_g2	-4.57548		EGFP_g2	0.081909		Other	0.300266	65		Other
EGFP_g3	3.76346					EGFP_g3	2.07313					EGFP_g3	-0.03255					EGFP_g3	-0.03255		EGFP_g3	2.04157		EGFP_g3	3.76346		EGFP_g3	0.608322		EGFP_g3	2.86597		EGFP_g3	2.43744		EGFP_g3	-3.76346		EGFP_g3	-3.85369		EGFP_g3	-0.07272		Other	0.29706	66		Other
EGFP_g4	4.40528					EGFP_g4	1.74868					EGFP_g4	-0.23036					EGFP_g4	-0.23036		EGFP_g4	1.95927		EGFP_g4	4.40528		EGFP_g4	0.445215		EGFP_g4	2.86193		EGFP_g4	2.499		EGFP_g4	-4.40528		EGFP_g4	-4.52235		EGFP_g4	0.179389		Other	0.288996	67		Other
EGFP_g5	4.5732					EGFP_g5	1.90253					EGFP_g5	-0.14228					EGFP_g5	-0.14228		EGFP_g5	2.38271		EGFP_g5	4.5732		EGFP_g5	0.459359		EGFP_g5	3.05701		EGFP_g5	2.63099		EGFP_g5	-4.5732		EGFP_g5	-4.60309		EGFP_g5	0.16583		Other	0.288662	68		Other
EGFP_g6	1.84432					EGFP_g6	1.69332					EGFP_g6	-0.21494					EGFP_g6	-0.21494		EGFP_g6	1.12281		EGFP_g6	1.84432		EGFP_g6	0.436212		EGFP_g6	2.14328		EGFP_g6	2.13575		EGFP_g6	-1.84432		EGFP_g6	-1.87906		EGFP_g6	0.07669		Other	0.288197	69		Other
mKate2_g1	-2.63312					mKate2_g1	-1.34663					mKate2_g1	1.78462					mKate2_g1	1.78462		mKate2_g1	-0.55325		mKate2_g1	-2.63312		mKate2_g1	-1.5666		mKate2_g1	-0.94433		mKate2_g1	-1.38024		mKate2_g1	2.63312		mKate2_g1	0.717875		mKate2_g1	-2.22006		Other	0.286821	70		Other
mKate2_g2	-2.59562					mKate2_g2	-1.10259					mKate2_g2	1.72121					mKate2_g2	1.72121		mKate2_g2	-0.78352		mKate2_g2	-2.59562		mKate2_g2	-1.65819		mKate2_g2	-0.9969		mKate2_g2	-1.31186		mKate2_g2	2.59562		mKate2_g2	0.577606		mKate2_g2	-2.20983		Other	0.284147	71		Other
mKate2_g3	-2.49775					mKate2_g3	-1.0862					mKate2_g3	1.69661					mKate2_g3	1.69661		mKate2_g3	-0.80706		mKate2_g3	-2.49775		mKate2_g3	-1.66527		mKate2_g3	-1.00246		mKate2_g3	-1.28523		mKate2_g3	2.49775		mKate2_g3	0.630336		mKate2_g3	-2.17599		Other	0.283278	72		Other
mKate2_g4	-1.37341					mKate2_g4	-0.68998					mKate2_g4	0.918126					mKate2_g4	0.918126		mKate2_g4	-0.32773		mKate2_g4	-1.37341		mKate2_g4	-0.9102		mKate2_g4	-0.71304		mKate2_g4	-0.62859		mKate2_g4	1.37341		mKate2_g4	0.582041		mKate2_g4	-1.06408		Other	0.281327	73		Other
mKate2_g5	-2.25526					mKate2_g5	-1.14035					mKate2_g5	1.47989					mKate2_g5	1.47989		mKate2_g5	-0.38571		mKate2_g5	-2.25526		mKate2_g5	-1.52096		mKate2_g5	-1.12831		mKate2_g5	-1.17761		mKate2_g5	2.25526		mKate2_g5	0.531605		mKate2_g5	-1.88209		Other	0.276411	74		mKate2
mKate2_g6	-2.45032					mKate2_g6	-1.22891					mKate2_g6	1.36107					mKate2_g6	1.36107		mKate2_g6	-0.93318		mKate2_g6	-2.45032		mKate2_g6	-1.58536		mKate2_g6	-0.6132		mKate2_g6	-1.10983		mKate2_g6	2.45032		mKate2_g6	0.62286		mKate2_g6	-2.19375		Other	0.265288	75		Other
																																													Other	0.255019	76		Other
																																													Other	0.246179	77		Other
																																													Other	0.244823	78		Other
																																													Other	0.24449	79		Other
																																													Other	0.243668	80		Other
																																													Other	0.239752	81		Other
																																													Other	0.239752	82		Other
																																													Other	0.238066	83		Other
																																													Other	0.233521	84		Other
																																													Other	0.230633	85		Other
																																													Other	0.230475	86		Other
																																													Other	0.230301	87		mKate2
																																													Other	0.229105	88		Other
																																													Other	0.229105	89		Other
																																													Other	0.225932	90		Other
																																													Other	0.221605	91		Other
																																													Other	0.22153	92		Other
																																													Other	0.220525	93		Other
																																													Other	0.214388	94		Other
																																													Other	0.214042	95		Other
																																													Other	0.213241	96		Other
																																													Other	0.208372	97		Other
																																													Other	0.203227	98		Other
																																													Other	0.201091	99		Other
																																													Other	0.198387	100		Other
																																													Other	0.198257	101		Other
																																													Other	0.196829	102		mKate2
																																													Other	0.193293	103		Other
																																													Other	0.191731	104		Other
																																													Other	0.189348	105		Other
																																													Other	0.186171	106		Other
																																													Other	0.183637	107		Other
																																													Other	0.181502	108		Other
																																													Other	0.179433	109		mKate2
																																													Other	0.177754	110		Other
																																													Other	0.176937	111		Other
																																													Other	0.175212	112		Other
																																													Other	0.171165	113		Other
																																													Other	0.170179	114		Other
																																													Other	0.168669	115		Other
																																													Other	0.166272	116		Other
																																													Other	0.16538	117		Other
																																													Other	0.164905	118		Other
																																													Other	0.163921	119		Other
																																													Other	0.16144	120		Other
																																													Other	0.161143	121		Other
																																													Other	0.160998	122		Other
																																													Other	0.15787	123		Other
																																													Other	0.156358	124		Other
																																													Other	0.15508	125		Other
																																													Other	0.152822	126		Other
																																													Other	0.152822	127		Other
																																													Other	0.151075	128		Other
																																													Other	0.146643	129		Other
																																													Other	0.146643	130		Other
																																													Other	0.146643	131		Other
																																													Other	0.146643	132		Other
																																													Other	0.146643	133		Other
																																													Other	0.141329	134		Other
																																													Other	0.13865	135		Other
																																													Other	0.136151	136		Other
																																													Other	0.134866	137		Other
																																													Other	0.130613	138		Other
																																													Other	0.126179	139		Other
																																													Other	0.124012	140		Other
																																													Other	0.123559	141		Other
																																													Other	0.122086	142		Other
																																													Other	0.119046	143		Other
																																													Other	0.116269	144		Other
																																													Other	0.114463	145		Other
																																													Other	0.113728	146		Other
																																													Other	0.112696	147		Other
																																													Other	0.106566	148		Other
																																													Other	0.106089	149		Other
																																													Other	0.105223	150		Other
																																													Other	0.103999	151		Other
																																													Other	0.102249	152		Other
																																													Other	0.101555	153		Other
																																													Other	0.099863	154		Other
																																													Other	0.099849	155		Other
																																													Other	0.099849	156		Other
																																													Other	0.099208	157		Other
																																													Other	0.098748	158		Other
																																													Other	0.095762	159		Other
																																													Other	0.093204	160		Other
																																													Other	0.092195	161		Other
																																													Other	0.089448	162		Other
																																													Other	0.083515	163		Other
																																													Other	0.083078	164		Other
																																													Other	0.082513	165		Other
																																													Other	0.08027	166		Other
																																													Other	0.079215	167		Other
																																													Other	0.079215	168		Other
																																													Other	0.078472	169		Other
																																													Other	0.076254	170		Other
																																													Other	0.07475	171		Other
																																													Other	0.072642	172		Other
																																													Other	0.072063	173		Other
																																													Other	0.065419	174		Other
																																													Other	0.064181	175		Other
																																													Other	0.06312	176		Other
																																													Other	0.06312	177		Other
																																													Other	0.061754	178		Other
																																													Other	0.060629	179		Other
																																													Other	0.058467	180		Other
																																													Other	0.05766	181		Other
																																													Other	0.057228	182		Other
																																													Other	0.056701	183		Other
																																													Other	0.056611	184		Other
																																													Other	0.053534	185		Other
																																													Other	0.052776	186		Other
																																													Other	0.052374	187		Other
																																													Other	0.052145	188		Other
																																													Other	0.04839	189		Other
																																													Other	0.047942	190		Other
																																													Other	0.047107	191		Other
																																													Other	0.046614	192		Other
																																													Other	0.046602	193		Other
																																													Other	0.046338	194		Other
																																													Other	0.046039	195		Other
																																													Other	0.045714	196		Other
																																													Other	0.044073	197		Other
																																													Other	0.043957	198		Other
																																													Other	0.043832	199		Other
																																													Other	0.043703	200		Other
																																													Other	0.04355	201		Other
																																													Other	0.042138	202		Other
																																													Other	0.040515	203		Other
																																													Other	0.039728	204		Other
																																													Other	0.039197	205		Other
																																													Other	0.037232	206		Other
																																													Other	0.037165	207		Other
																																													Other	0.033461	208		Other
																																													Other	0.031741	209		Other
																																													Other	0.03045	210		Other
																																													Other	0.027999	211		Other
																																													Other	0.027773	212		Other
																																													Other	0.027179	213		Other
																																													Other	0.025976	214		Other
																																													Other	0.025628	215		Other
																																													Other	0.025031	216		Other
																																													Other	0.024067	217		Other
																																													Other	0.02403	218		Other
																																													Other	0.023047	219		Other
																																													Other	0.022837	220		Other
																																													Other	0.021112	221		Other
																																													Other	0.020653	222		Other
																																													Other	0.016509	223		Other
																																													Other	0.016335	224		Other
																																													Other	0.016201	225		Other
																																													Other	0.01619	226		Other
																																													Other	0.014731	227		Other
																																													Other	0.013888	228		Other
																																													Other	0.011713	229		Other
																																													Other	0.011597	230		Other
																																													Other	0.011291	231		Other
																																													Other	0.010531	232		Other
																																													Other	0.009774	233		Other
																																													Other	0.00914	234		Other
																																													Other	0.00914	235		Other
																																													Other	0.00914	236		Other
																																													Other	0.00914	237		Other
																																													Other	0.009001	238		Other
																																													Other	0.008364	239		Other
																																													Other	0.00724	240		Other
																																													Other	0.006713	241		Other
																																													Other	0.005703	242		Other
																																													Other	0.004306	243		Other
																																													Other	0.000325	244		Other
																																													Other	-0.0001	245		Other
																																													Other	-0.00013	246		Other
																																													Other	-0.00044	247		Other
																																													Other	-0.00167	248		Other
																																													Other	-0.00285	249		Other
																																													Other	-0.00326	250		Other
																																													Other	-0.00433	251		Other
																																													Other	-0.0051	252		Other
																																													Other	-0.00536	253		Other
																																													Other	-0.00716	254		Other
																																													Other	-0.00786	255		Other
																																													Other	-0.00864	256		Other
																																													Other	-0.00866	257		Other
																																													Other	-0.00872	258		Other
																																													Other	-0.00923	259		Other
																																													Other	-0.00958	260		Other
																																													Other	-0.00967	261		Other
																																													Other	-0.00973	262		Other
																																													Other	-0.01054	263		Other
																																													Other	-0.01102	264		Other
																																													Other	-0.01382	265		Other
																																													Other	-0.01382	266		Other
																																													Other	-0.01588	267		Other
																																													Other	-0.01609	268		Other
																																													Other	-0.01672	269		Other
																																													Other	-0.01792	270		Other
																																													Other	-0.01937	271		Other
																																													Other	-0.01951	272		Other
																																													Other	-0.02148	273		Other
																																													Other	-0.02155	274		Other
																																													Other	-0.02328	275		Other
																																													Other	-0.02328	276		Other
																																													Other	-0.02409	277		Other
																																													Other	-0.02458	278		Other
																																													Other	-0.02512	279		Other
																																													Other	-0.02521	280		Other
																																													Other	-0.02567	281		Other
																																													Other	-0.02598	282		Other
																																													Other	-0.02642	283		Other
																																													Other	-0.02669	284		Other
																																													Other	-0.02671	285		Other
																																													Other	-0.02698	286		Other
																																													Other	-0.02725	287		Other
																																													Other	-0.02778	288		Other
																																													Other	-0.02778	289		Other
																																													Other	-0.0278	290		Other
																																													Other	-0.02849	291		Other
																																													Other	-0.03024	292		Other
																																													Other	-0.03055	293		Other
																																													Other	-0.03195	294		Other
																																													Other	-0.03527	295		Other
																																													Other	-0.03543	296		Other
																																													Other	-0.03745	297		Other
																																													Other	-0.0397	298		Other
																																													Other	-0.04109	299		Other
																																													Other	-0.04169	300		Other
																																													Other	-0.04387	301		Other
																																													Other	-0.04418	302		Other
																																													Other	-0.04493	303		Other
																																													Other	-0.04556	304		Other
																																													Other	-0.0466	305		Other
																																													Other	-0.04665	306		Other
																																													Other	-0.04773	307		Other
																																													Other	-0.04823	308		Other
																																													Other	-0.04938	309		Other
																																													Other	-0.04944	310		Other
																																													Other	-0.0499	311		Other
																																													Other	-0.04995	312		Other
																																													Other	-0.05048	313		Other
																																													Other	-0.05158	314		Other
																																													Other	-0.0519	315		Other
																																													Other	-0.05247	316		Other
																																													Other	-0.05516	317		Other
																																													Other	-0.05689	318		Other
																																													Other	-0.05737	319		Other
																																													Other	-0.0575	320		Other
																																													Other	-0.0579	321		Other
																																													Other	-0.05847	322		Other
																																													Other	-0.05939	323		Other
																																													Other	-0.06068	324		Other
																																													Other	-0.0623	325		Other
																																													Other	-0.06245	326		Other
																																													Other	-0.06342	327		Other
																																													Other	-0.06537	328		Other
																																													Other	-0.06609	329		Other
																																													Other	-0.06635	330		Other
																																													Other	-0.06684	331		Other
																																													Other	-0.06846	332		Other
																																													Other	-0.06862	333		Other
																																													Other	-0.06862	334		Other
																																													Other	-0.06949	335		Other
																																													Other	-0.06978	336		Other
																																													Other	-0.07017	337		Other
																																													Other	-0.07154	338		Other
																																													Other	-0.07258	339		Other
																																													Other	-0.07297	340		Other
																																													Other	-0.07348	341		Other
																																													Other	-0.0742	342		Other
																																													Other	-0.07575	343		Other
																																													Other	-0.07924	344		Other
																																													Other	-0.08013	345		Other
																																													Other	-0.08173	346		Other
																																													Other	-0.08244	347		Other
																																													Other	-0.08249	348		Other
																																													Other	-0.08544	349		Other
																																													Other	-0.08562	350		Other
																																													Other	-0.08885	351		Other
																																													Other	-0.09159	352		Other
																																													Other	-0.09176	353		Other
																																													Other	-0.09341	354		Other
																																													Other	-0.09356	355		Other
																																													Other	-0.09491	356		Other
																																													Other	-0.09533	357		Other
																																													Other	-0.09572	358		Other
																																													Other	-0.09651	359		Other
																																													Other	-0.09888	360		Other
																																													Other	-0.10409	361		Other
																																													Other	-0.10879	362		Other
																																													Other	-0.11167	363		Other
																																													Other	-0.11189	364		Other
																																													Other	-0.11639	365		Other
																																													Other	-0.11639	366		Other
																																													Other	-0.1179	367		Other
																																													Other	-0.11818	368		Other
																																													Other	-0.11837	369		Other
																																													Other	-0.12361	370		Other
																																													Other	-0.12407	371		Other
																																													Other	-0.12712	372		Other
																																													Other	-0.13288	373		Other
																																													Other	-0.13346	374		Other
																																													Other	-0.13438	375		Other
																																													Other	-0.13801	376		Other
																																													Other	-0.13876	377		Other
																																													Other	-0.13901	378		Other
																																													Other	-0.13901	379		Other
																																													Other	-0.14881	380		Other
																																													Other	-0.14881	381		Other
																																													Other	-0.14964	382		Other
																																													Other	-0.1555	383		Other
																																													Other	-0.15861	384		Other
																																													Other	-0.16243	385		Other
																																													Other	-0.1653	386		Other
																																													Other	-0.16563	387		Other
																																													Other	-0.16607	388		Other
																																													Other	-0.16767	389		Other
																																													Other	-0.17529	390		Other
																																													Other	-0.17529	391		Other
																																													Other	-0.1788	392		Other
																																													Other	-0.17981	393		Other
																																													Other	-0.18248	394		Other
																																													Other	-0.18306	395		Other
																																													Other	-0.18387	396		Other
																																													Other	-0.19123	397		Other
																																													Other	-0.19439	398		Other
																																													Other	-0.19731	399		Other
																																													Other	-0.19827	400		Other
																																													Other	-0.1983	401		Other
																																													Other	-0.20128	402		Other
																																													Other	-0.20269	403		Other
																																													Other	-0.20426	404		Other
																																													Other	-0.20494	405		Other
																																													Other	-0.20534	406		Other
																																													Other	-0.20566	407		Other
																																													Other	-0.20902	408		Other
																																													Other	-0.2095	409		Other
																																													Other	-0.20984	410		Other
																																													Other	-0.21181	411		Other
																																													Other	-0.21193	412		Other
																																													Other	-0.21215	413		Other
																																													Other	-0.21272	414		Other
																																													Other	-0.21325	415		Other
																																													Other	-0.21386	416		Other
																																													Other	-0.22133	417		Other
																																													Other	-0.22232	418		Other
																																													Other	-0.22432	419		Other
																																													Other	-0.22533	420		Other
																																													Other	-0.22561	421		Other
																																													Other	-0.22699	422		Other
																																													Other	-0.22717	423		Other
																																													Other	-0.22835	424		Other
																																													Other	-0.23187	425		Other
																																													Other	-0.23259	426		Other
																																													Other	-0.2335	427		Other
																																													Other	-0.23445	428		Other
																																													Other	-0.23499	429		Other
																																													Other	-0.23536	430		Other
																																													Other	-0.24128	431		Other
																																													Other	-0.2437	432		Other
																																													Other	-0.24733	433		Other
																																													Other	-0.24743	434		Other
																																													Other	-0.24877	435		Other
																																													Other	-0.25069	436		Other
																																													Other	-0.25152	437		Other
																																													Other	-0.25238	438		Other
																																													Other	-0.25884	439		Other
																																													Other	-0.26839	440		Other
																																													Other	-0.27048	441		Other
																																													Other	-0.27048	442		Other
																																													Other	-0.27336	443		Other
																																													Other	-0.27393	444		Other
																																													Other	-0.2775	445		Other
																																													Other	-0.27761	446		Other
																																													Other	-0.27824	447		Other
																																													Other	-0.28017	448		Other
																																													Other	-0.2822	449		Other
																																													Other	-0.28495	450		Other
																																													Other	-0.28574	451		Other
																																													Other	-0.29289	452		Other
																																													Other	-0.29614	453		Other
																																													Other	-0.30277	454		Other
																																													Other	-0.30474	455		Other
																																													Other	-0.3093	456		Other
																																													Other	-0.31056	457		Other
																																													Other	-0.31355	458		Other
																																													Other	-0.3173	459		Other
																																													Other	-0.32157	460		Other
																																													Other	-0.3279	461		Other
																																													Other	-0.33739	462		Other
																																													Other	-0.34287	463		Other
																																													Other	-0.3462	464		Other
																																													Other	-0.35086	465		Other
																																													Other	-0.3566	466		Other
																																													Other	-0.36486	467		Other
																																													Other	-0.36713	468		Other
																																													Other	-0.37042	469		Other
																																													Other	-0.37336	470		Other
																																													Other	-0.37845	471		Other
																																													Other	-0.38174	472		Other
																																													Other	-0.38612	473		Other
																																													Other	-0.38922	474		Other
																																													Other	-0.39121	475		Other
																																													Other	-0.39393	476		Other
																																													Other	-0.4027	477		Other
																																													Other	-0.41786	478		Other
																																													Other	-0.41939	479		Other
																																													Other	-0.4212	480		Other
																																													Other	-0.42178	481		Other
																																													Other	-0.42202	482		Other
																																													Other	-0.42272	483		Other
																																													Other	-0.42367	484		Other
																																													Other	-0.42435	485		Other
																																													Other	-0.42572	486		Other
																																													Other	-0.42654	487		Other
																																													Other	-0.43133	488		Other
																																													Other	-0.43509	489		Other
																																													Other	-0.43533	490		Other
																																													Other	-0.44142	491		Other
																																													Other	-0.44327	492		Other
																																													Other	-0.44337	493		Other
																																													Other	-0.44371	494		Other
																																													Other	-0.4482	495		Other
																																													Other	-0.45327	496		Other
																																													Other	-0.45539	497		Other
																																													Other	-0.46408	498		Other
																																													Other	-0.46827	499		Other
																																													Other	-0.46935	500		Other
																																													Other	-0.47003	501		Other
																																													Other	-0.48723	502		Other
																																													Other	-0.48939	503		Other
																																													Other	-0.49226	504		Other
																																													Other	-0.50786	505		Other
																																													Other	-0.51006	506		Other
																																													Other	-0.52655	507		Other
																																													Other	-0.53662	508		Other
																																													Other	-0.5485	509		Other
																																													Other	-0.55556	510		Other
																																													Other	-0.55823	511		Other
																																													Other	-0.5773	512		Other
																																													Other	-0.57835	513		Other
																																													Other	-0.58271	514		Other
																																													Other	-0.583	515		Other
																																													Other	-0.58777	516		Other
																																													Other	-0.59032	517		Other
																																													Other	-0.62163	518		Other
																																													Other	-0.62528	519		Other
																																													Other	-0.63809	520		Other
																																													Other	-0.65632	521		EGFP
																																													Other	-0.66893	522		Other
																																													Other	-0.68099	523		Other
																																													EGFP	-0.68832	524		Other
																																													Other	-0.69663	525		Other
																																													Other	-0.72927	526		Other
																																													Other	-0.80273	527		Other
																																													Other	-0.80526	528		Other
																																													Other	-0.87326	529		Other
																																													Other	-1.00536	530		Other
																																													KRT20	-1.67609	531		KRT20
																																													KRT20	-1.97913	532		KRT20
																																													KRT20	-1.99817	533		KRT20
																																													EGFP	-2.05033	534		EGFP
																																													EGFP	-2.11996	535		EGFP
																																													KRT20	-2.14057	536		KRT20
																																													KRT20	-2.21719	537		KRT20
																																													KRT20	-2.26809	538		KRT20
																																													EGFP	-2.45246	539		EGFP
																																													EGFP	-2.67578	540		EGFP
																																													EGFP	-3.00167	541		EGFP
[truncated: 14 more columns]

## Sheet: Fig4B,C,D,F,G,H
Fig 4F	mRNA expression in patient-derived CRC organoid with 2 SMARCB1 shRNAs
	delta delta Ct value normalized to Actin beta gene expression
	NTC			SMARCB1_sh1			SMARCB_sh4
	i	ii	iii	i	ii	iii	i	ii	iii
SMARCB1	0.975712	0.997537	1.02742	0.251484	0.249641	0.250787	0.423364	0.380696	0.435431
KRT20	1.03837	1.01436	0.949414	3.95306	3.50402	3.54477	1.73983	1.50948	1.5381
SOX9	1.0788	1.12949	0.820684	0.408237	0.327065	0.389274	0.60815	0.573965	0.528833
Fig 4H	mRNA expression of HT29 SMARCB1 KD cell lines with 2 SMARCB1 shRNAs
	delta delta Ct value normalized to Actin beta gene expression
	NTC			SMARCB1_sh1			SMARCB_sh4
	i	ii	iii	i	ii	iii	i	ii	iii
SMARCB1	1.15053	0.869861	0.999197	0.0519459	0.0536342	0.0399485	0.102682	0.0920732	0.0917793
SOX9	0.977435	0.998227	1.0249	0.449115	0.467884	0.428893	0.533349	0.589056	0.509817
Fig 4H	mRNA expression in HT-115 control and SMARCB1 KD lines engineered to conditionally overexpress SOX9
	delta delta Ct value normalized to Actin beta gene expression
	NTC			SMARCB1_sh1
	i	ii	iii	i	ii	iii
SMARCB1	1.50231	1.8613	1.53222	0.0789445	0.0315058	0.00225983
SOX9	2.98179	3.05373	3.26669	3.08403	3.17245	2.9836
KRT20	1.48554	1.24599	1.53489	1.34787	1.34922	1.45641
Fig 4B Left	Values for the UMAP plot				Fig 4B Right	Values for the UMAP plot annotated by perturbation and					Fig 4C	Enterocyte gene signature score			Fig 4D	GSEA of human intestinal cell type signatures					Fig 4G	Row-scaled z-score of mRNA-seq normalized counts and log2FC values of
	annotated by perturbation in Perturb-seq experiment					enterocyte gene signature score in Perturb-seq experiment						by perturbation				annotated by perturbation						165 genes in the Enterocyte-specific gene signature (Wang et al., 2020; PMID: 31753849)
cell_barcode	ldaumap_1	ldaumap_2	group			ldaumap_1	ldaumap_2	ident	Enterocyte_signature			Enterocyte_signature	ident			ID	NES	p.adjust	group		Gene	shNTC_Rep1	shNTC_Rep2	shSMARCB1_Rep1	shSMARCB1_Rep2	log2FC
AAACCCAAGAGCAAGA-1	-0.485506	-0.492092	NT control		AAACCCAAGAGCAAGA-1	-0.485506	-0.492092	NT	0.114264		AAACCCAAGAGCAAGA-1	1.12112	NT control		ISC-marker genes (Munoz et al., 2012)	Intestinal stem cell signature	-3.20748	5e-10	SOX9		ACAA1	0.647437	0.972563	-1.21171	-0.408285	-0.480281
AAACGAAAGACTGAGC-1	1.68931	-3.03795	SOX9		AAACGAAAGACTGAGC-1	1.68931	-3.03795	SOX9 KO	0.1		AAACGAAAGACTGAGC-1	1.07887	SOX9		Enterocyte(distal)-marker genes (Haber et al., 2017)	Distal enterocyte signature	1.69033	0.0132144	SOX9		ACE	1.29642	-0.701084	0.272676	-0.868007	-0.159572
AAACGAAGTCGAGATG-1	4.64941	0.911513	SMARCA4		AAACGAAGTCGAGATG-1	4.64941	0.911513	SMARCA4 KO	0.111848		AAACGAAGTCGAGATG-1	1.11366	SMARCA4		Enterocyte(proximal)-marker genes (Haber et al., 2017)	Proximal enterocyte signature	1.51455	0.0157468	SOX9		ACE2	-1.01854	-0.583741	1.21234	0.389946	3.72177
AAACGAAGTGCATGAG-1	3.50221	0.429202	SMARCA4		AAACGAAGTGCATGAG-1	3.50221	0.429202	SMARCA4 KO	0.167581		AAACGAAGTGCATGAG-1	1.17075	SMARCA4		Enteroendocyte-marker genes (Haber et al., 2017)	Enteroendocrine cell signature	1.38748	0.0399348	SOX9		ADIRF	-0.805436	-0.895531	0.623931	1.07704	5.72918
AAACGCTAGGCCACTC-1	-1.7469	1.02727	SMARCB1		AAACGCTAGGCCACTC-1	-1.7469	1.02727	SMARCB1 KO	0.1		AAACGCTAGGCCACTC-1	1.08511	SMARCB1		Tuft cell-marker genes (Haber et al., 2017)	Tuft signature	1.42953	0.0550479	SOX9		AGPAT2	-0.926045	-0.800986	0.794432	0.932599	4.86038
AAACGCTCAGAACGCA-1	1.80772	1.40737	NT control		AAACGCTCAGAACGCA-1	1.80772	1.40737	NTvalid NP	0.1		AAACGCTCAGAACGCA-1	1.08455	NT control		Goblet cell-marker genes (Haber et al., 2017)	Goblet signature	-1.29203	0.271493	SOX9		AKR1A1	-0.0195878	1.40015	-0.897931	-0.482627	-0.149815
AAACGCTCATAATCGC-1	-2.55534	0.777662	NT control		AAACGCTCATAATCGC-1	-2.55534	0.777662	NT	0.1		AAACGCTCATAATCGC-1	1.08039	NT control		ISC-marker genes (Munoz et al., 2012)1	Intestinal stem cell signature	-2.17652	5.25e-10	CTNNB1		AKR7A3	0.0737013	-1.31825	0.13119	1.11336	0.300044
AAACGCTTCAAAGACA-1	-2.16925	0.263659	NT control		AAACGCTTCAAAGACA-1	-2.16925	0.263659	NT	0.1		AAACGCTTCAAAGACA-1	1.06905	NT control		Enterocyte(distal)-marker genes (Haber et al., 2017)1	Distal enterocyte signature	1.87218	0.000100972	CTNNB1		ALDOB	0.461688	1.0859	-1.22665	-0.320931	-0.583721
AAAGAACGTTCGAGCC-1	-2.18339	-4.37053	CTNNB1		AAAGAACGTTCGAGCC-1	-2.18339	-4.37053	CTNNB1 KO	0.1		AAAGAACGTTCGAGCC-1	1.09779	CTNNB1		Enterocyte(proximal)-marker genes (Haber et al., 2017)1	Proximal enterocyte signature	1.96451	0.000127621	CTNNB1		ALPI	-0.938536	-0.199332	-0.277247	1.41512	0.218002
AAAGGATGTGTAGCAG-1	0.117313	-3.36259	SOX9		AAAGGATGTGTAGCAG-1	0.117313	-3.36259	SOX9 KO	0.139135		AAAGGATGTGTAGCAG-1	1.13882	SOX9		Enteroendocyte-marker genes (Haber et al., 2017)1	Enteroendocrine cell signature	1.97289	0.000968514	CTNNB1		AMN	-0.496363	-1.16038	0.696581	0.960163	2.06853
AAAGGATGTGTTCGAT-1	0.635547	0.65457	NT control		AAAGGATGTGTTCGAT-1	0.635547	0.65457	NTvalid NP	0.1		AAAGGATGTGTTCGAT-1	0.925576	NT control		Tuft cell-marker genes (Haber et al., 2017)1	Tuft signature	1.75197	0.00117606	CTNNB1		ANPEP	0.0701718	-1.41914	0.863219	0.485753	0.242036
AAAGGTAGTACAATAG-1	0.0321461	-3.90316	CTNNB1		AAAGGTAGTACAATAG-1	0.0321461	-3.90316	CTNNB1 KO	0.214317		AAAGGTAGTACAATAG-1	1.22575	CTNNB1		Goblet cell-marker genes (Haber et al., 2017)1	Goblet signature	1.41002	0.0349556	CTNNB1		ANXA4	-0.90356	-0.820305	0.750522	0.973343	1.09824
AAAGGTATCTAGCCAA-1	0.850972	-0.4705	NT control		AAAGGTATCTAGCCAA-1	0.850972	-0.4705	NTvalid NP	0.1		AAAGGTATCTAGCCAA-1	0.967964	NT control		ISC-marker genes (Munoz et al., 2012)2	Intestinal stem cell signature	-1.9136	4.40885e-09	SMARCB1		AOC1	-0.872297	-0.859731	0.865548	0.866479	4.41831
AAAGTGAAGCCACAAG-1	0.00526916	1.79593	NT control		AAAGTGAAGCCACAAG-1	0.00526916	1.79593	NT	0.1		AAAGTGAAGCCACAAG-1	0.960005	NT control		Enterocyte(distal)-marker genes (Haber et al., 2017)2	Distal enterocyte signature	1.58498	0.0284094	SMARCB1		AQP3	-1.16379	-0.322816	1.21041	0.276192	1.5413
AAAGTGATCGAGCCTG-1	-2.03193	-3.88237	CTNNB1		AAAGTGATCGAGCCTG-1	-2.03193	-3.88237	CTNNB1 KO	0.258396		AAAGTGATCGAGCCTG-1	1.25773	CTNNB1		Enterocyte(proximal)-marker genes (Haber et al., 2017)2	Proximal enterocyte signature	1.64259	0.0284094	SMARCB1		ARL4A	-0.561525	-1.1216	0.913107	0.770021	0.371054
AAATGGAAGGTTGGAC-1	1.10625	-2.44879	SOX9		AAATGGAAGGTTGGAC-1	1.10625	-2.44879	SOX9 KO	0.1		AAATGGAAGGTTGGAC-1	0.949768	SOX9		Enteroendocyte-marker genes (Haber et al., 2017)2	Enteroendocrine cell signature	-1.51415	0.0527266	SMARCB1		ASS1	0.521889	1.1518	-0.82318	-0.850508	-0.293476
AAATGGAGTATCACCA-1	4.58937	0.557701	SMARCA4		AAATGGAGTATCACCA-1	4.58937	0.557701	SMARCA4 KO	0.1		AAATGGAGTATCACCA-1	0.997105	SMARCA4		Tuft cell-marker genes (Haber et al., 2017)2	Tuft signature	1.39145	0.119522	SMARCB1		ATOX1	0.81224	0.914665	-0.784217	-0.942688	-1.19943
AAATGGATCAGTCCGG-1	-1.41542	-1.2478	NT control		AAATGGATCAGTCCGG-1	-1.41542	-1.2478	NT	0.1		AAATGGATCAGTCCGG-1	0.952857	NT control		Goblet cell-marker genes (Haber et al., 2017)2	Goblet signature	-1.37257	0.142857	SMARCB1		ATP1A1	0.00980289	1.38958	-0.487763	-0.911621	-0.207122
AAATGGATCTCAGTCC-1	-0.990239	-1.71686	SMARCB1		AAATGGATCTCAGTCC-1	-0.990239	-1.71686	SMARCB1 KO	0.1		AAATGGATCTCAGTCC-1	1.01615	SMARCB1		ISC-marker genes (Munoz et al., 2012)3	Intestinal stem cell signature	-1.94221	9.57692e-10	SMARCA4		B2M	-0.887293	-0.844213	0.843868	0.887638	4.94353
AACAAAGTCTCGGTCT-1	-0.927366	1.07804	NT control		AACAAAGTCTCGGTCT-1	-0.927366	1.07804	NT	0.1		AACAAAGTCTCGGTCT-1	0.967974	NT control		Enterocyte(distal)-marker genes (Haber et al., 2017)3	Distal enterocyte signature	-1.47292	0.0962374	SMARCA4		BIRC3	-0.809587	-0.891384	0.623164	1.07781	4.48689
AACAACCAGTCATACC-1	0.295247	-1.74207	NT control		AACAACCAGTCATACC-1	0.295247	-1.74207	NT	0.206405		AACAACCAGTCATACC-1	1.20487	NT control		Enterocyte(proximal)-marker genes (Haber et al., 2017)3	Proximal enterocyte signature	1.27183	0.16426	SMARCA4		BLOC1S1	0.355964	1.22039	-0.522198	-1.05416	-0.538605
AACAACCCATCGCCTT-1	-0.921875	-3.90001	CTNNB1		AACAACCCATCGCCTT-1	-0.921875	-3.90001	CTNNB1 KO	0.231994		AACAACCCATCGCCTT-1	1.22309	CTNNB1		Enteroendocyte-marker genes (Haber et al., 2017)3	Enteroendocrine cell signature	1.38835	0.201496	SMARCA4		BLVRB	-1.33155	0.339631	1.05259	-0.0606751	0.22983
AACAACCGTACGTAGG-1	0.325954	1.8544	NT control		AACAACCGTACGTAGG-1	0.325954	1.8544	NT	0.1		AACAACCGTACGTAGG-1	0.939929	NT control		Tuft cell-marker genes (Haber et al., 2017)3	Tuft signature	1.25762	0.237762	SMARCA4		C19orf33	-0.880214	-0.832574	0.675811	1.03698	2.91285
AACAAGATCGACGCTG-1	-0.803907	-2.18419	CTNNB1		AACAAGATCGACGCTG-1	-0.803907	-2.18419	CTNNB1 KO	0.1		AACAAGATCGACGCTG-1	0.984175	CTNNB1		Goblet cell-marker genes (Haber et al., 2017)3	Goblet signature	-1.28964	0.237762	SMARCA4		CBR1	-1.10278	-0.589754	0.803117	0.889419	0.598006
AACACACAGTCCCTAA-1	-2.95135	-1.515	NT control		AACACACAGTCCCTAA-1	-2.95135	-1.515	NT	0.1		AACACACAGTCCCTAA-1	1.07732	NT control								CD68	-0.915527	-0.770061	1.11502	0.570569	4.8516
AACACACTCTGCGGGT-1	3.86646	-0.810998	SMARCB1		AACACACTCTGCGGGT-1	3.86646	-0.810998	SMARCB1 KO	0.36446		AACACACTCTGCGGGT-1	1.36231	SMARCB1								CD74	-0.714701	-1.005	0.844454	0.875251	4.1975
AACAGGGGTCACATTG-1	-2.06828	-3.73714	CTNNB1		AACAGGGGTCACATTG-1	-2.06828	-3.73714	CTNNB1 KO	0.186995		AACAGGGGTCACATTG-1	1.18571	CTNNB1								CDHR2	-0.592436	-1.06721	0.572094	1.08756	2.21201
AACCAACAGTACAGCG-1	0.601954	1.29322	NT control		AACCAACAGTACAGCG-1	0.601954	1.29322	NT	0.1		AACCAACAGTACAGCG-1	1.07065	NT control								CDHR5	-0.636508	-1.06616	0.916969	0.785701	2.58238
AACCAACTCAAGTAAG-1	3.76655	-1.21222	SMARCB1		AACCAACTCAAGTAAG-1	3.76655	-1.21222	SMARCB1 KO	0.1		AACCAACTCAAGTAAG-1	0.885013	SMARCB1								CDKN1A	0.904063	0.826281	-0.827202	-0.903142	-1.11755
AACCAACTCGAGTGGA-1	-0.414047	-0.650394	NT control		AACCAACTCGAGTGGA-1	-0.414047	-0.650394	NT	0.1		AACCAACTCGAGTGGA-1	1.07536	NT control								CES2	-1.11635	-0.558819	0.699069	0.976104	3.0078
AACCAACTCTGGGTCG-1	-1.42867	-0.107752	NT control		AACCAACTCTGGGTCG-1	-1.42867	-0.107752	NT	0.1		AACCAACTCTGGGTCG-1	0.986186	NT control								CFDP1	0.788624	0.933637	-0.753193	-0.969068	-0.760757
AACCACAAGCTTCGTA-1	-1.24368	-4.11178	CTNNB1		AACCACAAGCTTCGTA-1	-1.24368	-4.11178	CTNNB1 KO	0.160206		AACCACAAGCTTCGTA-1	1.16373	CTNNB1								CHP2	0.0580756	-1.41076	0.462467	0.890222	0.126431
AACCACACAGTAACCT-1	-1.89663	-3.84094	CTNNB1		AACCACACAGTAACCT-1	-1.89663	-3.84094	CTNNB1 KO	0.1		AACCACACAGTAACCT-1	1.09242	CTNNB1								CIDEB	-0.437122	1.49757	-0.574683	-0.48576	-0.288551
AACCACAGTACTAACC-1	4.55293	-1.26339	SMARCB1		AACCACAGTACTAACC-1	4.55293	-1.26339	SMARCB1 KO	0.220951		AACCACAGTACTAACC-1	1.21791	SMARCB1								CLDN15	-0.827025	-0.902755	0.914855	0.814925	3.05963
AACCACATCATTCCTA-1	5.01922	-1.13884	SMARCB1		AACCACATCATTCCTA-1	5.01922	-1.13884	SMARCB1 KO	0.147048		AACCACATCATTCCTA-1	1.14957	SMARCB1								CLDN3	-1.00582	-0.712754	0.901392	0.817185	0.690643
AACCATGAGTGGCAGT-1	-0.281457	2.76578	NT control		AACCATGAGTGGCAGT-1	-0.281457	2.76578	NT	0.1		AACCATGAGTGGCAGT-1	0.843847	NT control								CLDN4	-0.893915	-0.837609	0.876759	0.854764	3.42262
AACCCAAAGAGCATTA-1	-3.13525	-2.24941	NT control		AACCCAAAGAGCATTA-1	-3.13525	-2.24941	NT	0.1		AACCCAAAGAGCATTA-1	1.02176	NT control								CMBL	-1.09813	-0.463279	1.20526	0.356141	1.31527
AACCCAACATCCCGTT-1	-1.8022	-0.141311	NT control		AACCCAACATCCCGTT-1	-1.8022	-0.141311	NT	0.1		AACCCAACATCCCGTT-1	0.998074	NT control								CNDP2	-0.855191	-0.875897	0.826042	0.905045	5.23029
AACCTGATCTGAGGCC-1	2.79922	0.958918	NT control		AACCTGATCTGAGGCC-1	2.79922	0.958918	NT	0.159103		AACCTGATCTGAGGCC-1	1.14703	NT control								CPO	-0.5	-0.5	-0.5	1.5	0.16093
AACCTTTAGCTGGAGT-1	0.0425361	-3.99317	CTNNB1		AACCTTTAGCTGGAGT-1	0.0425361	-3.99317	CTNNB1 KO	0.346817		AACCTTTAGCTGGAGT-1	1.347	CTNNB1								CREB3L3	-1.49839	0.468574	0.564904	0.464914	0.138945
AACCTTTCATACCATG-1	1.38879	-3.29469	SOX9		AACCTTTCATACCATG-1	1.38879	-3.29469	SOX9 KO	0.1		AACCTTTCATACCATG-1	0.858718	SOX9								CRIP1	-0.948109	-0.779525	0.840662	0.886971	3.38077
AACGAAAAGACGCTCC-1	4.41669	-0.421018	SMARCB1		AACGAAAAGACGCTCC-1	4.41669	-0.421018	SMARCB1 KO	0.148178		AACGAAAAGACGCTCC-1	1.14637	SMARCB1								CST3	-0.850638	-0.878535	0.933768	0.795405	4.98768
AACGGGAGTCTGTGTA-1	0.352057	-0.482227	NT control		AACGGGAGTCTGTGTA-1	0.352057	-0.482227	NT	0.1		AACGGGAGTCTGTGTA-1	1.00993	NT control								CTSD	-0.913341	-0.81671	0.898602	0.831449	4.6837
AACGTCAAGCTTCATG-1	0.235867	1.36762	NT control		AACGTCAAGCTTCATG-1	0.235867	1.36762	NT	0.1		AACGTCAAGCTTCATG-1	1.06174	NT control								CYB5A	-0.836333	-0.895172	0.856849	0.874656	5.41104
AAGAACAAGTGGGAAA-1	1.4497	1.8539	NT control		AAGAACAAGTGGGAAA-1	1.4497	1.8539	NT	0.129417		AAGAACAAGTGGGAAA-1	1.12258	NT control								CYBRD1	-0.962621	-0.638982	0.363484	1.23812	4.42068
AAGAACAGTAACATAG-1	-0.846343	1.21236	NT control		AAGAACAGTAACATAG-1	-0.846343	1.21236	NTvalid NP	0.1		AAGAACAGTAACATAG-1	1.03526	NT control								CYP2D6	-0.79124	-0.79124	1.28911	0.293368	0.311808
AAGACAAAGATAACAC-1	4.79813	-1.57284	SMARCB1		AAGACAAAGATAACAC-1	4.79813	-1.57284	SMARCB1 KO	0.1		AAGACAAAGATAACAC-1	0.95201	SMARCB1								CYP3A5	-0.811911	-0.709044	0.176781	1.34417	1.09667
AAGACAAAGCATGATA-1	4.53783	-1.11501	SMARCB1		AAGACAAAGCATGATA-1	4.53783	-1.11501	SMARCB1 KO	0.137418		AAGACAAAGCATGATA-1	1.14464	SMARCB1								DEFA5	-0.865047	-0.865047	0.806846	0.923248	7.79249
AAGATAGTCAGCTTCC-1	-2.37992	-0.218613	NT control		AAGATAGTCAGCTTCC-1	-2.37992	-0.218613	NT	0.1		AAGATAGTCAGCTTCC-1	0.999059	NT control								DGAT1	-0.732642	-0.960942	1.0767	0.616887	2.13757
AAGCATCCAAGAGAGA-1	1.26852	-3.40774	SOX9		AAGCATCCAAGAGAGA-1	1.26852	-3.40774	SOX9 KO	0.1		AAGCATCCAAGAGAGA-1	1.1025	SOX9								DHRS11	1.39033	0.0657973	-0.763443	-0.692683	-0.605125
AAGCATCGTGAGAACC-1	-2.93767	-3.58906	SMARCB1		AAGCATCGTGAGAACC-1	-2.93767	-3.58906	SMARCB1 KO	0.114224		AAGCATCGTGAGAACC-1	1.11583	SMARCB1								DHRS7	-0.977732	-0.74411	0.79779	0.924052	4.74681
AAGCCATCAACATCGT-1	-1.95424	-3.72212	CTNNB1		AAGCCATCAACATCGT-1	-1.95424	-3.72212	CTNNB1 KO	0.1		AAGCCATCAACATCGT-1	1.096	CTNNB1								DNASE1	-0.856721	-0.869946	0.767068	0.959599	4.23131
AAGCGTTAGGTGATAT-1	-0.151845	2.82448	NT control		AAGCGTTAGGTGATAT-1	-0.151845	2.82448	NT	0.1		AAGCGTTAGGTGATAT-1	1.08781	NT control								DPEP1	-0.881827	-0.850077	0.864743	0.867162	5.47423
AAGCGTTCACCTATCC-1	1.57678	-3.66927	SOX9		AAGCGTTCACCTATCC-1	1.57678	-3.66927	SOX9 KO	0.1		AAGCGTTCACCTATCC-1	1.09625	SOX9								EDF1	-0.337638	0.993091	-1.24559	0.590142	-0.0918524
AAGCGTTCAGCACAGA-1	-2.73512	-1.57901	NT control		AAGCGTTCAGCACAGA-1	-2.73512	-1.57901	NT	0.1		AAGCGTTCAGCACAGA-1	1.06663	NT control								ENPEP	-1.05289	1.23093	0.335471	-0.513508	-0.130594
AAGCGTTGTTGCGTAT-1	-2.04026	0.975812	NT control		AAGCGTTGTTGCGTAT-1	-2.04026	0.975812	NT	0.254695		AAGCGTTGTTGCGTAT-1	1.25608	NT control								ESPN	-0.847208	-0.884558	0.877948	0.853817	3.922
AAGGAATAGCACACCC-1	1.28632	3.68824	NT control		AAGGAATAGCACACCC-1	1.28632	3.68824	NT	0.1		AAGGAATAGCACACCC-1	1.04668	NT control								EZR	0.999576	0.539203	-1.28232	-0.256464	-0.178966
AAGGAATAGGGATGTC-1	2.97859	-1.33998	NT control		AAGGAATAGGGATGTC-1	2.97859	-1.33998	NT	0.123617		AAGGAATAGGGATGTC-1	1.12407	NT control								FABP1	-0.921151	-0.80816	0.825267	0.904043	4.52295
AAGGAATCATTATGCG-1	-2.49067	-4.2315	CTNNB1		AAGGAATCATTATGCG-1	-2.49067	-4.2315	CTNNB1 KO	0.1		AAGGAATCATTATGCG-1	0.95641	CTNNB1								FABP2	0.217474	1.32678	-0.772414	-0.77184	-1.59937
AAGGAATGTTGGTGTT-1	0.0522607	-1.5753	SOX9		AAGGAATGTTGGTGTT-1	0.0522607	-1.5753	SOX9 KO	0.1		AAGGAATGTTGGTGTT-1	0.879445	SOX9								FABP6	-0.923267	-0.795936	0.724998	0.994204	5.61013
AAGGTAACACTATGTG-1	-1.45827	-0.582061	NT control		AAGGTAACACTATGTG-1	-1.45827	-0.582061	NT	0.1		AAGGTAACACTATGTG-1	1.0537	NT control								FAM3B	-0.848896	-0.88164	0.913795	0.816741	5.78375
AAGGTAATCCGTTGAA-1	0.0763818	1.61311	NT control		AAGGTAATCCGTTGAA-1	0.0763818	1.61311	NT	0.1		AAGGTAATCCGTTGAA-1	0.954696	NT control								FBP1	-0.752149	-0.972806	0.872055	0.852901	4.5061
AAGGTAATCGCGTAGC-1	0.835257	1.49346	NT control		AAGGTAATCGCGTAGC-1	0.835257	1.49346	NT	0.1		AAGGTAATCGCGTAGC-1	1.08245	NT control								FBXW5	-0.853131	-0.85089	0.632568	1.07145	1.25586
AAGTACCAGGGAGAAT-1	1.07958	-2.41034	SOX9		AAGTACCAGGGAGAAT-1	1.07958	-2.41034	SOX9 KO	0.1		AAGTACCAGGGAGAAT-1	1.06678	SOX9								FCGRT	-0.846469	-0.885358	0.869024	0.862803	5.6617
AAGTACCCATAACCCA-1	0.608593	2.17858	NT control		AAGTACCCATAACCCA-1	0.608593	2.17858	NT	0.1		AAGTACCCATAACCCA-1	1.06982	NT control								FTH1	-0.948587	-0.778762	0.894039	0.833311	1.72393
AAGTACCGTAAGTTAG-1	5.02138	-1.25013	SMARCB1		AAGTACCGTAAGTTAG-1	5.02138	-1.25013	SMARCB1 KO	0.1		AAGTACCGTAAGTTAG-1	1.03364	SMARCB1								FTL	0.527707	1.14787	-0.829347	-0.84623	-0.473496
AAGTACCGTGGACCAA-1	-2.35748	0.391882	NT control		AAGTACCGTGGACCAA-1	-2.35748	0.391882	NTvalid NP	0.1		AAGTACCGTGGACCAA-1	0.98254	NT control								FUOM	-0.991653	-0.730246	0.839764	0.882135	4.68907
AAGTACCTCCTGGTCT-1	2.13451	0.0252924	NT control		AAGTACCTCCTGGTCT-1	2.13451	0.0252924	NT	0.183883		AAGTACCTCCTGGTCT-1	1.18908	NT control								GDA	0.768381	0.946713	-1.00341	-0.711684	-0.710075
AAGTCGTCAGGACGAT-1	-1.74977	-2.16454	CTNNB1		AAGTCGTCAGGACGAT-1	-1.74977	-2.16454	CTNNB1 KO	0.1		AAGTCGTCAGGACGAT-1	1.05848	CTNNB1								GLRX	-0.904555	-0.825809	0.902187	0.828178	6.04825
AAGTCGTCATAATCCG-1	0.15761	-1.56664	NT control		AAGTCGTCATAATCCG-1	0.15761	-1.56664	NT	0.10317		AAGTCGTCATAATCCG-1	1.10677	NT control								GPX4	-0.887885	-0.840539	0.939814	0.78861	4.80315
AAGTGAAAGACCAGCA-1	-2.71758	-4.02686	NT control		AAGTGAAAGACCAGCA-1	-2.71758	-4.02686	NT	0.231693		AAGTGAAAGACCAGCA-1	1.22648	NT control								GUCA2A	-0.845135	-0.845135	1.11252	0.577754	0.239909
AAGTGAATCCACAGCG-1	0.31839	-0.509005	NT control		AAGTGAATCCACAGCG-1	0.31839	-0.509005	NTvalid NP	0.150142		AAGTGAATCCACAGCG-1	1.14969	NT control								GUK1	-0.943077	-0.784698	0.897434	0.830341	4.93093
AAGTTCGGTGAATTGA-1	-0.0872215	1.33966	NT control		AAGTTCGGTGAATTGA-1	-0.0872215	1.33966	NT	0.1		AAGTTCGGTGAATTGA-1	1.0163	NT control								HEBP1	-0.935863	-0.792709	0.834341	0.894231	5.93053
AAGTTCGGTTGAGGAC-1	1.25095	0.55918	NT control		AAGTTCGGTTGAGGAC-1	1.25095	0.55918	NT	0.1		AAGTTCGGTTGAGGAC-1	1.07343	NT control								HHLA2	-0.811355	-0.840158	1.1946	0.456915	2.94801
AAGTTCGTCGAGTACT-1	0.423586	3.35057	NT control		AAGTTCGTCGAGTACT-1	0.423586	3.35057	NTvalid NP	0.193042		AAGTTCGTCGAGTACT-1	1.19033	NT control								HLA-A	-0.862433	-0.853056	1.02664	0.68885	1.36543
AATCACGAGATGTTCC-1	3.85517	-0.313441	SMARCB1		AATCACGAGATGTTCC-1	3.85517	-0.313441	SMARCB1 KO	0.115916		AATCACGAGATGTTCC-1	1.11882	SMARCB1								HLA-C	-0.865089	-0.857762	0.987433	0.735419	2.30461
AATCACGCAAGCACAG-1	-0.123125	-3.80728	SOX9		AATCACGCAAGCACAG-1	-0.123125	-3.80728	SOX9 KO	0.183761		AATCACGCAAGCACAG-1	1.1876	SOX9								HLA-DQB1	-0.859859	-0.872137	0.858394	0.873602	4.83694
AATCGACAGACTAGAT-1	-0.905348	-0.366273	SOX9		AATCGACAGACTAGAT-1	-0.905348	-0.366273	SOX9 KO	0.1		AATCGACAGACTAGAT-1	1.05943	SOX9								HLA-DRA	-1.31371	-0.242036	0.829828	0.725921	0.181561
AATCGACAGCGACTAG-1	-1.9108	-4.78494	CTNNB1		AATCGACAGCGACTAG-1	-1.9108	-4.78494	CTNNB1 KO	0.439565		AATCGACAGCGACTAG-1	1.43514	CTNNB1								HLA-DRB1	-0.90113	-0.829775	0.892124	0.838781	3.9414
AATCGACCAGCCGGTT-1	4.54957	1.02549	SMARCA4		AATCGACCAGCCGGTT-1	4.54957	1.02549	SMARCA4 KO	0.1		AATCGACCAGCCGGTT-1	1.06167	SMARCA4								HLA-DRB5	-1.11933	-0.565575	0.780163	0.904745	2.0744
AATCGACTCTATCCAT-1	-1.92526	1.53213	NT control		AATCGACTCTATCCAT-1	-1.92526	1.53213	NT	0.1		AATCGACTCTATCCAT-1	1.05709	NT control								HPGD	-1.03701	-0.228719	-0.0990003	1.36473	0.256085
AATCGTGAGAGTATAC-1	-2.61766	-2.55107	SOX9		AATCGTGAGAGTATAC-1	-2.61766	-2.55107	SOX9 KO	0.1		AATCGTGAGAGTATAC-1	1.01992	SOX9								HSD17B11	-0.895602	-0.834495	0.914535	0.815562	4.07052
AATGAAGCAAGTATAG-1	-1.66202	0.779881	NT control		AATGAAGCAAGTATAG-1	-1.66202	0.779881	NTvalid NP	0.1		AATGAAGCAAGTATAG-1	1.09214	NT control								HSD17B2	-0.776888	-0.924764	0.634673	1.06698	3.16974
AATGAAGGTTGATCGT-1	0.777779	-3.61096	SOX9		AATGAAGGTTGATCGT-1	0.777779	-3.61096	SOX9 KO	0.109465		AATGAAGGTTGATCGT-1	1.10886	SOX9								IFI27	-1.42732	0.0675101	0.550219	0.809595	0.421303
AATGAAGTCCTGATAG-1	-1.17207	-2.57776	NT control		AATGAAGTCCTGATAG-1	-1.17207	-2.57776	NT	0.290263		AATGAAGTCCTGATAG-1	1.28429	NT control								IL32	-0.883847	-0.847947	0.876945	0.854849	4.30235
AATGACCCAGTTGGTT-1	1.12613	0.180192	NT control		AATGACCCAGTTGGTT-1	1.12613	0.180192	NT	0.1		AATGACCCAGTTGGTT-1	1.07375	NT control								ISG15	-0.60475	-1.04835	1.11713	0.535968	0.692546
AATGCCACATGACTAC-1	1.71666	1.54884	NT control		AATGCCACATGACTAC-1	1.71666	1.54884	NT	0.1		AATGCCACATGACTAC-1	1.07074	NT control								KHK	-1.31389	-0.23994	0.71014	0.843693	0.547673
AATGCCACATTAGGAA-1	4.1433	1.46635	SMARCA4		AATGCCACATTAGGAA-1	4.1433	1.46635	SMARCA4 KO	0.1		AATGCCACATTAGGAA-1	0.961596	SMARCA4								KRT19	0.421133	1.21678	-0.800215	-0.837701	-0.460136
AATGCCATCCGTGTGG-1	-2.59236	-3.16599	CTNNB1		AATGCCATCCGTGTGG-1	-2.59236	-3.16599	CTNNB1 KO	0.1		AATGCCATCCGTGTGG-1	1.08668	CTNNB1								KRT20	-0.913639	-0.814592	0.799644	0.928587	4.00877
AATGGAAAGGTTCAGG-1	-1.44916	-2.42585	CTNNB1		AATGGAAAGGTTCAGG-1	-1.44916	-2.42585	CTNNB1 KO	0.100578		AATGGAAAGGTTCAGG-1	1.10469	CTNNB1								KRT8	0.426175	1.21356	-0.845321	-0.794411	-0.334493
AATGGAAGTGACAGCA-1	-2.95801	-2.2364	CTNNB1		AATGGAAGTGACAGCA-1	-2.95801	-2.2364	CTNNB1 KO	0.1		AATGGAAGTGACAGCA-1	0.983698	CTNNB1								LDHA	0.976386	0.562137	-1.2923	-0.24622	-0.148037
AATGGAATCCGACAGC-1	0.882594	3.37152	NT control		AATGGAATCCGACAGC-1	0.882594	3.37152	NTvalid NP	0.1		AATGGAATCCGACAGC-1	1.08597	NT control								LEAP2	-0.854886	-0.854886	0.659084	1.05069	0.157673
AATGGCTTCATGACAC-1	1.69793	1.26732	NT control		AATGGCTTCATGACAC-1	1.69793	1.26732	NT	0.214455		AATGGCTTCATGACAC-1	1.21771	NT control								LGALS3BP	-0.834975	-0.893887	0.932624	0.796238	4.39381
AATTTCCAGAACAAGG-1	-2.25933	-2.75444	CTNNB1		AATTTCCAGAACAAGG-1	-2.25933	-2.75444	CTNNB1 KO	0.183296		AATTTCCAGAACAAGG-1	1.19025	CTNNB1								MAF	1.02061	0.670608	-0.64748	-1.04374	-2.56286
AATTTCCTCATGGTAC-1	3.52715	0.226582	SMARCA4		AATTTCCTCATGGTAC-1	3.52715	0.226582	SMARCA4 KO	0.1		AATTTCCTCATGGTAC-1	1.05202	SMARCA4								MALL	-0.757234	-0.944463	0.642642	1.05905	5.30514
ACAAGCTAGAGTCGAC-1	0.368938	2.57202	NT control		ACAAGCTAGAGTCGAC-1	0.368938	2.57202	NT	0.1		ACAAGCTAGAGTCGAC-1	1.05834	NT control								MDK	-0.791243	-0.927118	0.721333	0.997028	3.66702
ACAAGCTGTAGACTGG-1	-1.36507	3.99731	NT control		ACAAGCTGTAGACTGG-1	-1.36507	3.99731	NT	0.1		ACAAGCTGTAGACTGG-1	1.02979	NT control								MEP1A	-1.29823	-0.200474	1.02443	0.474273	0.457762
ACACCAATCGTGGACC-1	1.92932	0.829236	NT control		ACACCAATCGTGGACC-1	1.92932	0.829236	NT	0.1		ACACCAATCGTGGACC-1	0.833405	NT control								MGAM	1.20577	0.374233	-0.509054	-1.07095	-3.33309
ACACGCGAGATACGAT-1	0.376147	0.624446	NT control		ACACGCGAGATACGAT-1	0.376147	0.624446	NT	0.165654		ACACGCGAGATACGAT-1	1.16605	NT control								MISP	-0.956056	-0.770806	0.883282	0.843581	4.19332
ACACGCGTCCACGGAC-1	1.92411	-3.35653	SOX9		ACACGCGTCCACGGAC-1	1.92411	-3.35653	SOX9 KO	0.10352		ACACGCGTCCACGGAC-1	1.10679	SOX9								MME	-0.803767	-0.918576	0.745099	0.977244	5.43468
ACACGCGTCCACTTTA-1	-0.267696	1.49093	NT control		ACACGCGTCCACTTTA-1	-0.267696	1.49093	NT	0.1		ACACGCGTCCACTTTA-1	0.811172	NT control								MPST	-0.927614	-0.797389	0.951627	0.773375	0.993768
ACACTGAGTTCAATCG-1	-1.01854	0.517151	NT control		ACACTGAGTTCAATCG-1	-1.01854	0.517151	NT	0.1		ACACTGAGTTCAATCG-1	1.07004	NT control								MS4A8	-0.808771	-0.808771	1.2467	0.370845	0.310384
ACACTGATCGCTGTTC-1	5.24509	-0.984325	SMARCB1		ACACTGATCGCTGTTC-1	5.24509	-0.984325	SMARCB1 KO	0.11863		ACACTGATCGCTGTTC-1	1.11361	SMARCB1								MT-CO1	-0.871767	-0.859832	0.893109	0.83849	5.04333
ACAGAAACAGCAGACA-1	1.29044	-0.0412607	NT control		ACAGAAACAGCAGACA-1	1.29044	-0.0412607	NT	0.106267		ACAGAAACAGCAGACA-1	1.11551	NT control								MT-ND2	-0.859053	-0.871579	0.914475	0.816158	4.26473
ACAGAAATCATTACTC-1	4.3258	-1.0762	SMARCB1		ACAGAAATCATTACTC-1	4.3258	-1.0762	SMARCB1 KO	0.268731		ACAGAAATCATTACTC-1	1.2654	SMARCB1								MT-ND5	-0.854419	-0.877457	0.879005	0.852871	5.29279
ACAGCCGTCTCGGTCT-1	-0.291656	0.879644	NT control		ACAGCCGTCTCGGTCT-1	-0.291656	0.879644	NT	0.1		ACAGCCGTCTCGGTCT-1	1.05763	NT control								MTTP	1.24079	0.235291	-0.340765	-1.13532	-0.531409
ACAGGGATCATTACCT-1	0.527807	0.71579	NT control		ACAGGGATCATTACCT-1	0.527807	0.71579	NTvalid NP	0.1		ACAGGGATCATTACCT-1	0.872486	NT control								MVP	0.934634	0.792129	-0.799593	-0.92717	-0.378869
ACATCCCAGCATCAAA-1	1.96384	0.916642	NT control		ACATCCCAGCATCAAA-1	1.96384	0.916642	NT	0.117137		ACATCCCAGCATCAAA-1	1.11653	NT control								MYH14	0.976892	0.739055	-0.741263	-0.974684	-0.861055
ACATCCCCAATTGGTC-1	-2.45444	-3.73776	CTNNB1		ACATCCCCAATTGGTC-1	-2.45444	-3.73776	CTNNB1 KO	0.1		ACATCCCCAATTGGTC-1	0.958258	CTNNB1								MYL12B	-0.970405	-0.670764	0.458871	1.1823	0.214432
ACATCCCTCATGCCAA-1	0.471767	0.125806	NT control		ACATCCCTCATGCCAA-1	0.471767	0.125806	NTvalid NP	0.1		ACATCCCTCATGCCAA-1	1.03161	NT control								MYO1A	-0.468066	-1.18096	0.939824	0.709204	1.78606
ACATCGATCGCCGAGT-1	-0.914092	-4.40194	CTNNB1		ACATCGATCGCCGAGT-1	-0.914092	-4.40194	CTNNB1 KO	0.251349		ACATCGATCGCCGAGT-1	1.25122	CTNNB1								NAPRT	-0.723126	-0.887952	1.2476	0.363475	3.48534
ACATGCAAGTCATCGT-1	-2.40267	0.225632	NT control		ACATGCAAGTCATCGT-1	-2.40267	0.225632	NT	0.1		ACATGCAAGTCATCGT-1	0.87075	NT control								OAT	0.777915	0.949858	-0.86082	-0.866953	-0.694968
ACATGCACACTTGGGC-1	-1.73742	0.0666819	NT control		ACATGCACACTTGGGC-1	-1.73742	0.0666819	NT	0.1		ACATGCACACTTGGGC-1	0.979269	NT control								PBLD	-0.852713	-0.852713	1.06663	0.638797	0.783912
ACATGCACAGCTGGTC-1	4.64735	-0.462054	SMARCA4		ACATGCACAGCTGGTC-1	4.64735	-0.462054	SMARCA4 KO	0.190039		ACATGCACAGCTGGTC-1	1.18752	SMARCA4								PCK1	-0.933393	-0.773906	1.04393	0.66337	4.48731
ACATGCATCGCAGAGA-1	1.16185	0.0997338	NT control		ACATGCATCGCAGAGA-1	1.16185	0.0997338	NT	0.221653		ACATGCATCGCAGAGA-1	1.21335	NT control								PCK2	-0.679043	1.34802	0.164497	-0.833475	-0.0537959
ACATTTCCAGTATGAA-1	-2.15402	-1.83246	NT control		ACATTTCCAGTATGAA-1	-2.15402	-1.83246	NT	0.106976		ACATTTCCAGTATGAA-1	1.10506	NT control								PDK4	-0.863815	-0.863815	0.951263	0.776367	8.41754
ACATTTCGTTCTCTAT-1	-1.3425	-1.23817	NT control		ACATTTCGTTCTCTAT-1	-1.3425	-1.23817	NT	0.207485		ACATTTCGTTCTCTAT-1	1.20492	NT control								PDZK1	-0.847834	-0.847834	0.59812	1.09755	0.324931
ACCAAACCATCCGGCA-1	-0.55894	-4.10372	CTNNB1		ACCAAACCATCCGGCA-1	-0.55894	-4.10372	CTNNB1 KO	0.212281		ACCAAACCATCCGGCA-1	1.22579	CTNNB1								PEPD	0.626526	1.06651	-0.982257	-0.710775	-0.793456
ACCAACAAGAAGCCTG-1	-2.70168	2.05281	NT control		ACCAACAAGAAGCCTG-1	-2.70168	2.05281	NTvalid NP	0.1		ACCAACAAGAAGCCTG-1	1.03348	NT control								PHGR1	-0.85566	-0.874888	0.815173	0.915375	5.10403
ACCAACAAGAGTTGCG-1	2.40498	-1.71954	SOX9		ACCAACAAGAGTTGCG-1	2.40498	-1.71954	SOX9 KO	0.1		ACCAACAAGAGTTGCG-1	1.01977	SOX9								PLAC8	-0.489185	-1.1726	0.88061	0.781175	1.26997
ACCACAAAGCTACAAA-1	4.67527	-1.33336	SMARCB1		ACCACAAAGCTACAAA-1	4.67527	-1.33336	SMARCB1 KO	0.140214		ACCACAAAGCTACAAA-1	1.13275	SMARCB1								PMP22	0.751554	0.353347	0.36948	-1.47438	-0.253559
ACCATTTTCCTGGTCT-1	0.861812	1.76986	NT control		ACCATTTTCCTGGTCT-1	0.861812	1.76986	NT	0.19955		ACCATTTTCCTGGTCT-1	1.1922	NT control								PRAP1	-0.842141	-0.889562	0.859468	0.872235	5.92383
ACCCAAACACTTTATC-1	1.51126	1.138	NT control		ACCCAAACACTTTATC-1	1.51126	1.138	NTvalid NP	0.188411		ACCCAAACACTTTATC-1	1.18903	NT control								PRR13	-0.876981	-0.854632	0.840644	0.890969	5.31701
ACCCAAAGTTGCCGCA-1	0.887057	1.44178	NT control		ACCCAAAGTTGCCGCA-1	0.887057	1.44178	NT	0.1		ACCCAAAGTTGCCGCA-1	1.0702	NT control								PRSS3	-0.856307	-0.843162	0.613391	1.08608	4.58394
ACCCAAATCGTTATCT-1	-2.36554	-3.00891	CTNNB1		ACCCAAATCGTTATCT-1	-2.36554	-3.00891	CTNNB1 KO	0.1		ACCCAAATCGTTATCT-1	1.0054	CTNNB1								PSME2	0.763939	0.960769	-0.807522	-0.917185	-1.03949
ACCCTCACACCCAATA-1	4.08266	-1.37259	SMARCB1		ACCCTCACACCCAATA-1	4.08266	-1.37259	SMARCB1 KO	0.1		ACCCTCACACCCAATA-1	1.0912	SMARCB1								PTGR1	-0.765732	-0.954792	0.755558	0.964966	1.4131
ACCCTCAGTGCCTATA-1	-2.40761	-4.06834	CTNNB1		ACCCTCAGTGCCTATA-1	-2.40761	-4.06834	CTNNB1 KO	0.253227		ACCCTCAGTGCCTATA-1	1.25016	CTNNB1								REEP6	-0.806631	-0.921623	0.921248	0.807007	4.38017
ACCCTCAGTGGACCTC-1	-3.19116	-2.8617	CTNNB1		ACCCTCAGTGGACCTC-1	-3.19116	-2.8617	CTNNB1 KO	0.164753		ACCCTCAGTGGACCTC-1	1.15463	CTNNB1								RHOC	-1.02386	-0.685752	0.954979	0.754633	2.19861
ACCCTCATCTGGGCAC-1	-1.26181	-1.05337	NT control		ACCCTCATCTGGGCAC-1	-1.26181	-1.05337	NT	0.1		ACCCTCATCTGGGCAC-1	0.804993	NT control								RTN4	0.772427	0.942148	-0.705911	-1.00866	-0.897432
ACCGTTCCACCATTCC-1	-0.785747	3.96142	NT control		ACCGTTCCACCATTCC-1	-0.785747	3.96142	NT	0.24774		ACCGTTCCACCATTCC-1	1.24864	NT control								S100A14	-0.88799	-0.840189	0.785805	0.942374	4.18688
ACCGTTCTCGAATGCT-1	-2.2488	-0.178976	NT control		ACCGTTCTCGAATGCT-1	-2.2488	-0.178976	NT	0.1		ACCGTTCTCGAATGCT-1	1.00872	NT control								SAT1	-0.802878	1.45264	-0.455518	-0.194244	-0.0735344
ACCTACCAGTCTGGTT-1	-0.0655775	-2.5121	NT control		ACCTACCAGTCTGGTT-1	-0.0655775	-2.5121	NTvalid NP	0.225012		ACCTACCAGTCTGGTT-1	1.22255	NT control								SAT2	-1.06681	-0.620912	0.682334	1.00539	2.59088
ACCTACCAGTTTGTCG-1	-2.62637	2.07146	NT control		ACCTACCAGTTTGTCG-1	-2.62637	2.07146	NT	0.1		ACCTACCAGTTTGTCG-1	1.05323	NT control								SCIN	0.913329	0.706731	-0.389279	-1.23078	-1.06338
ACCTACCGTATTGACC-1	-2.26449	0.957683	NT control		ACCTACCGTATTGACC-1	-2.26449	0.957683	NT	0.214776		ACCTACCGTATTGACC-1	1.22039	NT control								SDCBP2	-0.0983227	0.156952	-1.24668	1.18806	0.00126717
ACCTACCTCCCTGTTG-1	-2.47254	1.09259	NT control		ACCTACCTCCCTGTTG-1	-2.47254	1.09259	NT	0.1		ACCTACCTCCCTGTTG-1	0.965249	NT control								SEMA3B	-0.0339488	-1.2913	1.13868	0.186564	0.461078
ACCTACCTCTGGACCG-1	0.740803	-0.235184	SMARCB1		ACCTACCTCTGGACCG-1	0.740803	-0.235184	SMARCB1 KO	0.1		ACCTACCTCTGGACCG-1	1.05607	SMARCB1								SERPINA1	-0.866007	-0.866007	0.858064	0.87395	6.77768
ACGATCACAAGAATAC-1	-1.61123	3.02986	NT control		ACGATCACAAGAATAC-1	-1.61123	3.02986	NTvalid NP	0.1		ACGATCACAAGAATAC-1	0.933104	NT control								SGK1	-0.192756	0.559248	0.95318	-1.31967	-0.110755
ACGATCAGTTCGGTCG-1	0.807214	2.40706	NT control		ACGATCAGTTCGGTCG-1	0.807214	2.40706	NTvalid NP	0.115021		ACGATCAGTTCGGTCG-1	1.12103	NT control								SLC15A1	0.0507836	1.17811	0.039152	-1.26805	-0.210332
ACGATCATCTTGGTCC-1	0.37995	2.27726	NT control		ACGATCATCTTGGTCC-1	0.37995	2.27726	NT	0.120301		ACGATCATCTTGGTCC-1	1.11795	NT control								SLC22A18	-0.897231	-0.833545	0.830845	0.899931	5.43612
ACGCACGAGCACGATG-1	3.77521	0.696979	SMARCB1		ACGCACGAGCACGATG-1	3.77521	0.696979	SMARCB1 KO	0.1		ACGCACGAGCACGATG-1	1.00559	SMARCB1								SLC26A3	-0.86278	-0.86876	0.895366	0.836173	4.00155
ACGCACGAGCGCTGAA-1	1.48622	1.39965	NT control		ACGCACGAGCGCTGAA-1	1.48622	1.39965	NT	0.1		ACGCACGAGCGCTGAA-1	0.993381	NT control								SLC39A5	-0.95539	-0.768738	0.791483	0.932645	5.55563
ACGCACGGTCTGGTTA-1	0.768569	1.1098	NT control		ACGCACGGTCTGGTTA-1	0.768569	1.1098	NT	0.1		ACGCACGGTCTGGTTA-1	0.98585	NT control								SLC51A	-0.564332	-1.07835	1.11245	0.530228	3.50054
ACGCACGGTTAGGCTT-1	-0.568648	-0.431121	NT control		ACGCACGGTTAGGCTT-1	-0.568648	-0.431121	NT	0.196497		ACGCACGGTTAGGCTT-1	1.19427	NT control								SLC51B	-1.24037	-0.356113	0.97184	0.624647	0.962398
ACGCACGTCCCTATTA-1	1.03038	-3.1255	SOX9		ACGCACGTCCCTATTA-1	1.03038	-3.1255	SOX9 KO	0.1		ACGCACGTCCCTATTA-1	0.898553	SOX9								SLC5A1	-0.889049	-0.823457	1.03677	0.675736	5.66559
ACGGAAGTCTGGCCGA-1	1.04561	0.581404	NT control		ACGGAAGTCTGGCCGA-1	1.04561	0.581404	NT	0.1		ACGGAAGTCTGGCCGA-1	1.03129	NT control								SLC6A8	1.01865	0.69845	-0.87058	-0.846524	-0.88654
ACGGGTCCATGCCGAC-1	1.5472	0.130606	NT control		ACGGGTCCATGCCGAC-1	1.5472	0.130606	NT	0.172019		ACGGGTCCATGCCGAC-1	1.17759	NT control								SLC7A7	0.790877	0.920202	-0.67687	-1.03421	-1.53877
ACGGGTCTCCCAGTGG-1	4.62879	0.891051	SMARCA4		ACGGGTCTCCCAGTGG-1	4.62879	0.891051	SMARCA4 KO	0.1		ACGGGTCTCCCAGTGG-1	1.05956	SMARCA4								SLC9A3R1	0.867498	0.838924	-0.643788	-1.06263	-1.16711
ACGGGTCTCCGTGCGA-1	-1.13442	-0.864825	NT control		ACGGGTCTCCGTGCGA-1	-1.13442	-0.864825	NT	0.1		ACGGGTCTCCGTGCGA-1	1.07649	NT control								SMIM24	-0.859859	-0.859859	1.00575	0.713968	0.718191
ACGGGTCTCCGTTGGG-1	-3.55669	0.786055	NT control		ACGGGTCTCCGTTGGG-1	-3.55669	0.786055	NTvalid NP	0.1		ACGGGTCTCCGTTGGG-1	1.1028	NT control								SMPDL3A	-0.860764	-0.860764	0.725966	0.995562	7.08736
ACGGTCGAGTCCCAAT-1	-3.0265	0.693975	NT control		ACGGTCGAGTCCCAAT-1	-3.0265	0.693975	NT	0.143507		ACGGTCGAGTCCCAAT-1	1.13823	NT control								SPINT1	-0.893637	-0.836418	0.91636	0.813696	4.99171
ACGGTTAAGGGTGGGA-1	0.248404	-1.11405	NT control		ACGGTTAAGGGTGGGA-1	0.248404	-1.11405	NT	0.1		ACGGTTAAGGGTGGGA-1	0.774009	NT control								SULT1A1	-1.11221	-0.568276	0.958635	0.721851	1.84102
ACGTAACCACAAGCCC-1	0.126449	-0.760415	NT control		ACGTAACCACAAGCCC-1	0.126449	-0.760415	NT	0.1		ACGTAACCACAAGCCC-1	1.01785	NT control								SULT1A2	-0.861026	-0.861026	0.729611	0.99244	0.368583
ACGTAACGTCCCTCAT-1	-1.11532	0.50496	NT control		ACGTAACGTCCCTCAT-1	-1.11532	0.50496	NT	0.1		ACGTAACGTCCCTCAT-1	1.07159	NT control								TCN2	-0.365465	-1.22356	0.563405	1.02562	0.208761
ACGTAACTCATTCATC-1	1.20704	0.0315268	NT control		ACGTAACTCATTCATC-1	1.20704	0.0315268	NT	0.165424		ACGTAACTCATTCATC-1	1.16406	NT control								TDP2	-1.18092	0.362449	1.16393	-0.345457	0.115594
ACGTACACAACCAGAG-1	1.45402	1.28596	SOX9		ACGTACACAACCAGAG-1	1.45402	1.28596	SOX9 KO	0.184202		ACGTACACAACCAGAG-1	1.18186	SOX9								TM4SF5	-1.04561	-0.638735	0.641924	1.04242	1.80879
ACGTAGTCAAATTGCC-1	1.41959	3.12747	NT control		ACGTAGTCAAATTGCC-1	1.41959	3.12747	NT	0.1		ACGTAGTCAAATTGCC-1	1.06764	NT control								TMBIM6	-0.964109	-0.761949	0.875045	0.851013	1.43372
ACGTCCTCATCAACCA-1	3.65089	1.52724	SMARCA4		ACGTCCTCATCAACCA-1	3.65089	1.52724	SMARCA4 KO	0.1		ACGTCCTCATCAACCA-1	0.95416	SMARCA4								TMEM120A	0.604654	1.05692	-0.569154	-1.09242	-1.21509
ACGTCCTGTCCTGGTG-1	-1.81713	1.00484	NT control		ACGTCCTGTCCTGGTG-1	-1.81713	1.00484	NTvalid NP	0.1		ACGTCCTGTCCTGGTG-1	0.872531	NT control								TMEM176A	-0.89121	-0.83896	0.915818	0.814351	2.58095
ACGTTCCAGATGAACT-1	1.19208	-0.700937	NT control		ACGTTCCAGATGAACT-1	1.19208	-0.700937	NT	0.249207		ACGTTCCAGATGAACT-1	1.24654	NT control								TMEM176B	-0.821469	-0.907331	0.802904	0.925896	4.55297
ACGTTCCAGATTGGGC-1	1.90607	-2.98456	SOX9		ACGTTCCAGATTGGGC-1	1.90607	-2.98456	SOX9 KO	0.1		ACGTTCCAGATTGGGC-1	0.994854	SOX9								TMEM220	-0.901373	-0.563697	1.36363	0.101443	1.53194
ACTACGACACTGCATA-1	-2.81776	-1.45886	CTNNB1		ACTACGACACTGCATA-1	-2.81776	-1.45886	CTNNB1 KO	0.144335		ACTACGACACTGCATA-1	1.14346	CTNNB1								TMEM37	-0.875976	-0.843824	1.00442	0.71538	5.86558
ACTATCTAGAAGATCT-1	-2.65419	0.22063	NT control		ACTATCTAGAAGATCT-1	-2.65419	0.22063	NT	0.1		ACTATCTAGAAGATCT-1	1.08413	NT control								UBC	0.669987	1.0295	-1.00324	-0.696244	-0.72715
ACTATCTTCATGCATG-1	2.49621	-1.02266	SMARCB1		ACTATCTTCATGCATG-1	2.49621	-1.02266	SMARCB1 KO	0.24788		ACTATCTTCATGCATG-1	1.2487	SMARCB1								VAMP8	0.625815	1.06297	-1.00636	-0.682421	-0.578448
ACTATGGCACAGCTGC-1	-0.588931	-0.748417	NT control		ACTATGGCACAGCTGC-1	-0.588931	-0.748417	NT	0.1		ACTATGGCACAGCTGC-1	1.01379	NT control								XPNPEP2	-0.646063	-0.992531	1.17636	0.462232	4.98301
ACTATGGCAGTCGCTG-1	3.8839	1.58468	SMARCA4		ACTATGGCAGTCGCTG-1	3.8839	1.58468	SMARCA4 KO	0.1		ACTATGGCAGTCGCTG-1	0.694875	SMARCA4								ZFP36	-1.31734	-0.192108	0.965067	0.544382	0.349631
ACTATTCTCCGAAGGA-1	-2.80349	-3.22037	NT control		ACTATTCTCCGAAGGA-1	-2.80349	-3.22037	NT	0.133405		ACTATTCTCCGAAGGA-1	1.14057	NT control
ACTGATGCAGACCTAT-1	-2.95984	0.721401	NT control		ACTGATGCAGACCTAT-1	-2.95984	0.721401	NT	0.1		ACTGATGCAGACCTAT-1	0.989532	NT control
ACTGCAAAGGCGTCCT-1	-2.75093	-4.00348	CTNNB1		ACTGCAAAGGCGTCCT-1	-2.75093	-4.00348	CTNNB1 KO	0.1		ACTGCAAAGGCGTCCT-1	0.970521	CTNNB1
ACTGCAAGTTCCAAAC-1	-0.868797	-0.727013	NT control		ACTGCAAGTTCCAAAC-1	-0.868797	-0.727013	NT	0.1		ACTGCAAGTTCCAAAC-1	0.965917	NT control
ACTGTCCCAAACCATC-1	-0.0617764	-0.808745	NT control		ACTGTCCCAAACCATC-1	-0.0617764	-0.808745	NTvalid NP	0.1		ACTGTCCCAAACCATC-1	1.07093	NT control
ACTGTCCTCTGCGGAC-1	-1.82159	-0.0847124	NT control		ACTGTCCTCTGCGGAC-1	-1.82159	-0.0847124	NT	0.1		ACTGTCCTCTGCGGAC-1	1.02001	NT control
ACTGTGAAGAGGTCAC-1	1.67394	1.72447	NT control		ACTGTGAAGAGGTCAC-1	1.67394	1.72447	NT	0.1		ACTGTGAAGAGGTCAC-1	1.09909	NT control
ACTGTGAGTTGTCATG-1	-1.4113	0.621321	NT control		ACTGTGAGTTGTCATG-1	-1.4113	0.621321	NTvalid NP	0.130861		ACTGTGAGTTGTCATG-1	1.12214	NT control
ACTGTGATCGAGCCTG-1	-0.974217	2.26786	SOX9		ACTGTGATCGAGCCTG-1	-0.974217	2.26786	SOX9 KO	0.1		ACTGTGATCGAGCCTG-1	1.03407	SOX9
ACTTAGGAGCTCGACC-1	-0.925313	4.02263	NT control		ACTTAGGAGCTCGACC-1	-0.925313	4.02263	NT	0.1		ACTTAGGAGCTCGACC-1	0.957937	NT control
ACTTAGGTCGTGGCGT-1	-0.636423	-0.159018	NT control		ACTTAGGTCGTGGCGT-1	-0.636423	-0.159018	NTvalid NP	0.1		ACTTAGGTCGTGGCGT-1	0.940002	NT control
ACTTATCCAACGCCCA-1	1.33134	0.271226	NT control		ACTTATCCAACGCCCA-1	1.33134	0.271226	NT	0.1		ACTTATCCAACGCCCA-1	0.935519	NT control
ACTTTGTAGAGATTCA-1	-0.779899	1.72825	NT control		ACTTTGTAGAGATTCA-1	-0.779899	1.72825	NTvalid NP	0.1		ACTTTGTAGAGATTCA-1	0.839234	NT control
ACTTTGTAGCAATTCC-1	0.881377	1.52726	NT control		ACTTTGTAGCAATTCC-1	0.881377	1.52726	NT	0.125726		ACTTTGTAGCAATTCC-1	1.12814	NT control
ACTTTGTTCATCGTAG-1	4.70357	0.661098	SMARCA4		ACTTTGTTCATCGTAG-1	4.70357	0.661098	SMARCA4 KO	0.1		ACTTTGTTCATCGTAG-1	1.0992	SMARCA4
ACTTTGTTCGATTGGT-1	1.26595	-2.81105	SOX9		ACTTTGTTCGATTGGT-1	1.26595	-2.81105	SOX9 KO	0.1		ACTTTGTTCGATTGGT-1	1.06245	SOX9
AGAAATGAGGTCACAG-1	0.722772	-0.52465	NT control		AGAAATGAGGTCACAG-1	0.722772	-0.52465	NT	0.218531		AGAAATGAGGTCACAG-1	1.21561	NT control
AGAACAAAGAGTACCG-1	-0.548944	0.306568	NT control		AGAACAAAGAGTACCG-1	-0.548944	0.306568	NT	0.1		AGAACAAAGAGTACCG-1	1.01715	NT control
AGAACAAAGGAAGTGA-1	1.73715	-2.72307	SOX9		AGAACAAAGGAAGTGA-1	1.73715	-2.72307	SOX9 KO	0.125607		AGAACAAAGGAAGTGA-1	1.12708	SOX9
AGAACAAGTCCAAAGG-1	-0.939994	-4.19685	CTNNB1		AGAACAAGTCCAAAGG-1	-0.939994	-4.19685	CTNNB1 KO	0.409773		AGAACAAGTCCAAAGG-1	1.40838	CTNNB1
AGAACCTCAGTCGTTA-1	0.0484455	0.699216	NT control		AGAACCTCAGTCGTTA-1	0.0484455	0.699216	NTvalid NP	0.1		AGAACCTCAGTCGTTA-1	0.843678	NT control
AGAACCTTCATGCATG-1	-1.13993	0.217707	NT control		AGAACCTTCATGCATG-1	-1.13993	0.217707	NT	0.116134		AGAACCTTCATGCATG-1	1.11964	NT control
AGAACCTTCTTGAGCA-1	-0.536745	-0.216173	NT control		AGAACCTTCTTGAGCA-1	-0.536745	-0.216173	NT	0.1		AGAACCTTCTTGAGCA-1	1.03676	NT control
AGAACCTTCTTTCGAT-1	1.07827	2.21513	NT control		AGAACCTTCTTTCGAT-1	1.07827	2.21513	NT	0.1		AGAACCTTCTTTCGAT-1	1.00855	NT control
AGAAGCGAGGCACTAG-1	-0.88915	-1.20905	NT control		AGAAGCGAGGCACTAG-1	-0.88915	-1.20905	NT	0.104685		AGAAGCGAGGCACTAG-1	1.09671	NT control
AGAAGCGAGTCCCTAA-1	3.63855	-0.0367568	SMARCA4		AGAAGCGAGTCCCTAA-1	3.63855	-0.0367568	SMARCA4 KO	0.1		AGAAGCGAGTCCCTAA-1	1.03001	SMARCA4
AGACAAAAGCGATTCT-1	4.24585	-0.970432	NT control		AGACAAAAGCGATTCT-1	4.24585	-0.970432	NTvalid NP	0.110497		AGACAAAAGCGATTCT-1	1.10877	NT control
AGACAAATCAACCCGG-1	-0.709676	0.262395	NT control		AGACAAATCAACCCGG-1	-0.709676	0.262395	NT	0.113117		AGACAAATCAACCCGG-1	1.11438	NT control
AGACACTAGAACCGCA-1	1.20018	-2.76967	NT control		AGACACTAGAACCGCA-1	1.20018	-2.76967	NT	0.48726		AGACACTAGAACCGCA-1	1.48079	NT control
AGACACTAGACCTCAT-1	4.56961	0.968622	SMARCA4		AGACACTAGACCTCAT-1	4.56961	0.968622	SMARCA4 KO	0.1		AGACACTAGACCTCAT-1	1.06151	SMARCA4
AGACACTAGCCTTTCC-1	0.688499	1.21293	NT control		AGACACTAGCCTTTCC-1	0.688499	1.21293	NT	0.220203		AGACACTAGCCTTTCC-1	1.22563	NT control
AGACACTTCAAGTAAG-1	-0.103669	1.38062	NT control		AGACACTTCAAGTAAG-1	-0.103669	1.38062	NT	0.1		AGACACTTCAAGTAAG-1	0.913972	NT control
AGACAGGGTGGTCCGT-1	-0.30916	-0.325483	NT control		AGACAGGGTGGTCCGT-1	-0.30916	-0.325483	NT	0.1		AGACAGGGTGGTCCGT-1	0.722256	NT control
AGACAGGTCTGGCTGG-1	-2.34194	-2.04317	NT control		AGACAGGTCTGGCTGG-1	-2.34194	-2.04317	NT	0.1		AGACAGGTCTGGCTGG-1	1.08366	NT control
AGACCATGTGACTAAA-1	-0.137786	-2.27845	NT control		AGACCATGTGACTAAA-1	-0.137786	-2.27845	NT	0.161583		AGACCATGTGACTAAA-1	1.16223	NT control
AGACCATGTTTCGATG-1	-0.797701	-2.73372	CTNNB1		AGACCATGTTTCGATG-1	-0.797701	-2.73372	CTNNB1 KO	0.11371		AGACCATGTTTCGATG-1	1.10371	CTNNB1
AGACCATTCTACCCAC-1	-3.28336	0.40478	NT control		AGACCATTCTACCCAC-1	-3.28336	0.40478	NT	0.1		AGACCATTCTACCCAC-1	1.04271	NT control
AGACCCGCAGAAGCGT-1	4.30172	-0.947199	SMARCB1		AGACCCGCAGAAGCGT-1	4.30172	-0.947199	SMARCB1 KO	0.17805		AGACCCGCAGAAGCGT-1	1.18391	SMARCB1
AGACTCAGTGCGTTTA-1	-1.62648	-4.73915	CTNNB1		AGACTCAGTGCGTTTA-1	-1.62648	-4.73915	CTNNB1 KO	0.284869		AGACTCAGTGCGTTTA-1	1.29517	CTNNB1
AGAGAGCAGCTGAGTG-1	-1.2213	-0.23149	NT control		AGAGAGCAGCTGAGTG-1	-1.2213	-0.23149	NT	0.131742		AGAGAGCAGCTGAGTG-1	1.12486	NT control
AGAGAGCTCGGCCAAC-1	-1.74226	-1.17108	NT control		AGAGAGCTCGGCCAAC-1	-1.74226	-1.17108	NT	0.1		AGAGAGCTCGGCCAAC-1	1.05308	NT control
AGAGCCCAGGACAACC-1	-2.53467	0.46664	NT control		AGAGCCCAGGACAACC-1	-2.53467	0.46664	NTvalid NP	0.1		AGAGCCCAGGACAACC-1	1.00439	NT control
AGAGCCCCATCCGAAT-1	0.509092	0.599938	NT control		AGAGCCCCATCCGAAT-1	0.509092	0.599938	NTvalid NP	0.1		AGAGCCCCATCCGAAT-1	1.01495	NT control
AGAGCCCTCGGCATAT-1	4.94518	-1.02411	SMARCB1		AGAGCCCTCGGCATAT-1	4.94518	-1.02411	SMARCB1 KO	0.217097		AGAGCCCTCGGCATAT-1	1.21387	SMARCB1
AGATAGAAGTCGGCAA-1	4.83123	0.275904	SMARCA4		AGATAGAAGTCGGCAA-1	4.83123	0.275904	SMARCA4 KO	0.130385		AGATAGAAGTCGGCAA-1	1.12946	SMARCA4
AGATCCAAGTTCCGTA-1	1.72153	-3.24551	SMARCB1		AGATCCAAGTTCCGTA-1	1.72153	-3.24551	SMARCB1 KO	0.1		AGATCCAAGTTCCGTA-1	1.02754	SMARCB1
AGATCCAGTGTGAGCA-1	0.580546	1.46603	NT control		AGATCCAGTGTGAGCA-1	0.580546	1.46603	NT	0.1		AGATCCAGTGTGAGCA-1	1.02636	NT control
AGATCCATCTCCAATT-1	0.0215279	0.428338	NT control		AGATCCATCTCCAATT-1	0.0215279	0.428338	NTvalid NP	0.193607		AGATCCATCTCCAATT-1	1.19415	NT control
AGATGCTTCATTCGGA-1	1.46005	0.493679	NT control		AGATGCTTCATTCGGA-1	1.46005	0.493679	NTvalid NP	0.1		AGATGCTTCATTCGGA-1	1.03368	NT control
AGCATCAAGCCTGACC-1	-2.04657	3.24823	NT control		AGCATCAAGCCTGACC-1	-2.04657	3.24823	NT	0.1		AGCATCAAGCCTGACC-1	1.05894	NT control
AGCATCAAGCCTTGAT-1	-1.17432	1.00943	NT control		AGCATCAAGCCTTGAT-1	-1.17432	1.00943	NTvalid NP	0.1		AGCATCAAGCCTTGAT-1	0.626834	NT control
AGCATCACATCTTCGC-1	-2.1049	0.103938	NT control		AGCATCACATCTTCGC-1	-2.1049	0.103938	NT	0.212871		AGCATCACATCTTCGC-1	1.21221	NT control
AGCATCATCCTGCCAT-1	0.707834	0.0259595	NT control		AGCATCATCCTGCCAT-1	0.707834	0.0259595	NT	0.227528		AGCATCATCCTGCCAT-1	1.23491	NT control
AGCCAATTCATCAGTG-1	3.87123	1.13654	SMARCA4		AGCCAATTCATCAGTG-1	3.87123	1.13654	SMARCA4 KO	0.1		AGCCAATTCATCAGTG-1	0.966003	SMARCA4
AGCCACGAGTTAACAG-1	-2.73302	0.632599	NT control		AGCCACGAGTTAACAG-1	-2.73302	0.632599	NT	0.1		AGCCACGAGTTAACAG-1	1.00705	NT control
AGCCACGCATTCTTCA-1	0.872016	-0.922871	NT control		AGCCACGCATTCTTCA-1	0.872016	-0.922871	NT	0.383531		AGCCACGCATTCTTCA-1	1.38546	NT control
AGCCACGGTGCTCCGA-1	-1.94226	2.33689	NT control		AGCCACGGTGCTCCGA-1	-1.94226	2.33689	NTvalid NP	0.102783		AGCCACGGTGCTCCGA-1	1.10103	NT control
AGCCAGCAGCGGTAGT-1	4.11988	0.321624	SMARCA4		AGCCAGCAGCGGTAGT-1	4.11988	0.321624	SMARCA4 KO	0.1		AGCCAGCAGCGGTAGT-1	1.04547	SMARCA4
AGCGATTAGTCATAGA-1	1.26421	-3.52179	SOX9		AGCGATTAGTCATAGA-1	1.26421	-3.52179	SOX9 KO	0.190407		AGCGATTAGTCATAGA-1	1.18507	SOX9
AGCGATTCACTGGCGT-1	2.1545	-3.43145	NT control		AGCGATTCACTGGCGT-1	2.1545	-3.43145	NT	0.245561		AGCGATTCACTGGCGT-1	1.2477	NT control
AGCGATTCAGACCGCT-1	1.87915	-0.56648	SMARCB1		AGCGATTCAGACCGCT-1	1.87915	-0.56648	SMARCB1 KO	0.122398		AGCGATTCAGACCGCT-1	1.12153	SMARCB1
AGCGCCACAGCATGCC-1	-2.86162	-0.478022	NT control		AGCGCCACAGCATGCC-1	-2.86162	-0.478022	NT	0.1		AGCGCCACAGCATGCC-1	0.919398	NT control
AGCGCTGTCAACTACG-1	4.43703	-0.483413	SMARCB1		AGCGCTGTCAACTACG-1	4.43703	-0.483413	SMARCB1 KO	0.1		AGCGCTGTCAACTACG-1	1.02462	SMARCB1
AGCGCTGTCCCATAAG-1	1.43789	-0.625328	NT control		AGCGCTGTCCCATAAG-1	1.43789	-0.625328	NT	0.1		AGCGCTGTCCCATAAG-1	0.92033	NT control
AGCGTATTCAAGAATG-1	0.00632768	0.852809	NT control		AGCGTATTCAAGAATG-1	0.00632768	0.852809	NT	0.168027		AGCGTATTCAAGAATG-1	1.17428	NT control
AGCGTCGAGATCCTAC-1	-1.43718	3.47627	NT control		AGCGTCGAGATCCTAC-1	-1.43718	3.47627	NT	0.1		AGCGTCGAGATCCTAC-1	0.820602	NT control
AGCGTCGCAGGCCCTA-1	0.179405	2.6398	NT control		AGCGTCGCAGGCCCTA-1	0.179405	2.6398	NT	0.1		AGCGTCGCAGGCCCTA-1	0.907621	NT control
AGCTACATCCTTACCG-1	4.46854	-0.758809	SMARCB1		AGCTACATCCTTACCG-1	4.46854	-0.758809	SMARCB1 KO	0.11003		AGCTACATCCTTACCG-1	1.10402	SMARCB1
AGCTCAAAGGCAATGC-1	4.7689	-0.862393	SMARCB1		AGCTCAAAGGCAATGC-1	4.7689	-0.862393	SMARCB1 KO	0.1		AGCTCAAAGGCAATGC-1	0.902034	SMARCB1
AGCTTCCCAACACAGG-1	-1.5839	1.16842	NT control		AGCTTCCCAACACAGG-1	-1.5839	1.16842	NTvalid NP	0.1		AGCTTCCCAACACAGG-1	1.09865	NT control
AGCTTCCTCTTCTGTA-1	-2.94934	0.835211	NT control		AGCTTCCTCTTCTGTA-1	-2.94934	0.835211	NT	0.162386		AGCTTCCTCTTCTGTA-1	1.16043	NT control
AGGAAATCATTCACCC-1	0.945324	-3.7493	SOX9		AGGAAATCATTCACCC-1	0.945324	-3.7493	SOX9 KO	0.232205		AGGAAATCATTCACCC-1	1.23895	SOX9
AGGAATAAGAACCGCA-1	0.844513	1.7715	NT control		AGGAATAAGAACCGCA-1	0.844513	1.7715	NT	0.1		AGGAATAAGAACCGCA-1	0.823491	NT control
AGGACGAAGGGAACAA-1	4.21081	-1.36819	SMARCB1		AGGACGAAGGGAACAA-1	4.21081	-1.36819	SMARCB1 KO	0.178585		AGGACGAAGGGAACAA-1	1.17981	SMARCB1
AGGACGACACGAGAAC-1	0.133833	-0.548663	NT control		AGGACGACACGAGAAC-1	0.133833	-0.548663	NTvalid NP	0.1		AGGACGACACGAGAAC-1	1.08877	NT control
AGGACGATCCATCTAT-1	-2.88662	-1.2801	NT control		AGGACGATCCATCTAT-1	-2.88662	-1.2801	NT	0.1		AGGACGATCCATCTAT-1	0.964275	NT control
AGGAGGTTCACACGAT-1	2.59602	-1.32459	SMARCA4		AGGAGGTTCACACGAT-1	2.59602	-1.32459	SMARCA4 KO	0.135881		AGGAGGTTCACACGAT-1	1.14087	SMARCA4
AGGCATTAGCTTGTGT-1	1.56396	1.62207	NT control		AGGCATTAGCTTGTGT-1	1.56396	1.62207	NT	0.1		AGGCATTAGCTTGTGT-1	0.97183	NT control
AGGCATTCATCTCGTC-1	-2.71614	-2.17419	CTNNB1		AGGCATTCATCTCGTC-1	-2.71614	-2.17419	CTNNB1 KO	0.140043		AGGCATTCATCTCGTC-1	1.14629	CTNNB1
AGGCATTGTGTCACAT-1	4.37451	-1.00605	SMARCB1		AGGCATTGTGTCACAT-1	4.37451	-1.00605	SMARCB1 KO	0.23612		AGGCATTGTGTCACAT-1	1.22922	SMARCB1
AGGCTGCGTCACTAGT-1	0.319832	-3.88076	SOX9		AGGCTGCGTCACTAGT-1	0.319832	-3.88076	SOX9 KO	0.119057		AGGCTGCGTCACTAGT-1	1.12931	SOX9
AGGGAGTCACTACCCT-1	-0.626619	-4.25399	CTNNB1		AGGGAGTCACTACCCT-1	-0.626619	-4.25399	CTNNB1 KO	0.228264		AGGGAGTCACTACCCT-1	1.23335	CTNNB1
AGGGAGTTCACGGAGA-1	-2.62514	-3.77973	CTNNB1		AGGGAGTTCACGGAGA-1	-2.62514	-3.77973	CTNNB1 KO	0.1		AGGGAGTTCACGGAGA-1	1.09096	CTNNB1
AGGGCCTGTTAAACCC-1	1.18777	0.0314931	NT control		AGGGCCTGTTAAACCC-1	1.18777	0.0314931	NT	0.15592		AGGGCCTGTTAAACCC-1	1.15944	NT control
AGGGCCTTCCCAGGCA-1	4.55107	-1.52018	SMARCB1		AGGGCCTTCCCAGGCA-1	4.55107	-1.52018	SMARCB1 KO	0.1		AGGGCCTTCCCAGGCA-1	1.04048	SMARCB1
AGGGCTCCAGCTGTCG-1	0.389029	1.10219	NT control		AGGGCTCCAGCTGTCG-1	0.389029	1.10219	NT	0.110166		AGGGCTCCAGCTGTCG-1	1.10468	NT control
AGGGCTCGTTATGGTC-1	0.372252	-3.22253	SMARCA4		AGGGCTCGTTATGGTC-1	0.372252	-3.22253	SMARCA4 KO	0.187117		AGGGCTCGTTATGGTC-1	1.18736	SMARCA4
AGGGTCCCACAAGGTG-1	-1.8616	1.4993	NT control		AGGGTCCCACAAGGTG-1	-1.8616	1.4993	NTvalid NP	0.1		AGGGTCCCACAAGGTG-1	1.01353	NT control
AGGGTCCGTCAACATC-1	-1.89226	0.799705	NT control		AGGGTCCGTCAACATC-1	-1.89226	0.799705	NTvalid NP	0.1		AGGGTCCGTCAACATC-1	1.04576	NT control
AGGGTGAGTATCAAGA-1	-2.61198	0.406569	NT control		AGGGTGAGTATCAAGA-1	-2.61198	0.406569	NT	0.1		AGGGTGAGTATCAAGA-1	1.04219	NT control
AGGGTGATCAAAGACA-1	0.964967	-1.355	NT control		AGGGTGATCAAAGACA-1	0.964967	-1.355	NT	0.14987		AGGGTGATCAAAGACA-1	1.1447	NT control
AGGGTTTGTACTGAGG-1	0.325115	0.780096	NT control		AGGGTTTGTACTGAGG-1	0.325115	0.780096	NT	0.143617		AGGGTTTGTACTGAGG-1	1.13992	NT control
AGGTCATTCCATCAGA-1	-0.133524	1.76117	NT control		AGGTCATTCCATCAGA-1	-0.133524	1.76117	NT	0.1		AGGTCATTCCATCAGA-1	1.06247	NT control
AGGTCTACACCGTGGT-1	-0.721033	-1.0507	NT control		AGGTCTACACCGTGGT-1	-0.721033	-1.0507	NT	0.1		AGGTCTACACCGTGGT-1	1.05089	NT control
AGGTCTACAGTATACC-1	-0.765019	-2.35912	NT control		AGGTCTACAGTATACC-1	-0.765019	-2.35912	NT	0.262979		AGGTCTACAGTATACC-1	1.26106	NT control
AGGTCTATCCATCTCG-1	0.389082	1.2857	NT control		AGGTCTATCCATCTCG-1	0.389082	1.2857	NT	0.108981		AGGTCTATCCATCTCG-1	1.11334	NT control
AGGTGTTAGAATTGTG-1	-0.627876	2.24134	NT control		AGGTGTTAGAATTGTG-1	-0.627876	2.24134	NT	0.1		AGGTGTTAGAATTGTG-1	1.00131	NT control
AGGTGTTAGATAGTGT-1	-0.0160872	-2.75628	NT control		AGGTGTTAGATAGTGT-1	-0.0160872	-2.75628	NT	0.214007		AGGTGTTAGATAGTGT-1	1.21593	NT control
AGGTGTTTCGGACCAC-1	-2.15327	-4.6944	CTNNB1		AGGTGTTTCGGACCAC-1	-2.15327	-4.6944	CTNNB1 KO	0.189282		AGGTGTTTCGGACCAC-1	1.18002	CTNNB1
AGGTTACCAGAATTCC-1	-1.48866	-1.1444	NT control		AGGTTACCAGAATTCC-1	-1.48866	-1.1444	NT	0.1		AGGTTACCAGAATTCC-1	1.07228	NT control
AGGTTACCATATGGCT-1	3.87902	-1.27074	SMARCB1		AGGTTACCATATGGCT-1	3.87902	-1.27074	SMARCB1 KO	0.137704		AGGTTACCATATGGCT-1	1.14303	SMARCB1
AGGTTGTCACCTTCGT-1	-1.046	-1.32399	NT control		AGGTTGTCACCTTCGT-1	-1.046	-1.32399	NT	0.207305		AGGTTGTCACCTTCGT-1	1.21137	NT control
AGGTTGTGTTCTAAGC-1	-2.10932	-4.71424	CTNNB1		AGGTTGTGTTCTAAGC-1	-2.10932	-4.71424	CTNNB1 KO	0.1		AGGTTGTGTTCTAAGC-1	1.03048	CTNNB1
AGGTTGTTCTAGAACC-1	-1.19537	-1.16341	NT control		AGGTTGTTCTAGAACC-1	-1.19537	-1.16341	NT	0.139222		AGGTTGTTCTAGAACC-1	1.12572	NT control
AGTAACCCACGGTGTC-1	-1.20616	0.444454	NT control		AGTAACCCACGGTGTC-1	-1.20616	0.444454	NT	0.1		AGTAACCCACGGTGTC-1	1.01365	NT control
AGTAACCTCTCTATGT-1	-0.697921	-3.05752	CTNNB1		AGTAACCTCTCTATGT-1	-0.697921	-3.05752	CTNNB1 KO	0.191539		AGTAACCTCTCTATGT-1	1.19441	CTNNB1
AGTACCAGTCGTCATA-1	-1.36059	-3.67507	CTNNB1		AGTACCAGTCGTCATA-1	-1.36059	-3.67507	CTNNB1 KO	0.225155		AGTACCAGTCGTCATA-1	1.22538	CTNNB1
AGTACCAGTGCCTTTC-1	1.70933	0.235092	NT control		AGTACCAGTGCCTTTC-1	1.70933	0.235092	NT	0.208386		AGTACCAGTGCCTTTC-1	1.20917	NT control
AGTACTGAGGTAGATT-1	1.22386	-2.17456	NT control		AGTACTGAGGTAGATT-1	1.22386	-2.17456	NT	0.1		AGTACTGAGGTAGATT-1	0.720314	NT control
AGTAGCTAGAGTATAC-1	-2.89683	0.39029	NT control		AGTAGCTAGAGTATAC-1	-2.89683	0.39029	NT	0.155083		AGTAGCTAGAGTATAC-1	1.1531	NT control
AGTAGCTAGCAATAGT-1	-1.44881	-3.80585	CTNNB1		AGTAGCTAGCAATAGT-1	-1.44881	-3.80585	CTNNB1 KO	0.1		AGTAGCTAGCAATAGT-1	1.04226	CTNNB1
AGTAGCTGTTCAAACC-1	0.962909	-0.0440835	NT control		AGTAGCTGTTCAAACC-1	0.962909	-0.0440835	NTvalid NP	0.1		AGTAGCTGTTCAAACC-1	1.07622	NT control
AGTAGTCGTCTCAAGT-1	0.790486	-2.60855	CTNNB1		AGTAGTCGTCTCAAGT-1	0.790486	-2.60855	CTNNB1 KO	0.155732		AGTAGTCGTCTCAAGT-1	1.14952	CTNNB1
AGTCAACGTCACCCTT-1	2.30837	0.382398	NT control		AGTCAACGTCACCCTT-1	2.30837	0.382398	NT	0.126268		AGTCAACGTCACCCTT-1	1.13318	NT control
AGTCAACGTTCCACGG-1	-1.44409	-3.48796	NT control		AGTCAACGTTCCACGG-1	-1.44409	-3.48796	NTvalid NP	0.257101		AGTCAACGTTCCACGG-1	1.26312	NT control
AGTCATGAGCTAAACA-1	-1.90939	4.32802	NT control		AGTCATGAGCTAAACA-1	-1.90939	4.32802	NT	0.1		AGTCATGAGCTAAACA-1	1.09892	NT control
AGTCATGGTCCGGTGT-1	0.762831	1.62865	NT control		AGTCATGGTCCGGTGT-1	0.762831	1.62865	NT	0.127847		AGTCATGGTCCGGTGT-1	1.11953	NT control
AGTCTCCTCTCTTAAC-1	2.14207	-0.347272	NT control		AGTCTCCTCTCTTAAC-1	2.14207	-0.347272	NT	0.1		AGTCTCCTCTCTTAAC-1	1.02503	NT control
AGTGACTCATCCTCAC-1	-0.747595	1.57877	NT control		AGTGACTCATCCTCAC-1	-0.747595	1.57877	NTvalid NP	0.1		AGTGACTCATCCTCAC-1	0.952157	NT control
AGTGACTCATGTGTCA-1	1.07065	0.108449	NT control		AGTGACTCATGTGTCA-1	1.07065	0.108449	NTvalid NP	0.10313		AGTGACTCATGTGTCA-1	1.10335	NT control
AGTGACTGTTATTCTC-1	2.02447	-1.11346	NT control		AGTGACTGTTATTCTC-1	2.02447	-1.11346	NT	0.1		AGTGACTGTTATTCTC-1	1.02769	NT control
AGTGACTTCCTACCAC-1	1.33893	-3.12153	SOX9		AGTGACTTCCTACCAC-1	1.33893	-3.12153	SOX9 KO	0.1		AGTGACTTCCTACCAC-1	1.02	SOX9
AGTGATCCAAGCCTGC-1	-2.19655	2.06094	NT control		AGTGATCCAAGCCTGC-1	-2.19655	2.06094	NT	0.1		AGTGATCCAAGCCTGC-1	1.02572	NT control
AGTGCCGGTGATCGTT-1	3.70788	0.853607	SMARCA4		AGTGCCGGTGATCGTT-1	3.70788	0.853607	SMARCA4 KO	0.1		AGTGCCGGTGATCGTT-1	0.963969	SMARCA4
AGTGTTGCAGGTGTGA-1	-0.277935	1.29291	NT control		AGTGTTGCAGGTGTGA-1	-0.277935	1.29291	NT	0.1		AGTGTTGCAGGTGTGA-1	0.838241	NT control
AGTGTTGGTGAATGTA-1	-2.83418	-1.24378	NT control		AGTGTTGGTGAATGTA-1	-2.83418	-1.24378	NT	0.1		AGTGTTGGTGAATGTA-1	0.795322	NT control
AGTTAGCCAACACTAC-1	-0.548371	1.38751	NT control		AGTTAGCCAACACTAC-1	-0.548371	1.38751	NTvalid NP	0.1		AGTTAGCCAACACTAC-1	0.896761	NT control
AGTTAGCCATAAGCAA-1	1.53135	-3.05473	SOX9		AGTTAGCCATAAGCAA-1	1.53135	-3.05473	SOX9 KO	0.156916		AGTTAGCCATAAGCAA-1	1.15285	SOX9
AGTTAGCGTCCGGCAT-1	1.60992	-3.15198	SOX9		AGTTAGCGTCCGGCAT-1	1.60992	-3.15198	SOX9 KO	0.1		AGTTAGCGTCCGGCAT-1	1.10991	SOX9
AGTTCCCTCCAGGACC-1	1.59299	2.5675	NT control		AGTTCCCTCCAGGACC-1	1.59299	2.5675	NTvalid NP	0.1		AGTTCCCTCCAGGACC-1	1.07965	NT control
AGTTCCCTCCTCTAGC-1	1.19085	2.11966	NT control		AGTTCCCTCCTCTAGC-1	1.19085	2.11966	NT	0.133088		AGTTCCCTCCTCTAGC-1	1.1307	NT control
AGTTCCCTCTTTGCAT-1	0.904418	-0.331855	NT control		AGTTCCCTCTTTGCAT-1	0.904418	-0.331855	NT	0.122186		AGTTCCCTCTTTGCAT-1	1.12135	NT control
AGTTCGAGTTAGCGGA-1	0.809752	-0.886798	NT control		AGTTCGAGTTAGCGGA-1	0.809752	-0.886798	NTvalid NP	0.1		AGTTCGAGTTAGCGGA-1	0.969356	NT control
AGTTCGATCTCTATGT-1	-3.00253	1.08532	NT control		AGTTCGATCTCTATGT-1	-3.00253	1.08532	NTvalid NP	0.1		AGTTCGATCTCTATGT-1	1.05023	NT control
ATACCGACATTAAGCC-1	2.94414	0.508145	SMARCA4		ATACCGACATTAAGCC-1	2.94414	0.508145	SMARCA4 KO	0.1		ATACCGACATTAAGCC-1	1.06473	SMARCA4
ATACCGATCTTCCAGC-1	0.285901	0.802821	NT control		ATACCGATCTTCCAGC-1	0.285901	0.802821	NTvalid NP	0.1		ATACCGATCTTCCAGC-1	1.02033	NT control
ATACTTCCACGGGTAA-1	-0.924732	-1.48651	NT control		ATACTTCCACGGGTAA-1	-0.924732	-1.48651	NT	0.1		ATACTTCCACGGGTAA-1	1.06282	NT control
ATAGACCAGATTGATG-1	-0.661953	4.40018	NT control		ATAGACCAGATTGATG-1	-0.661953	4.40018	NT	0.1		ATAGACCAGATTGATG-1	1.02993	NT control
ATAGACCCACGTTCGG-1	0.347667	0.382789	NT control		ATAGACCCACGTTCGG-1	0.347667	0.382789	NTvalid NP	0.106254		ATAGACCCACGTTCGG-1	1.10993	NT control
ATAGAGACAGCGCTTG-1	1.75597	-2.74754	SOX9		ATAGAGACAGCGCTTG-1	1.75597	-2.74754	SOX9 KO	0.120049		ATAGAGACAGCGCTTG-1	1.11932	SOX9
ATAGAGATCAGCTCTC-1	-1.97189	-4.73301	CTNNB1		ATAGAGATCAGCTCTC-1	-1.97189	-4.73301	CTNNB1 KO	0.251222		ATAGAGATCAGCTCTC-1	1.25093	CTNNB1
ATAGAGATCGGTAGAG-1	-0.707213	1.11617	NT control		ATAGAGATCGGTAGAG-1	-0.707213	1.11617	NT	0.1		ATAGAGATCGGTAGAG-1	1.01349	NT control
ATAGGCTAGGTGATAT-1	-1.46767	-4.08974	CTNNB1		ATAGGCTAGGTGATAT-1	-1.46767	-4.08974	CTNNB1 KO	0.172496		ATAGGCTAGGTGATAT-1	1.17746	CTNNB1
ATCACGAAGAGCATCG-1	-0.987625	0.00212178	NT control		ATCACGAAGAGCATCG-1	-0.987625	0.00212178	NT	0.1		ATCACGAAGAGCATCG-1	0.914584	NT control
ATCACGAAGCACTAGG-1	-1.4385	4.98907	NT control		ATCACGAAGCACTAGG-1	-1.4385	4.98907	NT	0.157009		ATCACGAAGCACTAGG-1	1.15684	NT control
ATCACTTGTATAATGG-1	4.81308	-1.29127	SMARCB1		ATCACTTGTATAATGG-1	4.81308	-1.29127	SMARCB1 KO	0.1		ATCACTTGTATAATGG-1	0.958308	SMARCB1
ATCAGGTAGCCATCCG-1	-1.48759	1.66797	NT control		ATCAGGTAGCCATCCG-1	-1.48759	1.66797	NT	0.1		ATCAGGTAGCCATCCG-1	0.988642	NT control
ATCAGGTTCACCTGTC-1	3.62011	-1.29095	NT control		ATCAGGTTCACCTGTC-1	3.62011	-1.29095	NTvalid NP	0.1		ATCAGGTTCACCTGTC-1	1.01174	NT control
ATCATTCTCCGACGGT-1	1.8241	-3.63285	SOX9		ATCATTCTCCGACGGT-1	1.8241	-3.63285	SOX9 KO	0.1		ATCATTCTCCGACGGT-1	1.09023	SOX9
ATCATTCTCGTGGCGT-1	1.83675	-3.52301	SOX9		ATCATTCTCGTGGCGT-1	1.83675	-3.52301	SOX9 KO	0.1		ATCATTCTCGTGGCGT-1	1.01823	SOX9
ATCCATTCAGCTGAGA-1	-2.10742	3.14863	NT control		ATCCATTCAGCTGAGA-1	-2.10742	3.14863	NTvalid NP	0.1		ATCCATTCAGCTGAGA-1	0.934027	NT control
ATCCATTTCTACGGGC-1	-1.21228	0.152951	NT control		ATCCATTTCTACGGGC-1	-1.21228	0.152951	NT	0.1		ATCCATTTCTACGGGC-1	1.06601	NT control
ATCCCTGCAGACACCC-1	-0.491573	-1.44549	NT control		ATCCCTGCAGACACCC-1	-0.491573	-1.44549	NT	0.177085		ATCCCTGCAGACACCC-1	1.1779	NT control
ATCCCTGGTCAGGCAA-1	-1.28895	2.04507	NT control		ATCCCTGGTCAGGCAA-1	-1.28895	2.04507	NT	0.1		ATCCCTGGTCAGGCAA-1	0.963089	NT control
ATCCCTGTCAACTCTT-1	-1.63514	0.0317095	NT control		ATCCCTGTCAACTCTT-1	-1.63514	0.0317095	NT	0.1		ATCCCTGTCAACTCTT-1	0.990497	NT control
ATCCGTCCAGCGTGCT-1	-2.82251	-0.883905	NT control		ATCCGTCCAGCGTGCT-1	-2.82251	-0.883905	NT	0.1		ATCCGTCCAGCGTGCT-1	1.02833	NT control
ATCCGTCTCAATCCAG-1	0.0975138	1.06826	NT control		ATCCGTCTCAATCCAG-1	0.0975138	1.06826	NTvalid NP	0.1		ATCCGTCTCAATCCAG-1	1.04824	NT control
ATCCTATTCGCATAGT-1	-2.90768	-3.32194	CTNNB1		ATCCTATTCGCATAGT-1	-2.90768	-3.32194	CTNNB1 KO	0.1		ATCCTATTCGCATAGT-1	1.07407	CTNNB1
ATCCTATTCTATCCAT-1	2.75786	-1.87455	NT control		ATCCTATTCTATCCAT-1	2.75786	-1.87455	NT	0.126885		ATCCTATTCTATCCAT-1	1.12688	NT control
ATCGATGAGCGATTCT-1	1.627	-2.90948	SOX9		ATCGATGAGCGATTCT-1	1.627	-2.90948	SOX9 KO	0.280017		ATCGATGAGCGATTCT-1	1.28906	SOX9
ATCGATGGTAGGCTCC-1	-1.41154	-0.453275	NT control		ATCGATGGTAGGCTCC-1	-1.41154	-0.453275	NT	0.1		ATCGATGGTAGGCTCC-1	0.983488	NT control
ATCGATGTCGAATGCT-1	-0.673764	5.17571	SMARCB1		ATCGATGTCGAATGCT-1	-0.673764	5.17571	SMARCB1 KO	0.1		ATCGATGTCGAATGCT-1	1.06362	SMARCB1
ATCGCCTGTTAGTCGT-1	1.56498	0.24994	CTNNB1		ATCGCCTGTTAGTCGT-1	1.56498	0.24994	CTNNB1 KO	0.1		ATCGCCTGTTAGTCGT-1	1.03848	CTNNB1
ATCGCCTGTTATGTCG-1	1.78734	0.486678	NT control		ATCGCCTGTTATGTCG-1	1.78734	0.486678	NT	0.1		ATCGCCTGTTATGTCG-1	1.08596	NT control
ATCGGCGCATAGGCGA-1	-1.12272	-4.19958	CTNNB1		ATCGGCGCATAGGCGA-1	-1.12272	-4.19958	CTNNB1 KO	0.185788		ATCGGCGCATAGGCGA-1	1.18544	CTNNB1
ATCGGCGCATATGCGT-1	-1.46153	-3.54565	CTNNB1		ATCGGCGCATATGCGT-1	-1.46153	-3.54565	CTNNB1 KO	0.1		ATCGGCGCATATGCGT-1	1.01005	CTNNB1
ATCGGCGCATCCCACT-1	-0.0767937	1.33762	NT control		ATCGGCGCATCCCACT-1	-0.0767937	1.33762	NT	0.1		ATCGGCGCATCCCACT-1	1.02152	NT control
ATCGGCGTCACCTTAT-1	-1.77475	-3.99953	CTNNB1		ATCGGCGTCACCTTAT-1	-1.77475	-3.99953	CTNNB1 KO	0.187179		ATCGGCGTCACCTTAT-1	1.18332	CTNNB1
ATCGTCCGTGGTCCCA-1	-1.58338	1.68193	NT control		ATCGTCCGTGGTCCCA-1	-1.58338	1.68193	NTvalid NP	0.1		ATCGTCCGTGGTCCCA-1	0.984273	NT control
ATCTCTACAGCATTGT-1	1.1905	-0.20506	NT control		ATCTCTACAGCATTGT-1	1.1905	-0.20506	NTvalid NP	0.141755		ATCTCTACAGCATTGT-1	1.1467	NT control
ATCTCTAGTCTCTCTG-1	0.294088	1.65986	NT control		ATCTCTAGTCTCTCTG-1	0.294088	1.65986	NTvalid NP	0.1		ATCTCTAGTCTCTCTG-1	1.06356	NT control
ATCTTCAGTTCCCACT-1	-3.35852	-0.363005	NT control		ATCTTCAGTTCCCACT-1	-3.35852	-0.363005	NT	0.1		ATCTTCAGTTCCCACT-1	1.06184	NT control
ATCTTCATCCGCGAGT-1	1.94668	-0.65318	NT control		ATCTTCATCCGCGAGT-1	1.94668	-0.65318	NTvalid NP	0.17188		ATCTTCATCCGCGAGT-1	1.16535	NT control
ATGAAAGAGTCTGCAT-1	-2.1313	-4.52138	CTNNB1		ATGAAAGAGTCTGCAT-1	-2.1313	-4.52138	CTNNB1 KO	0.270091		ATGAAAGAGTCTGCAT-1	1.26625	CTNNB1
ATGAAAGAGTGCTAGG-1	4.38622	-1.39139	SMARCB1		ATGAAAGAGTGCTAGG-1	4.38622	-1.39139	SMARCB1 KO	0.1		ATGAAAGAGTGCTAGG-1	1.0381	SMARCB1
ATGAAAGGTCATTCCC-1	0.67282	3.20123	NT control		ATGAAAGGTCATTCCC-1	0.67282	3.20123	NT	0.1		ATGAAAGGTCATTCCC-1	0.801449	NT control
ATGACCAAGGCACTCC-1	3.49336	0.956662	SMARCA4		ATGACCAAGGCACTCC-1	3.49336	0.956662	SMARCA4 KO	0.187729		ATGACCAAGGCACTCC-1	1.19108	SMARCA4
ATGAGGGAGCATTTCG-1	-0.699425	3.20411	SOX9		ATGAGGGAGCATTTCG-1	-0.699425	3.20411	SOX9 KO	0.1		ATGAGGGAGCATTTCG-1	0.70664	SOX9
ATGAGGGTCGACCTAA-1	4.65328	0.276612	SMARCA4		ATGAGGGTCGACCTAA-1	4.65328	0.276612	SMARCA4 KO	0.120588		ATGAGGGTCGACCTAA-1	1.11502	SMARCA4
ATGAGTCCACATATGC-1	3.9469	-1.47508	SMARCB1		ATGAGTCCACATATGC-1	3.9469	-1.47508	SMARCB1 KO	0.1		ATGAGTCCACATATGC-1	1.078	SMARCB1
ATGAGTCGTGATTCTG-1	1.38798	-3.5736	SOX9		ATGAGTCGTGATTCTG-1	1.38798	-3.5736	SOX9 KO	0.1		ATGAGTCGTGATTCTG-1	1.08762	SOX9
ATGAGTCGTTACACAC-1	-1.50154	-4.77444	CTNNB1		ATGAGTCGTTACACAC-1	-1.50154	-4.77444	CTNNB1 KO	0.304192		ATGAGTCGTTACACAC-1	1.30998	CTNNB1
ATGAGTCTCAGGAAGC-1	1.49888	0.403288	NT control		ATGAGTCTCAGGAAGC-1	1.49888	0.403288	NT	0.175266		ATGAGTCTCAGGAAGC-1	1.16685	NT control
ATGATCGAGCCAAGCA-1	-2.18803	-2.47889	CTNNB1		ATGATCGAGCCAAGCA-1	-2.18803	-2.47889	CTNNB1 KO	0.1		ATGATCGAGCCAAGCA-1	0.992594	CTNNB1
ATGATCGCAAGCACAG-1	1.674	-3.2501	SOX9		ATGATCGCAAGCACAG-1	1.674	-3.2501	SOX9 KO	0.1		ATGATCGCAAGCACAG-1	0.944894	SOX9
ATGCATGCAGTAGGAC-1	-2.42995	0.933129	NT control		ATGCATGCAGTAGGAC-1	-2.42995	0.933129	NT	0.223747		ATGCATGCAGTAGGAC-1	1.22737	NT control
ATGCATGGTAACTAAG-1	-1.0941	1.82182	NT control		ATGCATGGTAACTAAG-1	-1.0941	1.82182	NT	0.1		ATGCATGGTAACTAAG-1	1.06041	NT control
ATGCCTCAGTCCGCGT-1	-0.227853	0.229883	NT control		ATGCCTCAGTCCGCGT-1	-0.227853	0.229883	NT	0.1		ATGCCTCAGTCCGCGT-1	1.07287	NT control
ATGCGATAGCGCTTCG-1	1.33132	1.59747	NT control		ATGCGATAGCGCTTCG-1	1.33132	1.59747	NT	0.1		ATGCGATAGCGCTTCG-1	1.0245	NT control
ATGCGATTCGACATTG-1	1.40227	1.41231	NT control		ATGCGATTCGACATTG-1	1.40227	1.41231	NT	0.123082		ATGCGATTCGACATTG-1	1.12081	NT control
ATGCGATTCGACCATA-1	-2.73637	1.95064	NT control		ATGCGATTCGACCATA-1	-2.73637	1.95064	NT	0.1		ATGCGATTCGACCATA-1	1.08372	NT control
ATGGAGGAGCGTTCAT-1	3.3557	-1.73851	SMARCB1		ATGGAGGAGCGTTCAT-1	3.3557	-1.73851	SMARCB1 KO	0.1		ATGGAGGAGCGTTCAT-1	1.07836	SMARCB1
ATGGAGGCATCCGCGA-1	4.25938	-0.700082	SMARCB1		ATGGAGGCATCCGCGA-1	4.25938	-0.700082	SMARCB1 KO	0.312877		ATGGAGGCATCCGCGA-1	1.31702	SMARCB1
ATGGATCCATTGTACG-1	1.30119	1.69641	NT control		ATGGATCCATTGTACG-1	1.30119	1.69641	NT	0.103989		ATGGATCCATTGTACG-1	1.10253	NT control
ATGGGAGGTCGGTGAA-1	-0.347873	0.741682	NT control		ATGGGAGGTCGGTGAA-1	-0.347873	0.741682	NT	0.205016		ATGGGAGGTCGGTGAA-1	1.19713	NT control
ATGGGTTAGGGATCAC-1	-0.0448137	1.00111	NT control		ATGGGTTAGGGATCAC-1	-0.0448137	1.00111	NTvalid NP	0.1		ATGGGTTAGGGATCAC-1	1.04932	NT control
ATGGTTGTCCGTGGGT-1	-0.113299	0.0390671	NT control		ATGGTTGTCCGTGGGT-1	-0.113299	0.0390671	NT	0.1		ATGGTTGTCCGTGGGT-1	1.02384	NT control
ATGTCTTAGAAGCGCT-1	0.0732641	3.64796	NT control		ATGTCTTAGAAGCGCT-1	0.0732641	3.64796	NT	0.118259		ATGTCTTAGAAGCGCT-1	1.11584	NT control
ATGTCTTGTGCATGTT-1	1.73196	-2.32076	NT control		ATGTCTTGTGCATGTT-1	1.73196	-2.32076	NT	0.111047		ATGTCTTGTGCATGTT-1	1.10937	NT control
ATGTCTTGTGCTCGTG-1	0.605937	0.359729	NT control		ATGTCTTGTGCTCGTG-1	0.605937	0.359729	NTvalid NP	0.151294		ATGTCTTGTGCTCGTG-1	1.15053	NT control
ATTACCTGTATTAAGG-1	-0.22635	-2.73761	CTNNB1		ATTACCTGTATTAAGG-1	-0.22635	-2.73761	CTNNB1 KO	0.1		ATTACCTGTATTAAGG-1	1.07713	CTNNB1
ATTACTCCAAACGGCA-1	-2.25569	-0.0356222	NT control		ATTACTCCAAACGGCA-1	-2.25569	-0.0356222	NT	0.1		ATTACTCCAAACGGCA-1	1.04543	NT control
ATTACTCGTTTCCCAC-1	4.81646	0.330985	SMARCA4		ATTACTCGTTTCCCAC-1	4.81646	0.330985	SMARCA4 KO	0.204786		ATTACTCGTTTCCCAC-1	1.19786	SMARCA4
ATTCACTAGAGTTGTA-1	-0.327302	-2.61438	CTNNB1		ATTCACTAGAGTTGTA-1	-0.327302	-2.61438	CTNNB1 KO	0.247785		ATTCACTAGAGTTGTA-1	1.24571	CTNNB1
ATTCACTTCAGCGTCG-1	-0.305048	1.68524	NT control		ATTCACTTCAGCGTCG-1	-0.305048	1.68524	NTvalid NP	0.1		ATTCACTTCAGCGTCG-1	1.04945	NT control
ATTCAGGGTAAGTCAA-1	4.50673	-1.85782	SMARCB1		ATTCAGGGTAAGTCAA-1	4.50673	-1.85782	SMARCB1 KO	0.133955		ATTCAGGGTAAGTCAA-1	1.1421	SMARCB1
ATTCCATAGTGAGCCA-1	-0.22097	-1.9651	CTNNB1		ATTCCATAGTGAGCCA-1	-0.22097	-1.9651	CTNNB1 KO	0.1		ATTCCATAGTGAGCCA-1	1.08659	CTNNB1
ATTCCTATCTATCACT-1	-2.83996	-1.03618	NT control		ATTCCTATCTATCACT-1	-2.83996	-1.03618	NT	0.1		ATTCCTATCTATCACT-1	1.08938	NT control
ATTCGTTAGGACAGCT-1	0.235221	4.19579	NT control		ATTCGTTAGGACAGCT-1	0.235221	4.19579	NTvalid NP	0.1		ATTCGTTAGGACAGCT-1	1.05856	NT control
ATTCGTTTCGACATAC-1	5.1605	-0.700386	SMARCB1		ATTCGTTTCGACATAC-1	5.1605	-0.700386	SMARCB1 KO	0.1		ATTCGTTTCGACATAC-1	0.937052	SMARCB1
ATTCTACCACGTACTA-1	1.0264	-2.95565	NT control		ATTCTACCACGTACTA-1	1.0264	-2.95565	NTvalid NP	0.159679		ATTCTACCACGTACTA-1	1.15623	NT control
ATTCTTGTCATGCTAG-1	-3.15655	0.400256	NT control		ATTCTTGTCATGCTAG-1	-3.15655	0.400256	NT	0.1		ATTCTTGTCATGCTAG-1	0.998015	NT control
ATTGGGTAGAGCAGAA-1	-1.61173	0.546657	NT control		ATTGGGTAGAGCAGAA-1	-1.61173	0.546657	NTvalid NP	0.1		ATTGGGTAGAGCAGAA-1	1.05093	NT control
ATTGTTCCAACCGGAA-1	-1.44886	3.17756	NT control		ATTGTTCCAACCGGAA-1	-1.44886	3.17756	NTvalid NP	0.1		ATTGTTCCAACCGGAA-1	1.03946	NT control
ATTGTTCGTTGCTGAT-1	-0.828378	0.835845	NT control		ATTGTTCGTTGCTGAT-1	-0.828378	0.835845	NT	0.1		ATTGTTCGTTGCTGAT-1	0.899633	NT control
ATTGTTCTCGGCATTA-1	2.62642	-2.67187	NT control		ATTGTTCTCGGCATTA-1	2.62642	-2.67187	NTvalid NP	0.1		ATTGTTCTCGGCATTA-1	1.08576	NT control
ATTGTTCTCGGCTATA-1	-0.730807	-0.685129	SOX9		ATTGTTCTCGGCTATA-1	-0.730807	-0.685129	SOX9 KO	0.1		ATTGTTCTCGGCTATA-1	1.03315	SOX9
ATTTACCTCTAGACAC-1	-0.581801	-3.56809	CTNNB1		ATTTACCTCTAGACAC-1	-0.581801	-3.56809	CTNNB1 KO	0.1		ATTTACCTCTAGACAC-1	1.0514	CTNNB1
ATTTCACAGCATTGAA-1	-0.737212	-0.7577	NT control		ATTTCACAGCATTGAA-1	-0.737212	-0.7577	NTvalid NP	0.1		ATTTCACAGCATTGAA-1	0.88886	NT control
ATTTCACGTTCGATTG-1	-1.66274	-3.51865	CTNNB1		ATTTCACGTTCGATTG-1	-1.66274	-3.51865	CTNNB1 KO	0.172273		ATTTCACGTTCGATTG-1	1.1713	CTNNB1
ATTTCTGGTACGTGAG-1	-0.209816	-2.25753	SOX9		ATTTCTGGTACGTGAG-1	-0.209816	-2.25753	SOX9 KO	0.1		ATTTCTGGTACGTGAG-1	1.05507	SOX9
ATTTCTGGTTCTCGTC-1	5.11377	-1.0804	SMARCB1		ATTTCTGGTTCTCGTC-1	5.11377	-1.0804	SMARCB1 KO	0.218292		ATTTCTGGTTCTCGTC-1	1.21677	SMARCB1
CAAAGAATCGCTTACC-1	0.652511	-1.01354	NT control		CAAAGAATCGCTTACC-1	0.652511	-1.01354	NTvalid NP	0.1		CAAAGAATCGCTTACC-1	0.968858	NT control
CAACAACTCGGCCTTT-1	4.89916	-0.554219	SMARCB1		CAACAACTCGGCCTTT-1	4.89916	-0.554219	SMARCB1 KO	0.1		CAACAACTCGGCCTTT-1	1.01063	SMARCB1
CAACAGTAGACTTGTC-1	3.93873	-1.16805	SMARCB1		CAACAGTAGACTTGTC-1	3.93873	-1.16805	SMARCB1 KO	0.112062		CAACAGTAGACTTGTC-1	1.1155	SMARCB1
CAACAGTGTGAGAGGG-1	1.62381	0.744419	NT control		CAACAGTGTGAGAGGG-1	1.62381	0.744419	NT	0.1		CAACAGTGTGAGAGGG-1	1.00591	NT control
CAACCTCAGACATAAC-1	4.04703	0.282319	SMARCA4		CAACCTCAGACATAAC-1	4.04703	0.282319	SMARCA4 KO	0.132041		CAACCTCAGACATAAC-1	1.13053	SMARCA4
CAACCTCGTCCTCATC-1	-0.345819	-4.02519	NT control		CAACCTCGTCCTCATC-1	-0.345819	-4.02519	NT	0.212014		CAACCTCGTCCTCATC-1	1.21451	NT control
CAACCTCTCTAGGCAT-1	-0.577952	-1.32319	NT control		CAACCTCTCTAGGCAT-1	-0.577952	-1.32319	NTvalid NP	0.1		CAACCTCTCTAGGCAT-1	1.08655	NT control
CAACGATGTACAAACA-1	0.404893	1.18923	NT control		CAACGATGTACAAACA-1	0.404893	1.18923	NTvalid NP	0.1		CAACGATGTACAAACA-1	1.0471	NT control
CAAGACTAGACGACTG-1	-0.904313	-3.72103	CTNNB1		CAAGACTAGACGACTG-1	-0.904313	-3.72103	CTNNB1 KO	0.1		CAAGACTAGACGACTG-1	1.08776	CTNNB1
CAAGACTAGCTACGTT-1	-0.11968	-2.28533	NT control		CAAGACTAGCTACGTT-1	-0.11968	-2.28533	NT	0.138157		CAAGACTAGCTACGTT-1	1.14037	NT control
CAAGACTCAAGTTCGT-1	-2.82279	-1.70062	NT control		CAAGACTCAAGTTCGT-1	-2.82279	-1.70062	NTvalid NP	0.109835		CAAGACTCAAGTTCGT-1	1.11104	NT control
CAAGACTCAGACTCTA-1	1.40215	1.39989	NT control		CAAGACTCAGACTCTA-1	1.40215	1.39989	NT	0.1		CAAGACTCAGACTCTA-1	1.04509	NT control
CAAGACTGTAGGAGTC-1	-1.42653	-1.75064	NT control		CAAGACTGTAGGAGTC-1	-1.42653	-1.75064	NT	0.1		CAAGACTGTAGGAGTC-1	1.03262	NT control
CAAGACTTCTAGCATG-1	3.80502	-1.62517	SMARCB1		CAAGACTTCTAGCATG-1	3.80502	-1.62517	SMARCB1 KO	0.229119		CAAGACTTCTAGCATG-1	1.23579	SMARCB1
CAAGACTTCTATTGTC-1	-0.243898	1.10582	NT control		CAAGACTTCTATTGTC-1	-0.243898	1.10582	NT	0.1		CAAGACTTCTATTGTC-1	1.08817	NT control
CAAGAGGCATCGTGCG-1	-2.64231	-1.2969	NT control		CAAGAGGCATCGTGCG-1	-2.64231	-1.2969	NT	0.126074		CAAGAGGCATCGTGCG-1	1.12635	NT control
CAAGAGGGTCGGTAAG-1	-1.20218	-3.13168	CTNNB1		CAAGAGGGTCGGTAAG-1	-1.20218	-3.13168	CTNNB1 KO	0.104584		CAAGAGGGTCGGTAAG-1	1.10483	CTNNB1
CAAGAGGGTGCCGTTG-1	-1.74618	-4.24431	CTNNB1		CAAGAGGGTGCCGTTG-1	-1.74618	-4.24431	CTNNB1 KO	0.361232		CAAGAGGGTGCCGTTG-1	1.35834	CTNNB1
CAAGCTAAGGTCTTTG-1	-1.34499	-4.48175	CTNNB1		CAAGCTAAGGTCTTTG-1	-1.34499	-4.48175	CTNNB1 KO	0.325584		CAAGCTAAGGTCTTTG-1	1.32059	CTNNB1
CAAGCTACAACAGTGG-1	2.02254	-0.360213	NT control		CAAGCTACAACAGTGG-1	2.02254	-0.360213	NT	0.102328		CAAGCTACAACAGTGG-1	1.10232	NT control
CAAGCTACACACCGAC-1	-2.8525	-0.644738	NT control		CAAGCTACACACCGAC-1	-2.8525	-0.644738	NTvalid NP	0.1		CAAGCTACACACCGAC-1	1.09769	NT control
CAAGGGAAGGTAAGGA-1	1.33353	-1.30345	NT control		CAAGGGAAGGTAAGGA-1	1.33353	-1.30345	NT	0.1		CAAGGGAAGGTAAGGA-1	1.09599	NT control
CAAGGGAAGTTTGCTG-1	-0.0585336	-3.94568	CTNNB1		CAAGGGAAGTTTGCTG-1	-0.0585336	-3.94568	CTNNB1 KO	0.129359		CAAGGGAAGTTTGCTG-1	1.11981	CTNNB1
CAAGGGACAATGCAGG-1	-2.10836	-4.27076	CTNNB1		CAAGGGACAATGCAGG-1	-2.10836	-4.27076	CTNNB1 KO	0.1		CAAGGGACAATGCAGG-1	1.07957	CTNNB1
CAAGGGACATGAGGGT-1	1.44989	0.272124	NT control		CAAGGGACATGAGGGT-1	1.44989	0.272124	NTvalid NP	0.1		CAAGGGACATGAGGGT-1	0.973664	NT control
CAATGACTCTGCTTTA-1	1.55309	-1.06247	NT control		CAATGACTCTGCTTTA-1	1.55309	-1.06247	NT	0.1		CAATGACTCTGCTTTA-1	1.02808	NT control
CAATTTCGTCGCTTAA-1	-1.77041	-2.57079	CTNNB1		CAATTTCGTCGCTTAA-1	-1.77041	-2.57079	CTNNB1 KO	0.101761		CAATTTCGTCGCTTAA-1	1.09801	CTNNB1
CACACAACAGCACCCA-1	4.5649	-1.59033	SMARCB1		CACACAACAGCACCCA-1	4.5649	-1.59033	SMARCB1 KO	0.113585		CACACAACAGCACCCA-1	1.1097	SMARCB1
CACACAATCCTTCAGC-1	-1.88823	-3.48827	CTNNB1		CACACAATCCTTCAGC-1	-1.88823	-3.48827	CTNNB1 KO	0.1		CACACAATCCTTCAGC-1	1.09054	CTNNB1
CACAGATAGACCAAAT-1	1.57047	-3.59523	SOX9		CACAGATAGACCAAAT-1	1.57047	-3.59523	SOX9 KO	0.105294		CACAGATAGACCAAAT-1	1.09435	SOX9
CACATGATCTCGAACA-1	4.96008	-0.861126	SMARCB1		CACATGATCTCGAACA-1	4.96008	-0.861126	SMARCB1 KO	0.107326		CACATGATCTCGAACA-1	1.10839	SMARCB1
CACCAAAAGGACTAAT-1	1.77577	-3.34588	SOX9		CACCAAAAGGACTAAT-1	1.77577	-3.34588	SOX9 KO	0.1		CACCAAAAGGACTAAT-1	1.0514	SOX9
CACCAAATCTTACGGA-1	0.231239	0.275623	NT control		CACCAAATCTTACGGA-1	0.231239	0.275623	NT	0.1		CACCAAATCTTACGGA-1	1.08826	NT control
CACCGTTCATCACCAA-1	4.31872	-0.857452	SMARCB1		CACCGTTCATCACCAA-1	4.31872	-0.857452	SMARCB1 KO	0.106464		CACCGTTCATCACCAA-1	1.11044	SMARCB1
CACCGTTTCCACGTGG-1	-1.48713	-3.0061	CTNNB1		CACCGTTTCCACGTGG-1	-1.48713	-3.0061	CTNNB1 KO	0.143172		CACCGTTTCCACGTGG-1	1.1359	CTNNB1
CACGAATAGCCGTTGC-1	-3.05901	-1.79514	NT control		CACGAATAGCCGTTGC-1	-3.05901	-1.79514	NT	0.1		CACGAATAGCCGTTGC-1	0.990267	NT control
CACGTGGGTTCCACAA-1	-2.59663	-1.54032	NT control		CACGTGGGTTCCACAA-1	-2.59663	-1.54032	NT	0.1		CACGTGGGTTCCACAA-1	1.03092	NT control
CACTAAGAGGAGGTTC-1	1.93124	-3.57617	SOX9		CACTAAGAGGAGGTTC-1	1.93124	-3.57617	SOX9 KO	0.135215		CACTAAGAGGAGGTTC-1	1.13966	SOX9
CACTAAGAGTGACACG-1	-1.71674	0.765702	SMARCB1		CACTAAGAGTGACACG-1	-1.71674	0.765702	SMARCB1 KO	0.1		CACTAAGAGTGACACG-1	0.470467	SMARCB1
CACTAAGCATGGAGAC-1	0.629126	2.2956	NT control		CACTAAGCATGGAGAC-1	0.629126	2.2956	NT	0.1		CACTAAGCATGGAGAC-1	1.02227	NT control
CACTGAACAACGGCCT-1	-0.325147	1.70557	NT control		CACTGAACAACGGCCT-1	-0.325147	1.70557	NTvalid NP	0.1		CACTGAACAACGGCCT-1	1.02282	NT control
CACTGAACATGAAGGC-1	4.22006	1.11526	SMARCA4		CACTGAACATGAAGGC-1	4.22006	1.11526	SMARCA4 KO	0.1		CACTGAACATGAAGGC-1	1.04639	SMARCA4
CACTGGGTCCGCGGAT-1	-2.18591	-2.30329	CTNNB1		CACTGGGTCCGCGGAT-1	-2.18591	-2.30329	CTNNB1 KO	0.158569		CACTGGGTCCGCGGAT-1	1.15775	CTNNB1
CACTGTCTCGCCTCTA-1	4.46252	0.823199	SMARCA4		CACTGTCTCGCCTCTA-1	4.46252	0.823199	SMARCA4 KO	0.1		CACTGTCTCGCCTCTA-1	0.846331	SMARCA4
CACTTCGCAGAACTTC-1	-1.21672	2.35687	NT control		CACTTCGCAGAACTTC-1	-1.21672	2.35687	NT	0.125059		CACTTCGCAGAACTTC-1	1.12241	NT control
CACTTCGCAGGCATTT-1	4.77394	-0.488117	SMARCB1		CACTTCGCAGGCATTT-1	4.77394	-0.488117	SMARCB1 KO	0.180479		CACTTCGCAGGCATTT-1	1.17813	SMARCB1
CACTTCGGTAGCTAAA-1	4.29673	1.05945	SMARCA4		CACTTCGGTAGCTAAA-1	4.29673	1.05945	SMARCA4 KO	0.1		CACTTCGGTAGCTAAA-1	1.03609	SMARCA4
CAGAGCCTCAGTCACA-1	-3.05518	1.16299	NT control		CAGAGCCTCAGTCACA-1	-3.05518	1.16299	NTvalid NP	0.1		CAGAGCCTCAGTCACA-1	0.92451	NT control
CAGATACCAAGTGACG-1	3.63652	0.0925628	NT control		CAGATACCAAGTGACG-1	3.63652	0.0925628	NT	0.1		CAGATACCAAGTGACG-1	1.00062	NT control
CAGATACGTTCTCACC-1	-1.71421	1.86847	NT control		CAGATACGTTCTCACC-1	-1.71421	1.86847	NT	0.1		CAGATACGTTCTCACC-1	0.785665	NT control
CAGATACTCCGGTTCT-1	3.72601	1.53416	SMARCA4		CAGATACTCCGGTTCT-1	3.72601	1.53416	SMARCA4 KO	0.1		CAGATACTCCGGTTCT-1	0.971778	SMARCA4
CAGATCAAGAAACTAC-1	-3.21478	-2.21847	NT control		CAGATCAAGAAACTAC-1	-3.21478	-2.21847	NTvalid NP	0.212628		CAGATCAAGAAACTAC-1	1.20672	NT control
CAGATCAAGTTCTACG-1	0.765423	2.72531	NT control		CAGATCAAGTTCTACG-1	0.765423	2.72531	NT	0.103497		CAGATCAAGTTCTACG-1	1.11071	NT control
CAGATCATCACGAACT-1	0.139073	0.427966	NT control		CAGATCATCACGAACT-1	0.139073	0.427966	NT	0.1		CAGATCATCACGAACT-1	0.779128	NT control
CAGATTGGTACAGCGA-1	-1.42929	-4.70351	CTNNB1		CAGATTGGTACAGCGA-1	-1.42929	-4.70351	CTNNB1 KO	0.253565		CAGATTGGTACAGCGA-1	1.25524	CTNNB1
CAGCACGGTGTCTTAG-1	-3.39285	0.249154	NT control		CAGCACGGTGTCTTAG-1	-3.39285	0.249154	NTvalid NP	0.1		CAGCACGGTGTCTTAG-1	1.06455	NT control
CAGCACGTCTCCATAT-1	-2.41849	1.09702	NT control		CAGCACGTCTCCATAT-1	-2.41849	1.09702	NT	0.1		CAGCACGTCTCCATAT-1	1.04074	NT control
CAGCCAGCAGCTCATA-1	3.42294	0.118502	SMARCA4		CAGCCAGCAGCTCATA-1	3.42294	0.118502	SMARCA4 KO	0.218449		CAGCCAGCAGCTCATA-1	1.2232	SMARCA4
CAGCCAGCAGGAATAT-1	1.51309	-3.01391	SOX9		CAGCCAGCAGGAATAT-1	1.51309	-3.01391	SOX9 KO	0.1		CAGCCAGCAGGAATAT-1	1.05171	SOX9
CAGCCAGGTCACTTCC-1	5.04792	-0.874457	SMARCB1		CAGCCAGGTCACTTCC-1	5.04792	-0.874457	SMARCB1 KO	0.1		CAGCCAGGTCACTTCC-1	1.06699	SMARCB1
CAGCCAGGTCGAACGA-1	-1.5213	0.379213	NT control		CAGCCAGGTCGAACGA-1	-1.5213	0.379213	NT	0.1		CAGCCAGGTCGAACGA-1	0.848178	NT control
CAGCCAGTCAGGGTAG-1	0.412915	2.19945	NT control		CAGCCAGTCAGGGTAG-1	0.412915	2.19945	NT	0.100669		CAGCCAGTCAGGGTAG-1	1.09928	NT control
CAGCGTGAGGCTAACG-1	1.91238	-0.456591	NT control		CAGCGTGAGGCTAACG-1	1.91238	-0.456591	NT	0.165227		CAGCGTGAGGCTAACG-1	1.16796	NT control
CAGCGTGGTCTACAAC-1	2.68021	0.258763	NT control		CAGCGTGGTCTACAAC-1	2.68021	0.258763	NT	0.1		CAGCGTGGTCTACAAC-1	1.08677	NT control
CAGGCCACAAGAGTAT-1	1.99673	-2.5267	SOX9		CAGGCCACAAGAGTAT-1	1.99673	-2.5267	SOX9 KO	0.1		CAGGCCACAAGAGTAT-1	0.671824	SOX9
CAGGCCAGTAACTTCG-1	4.34487	-0.5236	SMARCB1		CAGGCCAGTAACTTCG-1	4.34487	-0.5236	SMARCB1 KO	0.236443		CAGGCCAGTAACTTCG-1	1.2373	SMARCB1
CAGGGCTTCAAGCCGC-1	-3.25161	-0.549604	NT control		CAGGGCTTCAAGCCGC-1	-3.25161	-0.549604	NT	0.110877		CAGGGCTTCAAGCCGC-1	1.10886	NT control
CAGGTATAGCGAGAAA-1	4.48784	1.19341	SMARCA4		CAGGTATAGCGAGAAA-1	4.48784	1.19341	SMARCA4 KO	0.1		CAGGTATAGCGAGAAA-1	0.636131	SMARCA4
CAGGTATGTGTCGATT-1	3.31294	0.644565	SMARCB1		CAGGTATGTGTCGATT-1	3.31294	0.644565	SMARCB1 KO	0.1		CAGGTATGTGTCGATT-1	0.963262	SMARCB1
CAGTGCGGTGATCATC-1	3.93557	0.996656	SMARCA4		CAGTGCGGTGATCATC-1	3.93557	0.996656	SMARCA4 KO	0.233244		CAGTGCGGTGATCATC-1	1.24134	SMARCA4
CAGTTAGGTAGTCGGA-1	4.70263	-1.43205	SMARCB1		CAGTTAGGTAGTCGGA-1	4.70263	-1.43205	SMARCB1 KO	0.1		CAGTTAGGTAGTCGGA-1	1.10009	SMARCB1
CAGTTCCAGAGTGGCT-1	0.477988	1.23993	NT control		CAGTTCCAGAGTGGCT-1	0.477988	1.23993	NTvalid NP	0.1		CAGTTCCAGAGTGGCT-1	0.93112	NT control
CAGTTCCAGTTACGAA-1	-0.474919	2.59308	NT control		CAGTTCCAGTTACGAA-1	-0.474919	2.59308	NTvalid NP	0.153733		CAGTTCCAGTTACGAA-1	1.14976	NT control
CAGTTCCTCCGACGGT-1	3.35357	0.988595	NT control		CAGTTCCTCCGACGGT-1	3.35357	0.988595	NT	0.1		CAGTTCCTCCGACGGT-1	0.997376	NT control
CATAAGCTCCAATCTT-1	-3.0752	-1.25948	NT control		CATAAGCTCCAATCTT-1	-3.0752	-1.25948	NT	0.1		CATAAGCTCCAATCTT-1	0.915059	NT control
CATAAGCTCTAGCATG-1	-0.67471	-1.76072	SOX9		CATAAGCTCTAGCATG-1	-0.67471	-1.76072	SOX9 KO	0.1		CATAAGCTCTAGCATG-1	0.898073	SOX9
CATACCCAGTTCATCG-1	1.21914	1.77432	NT control		CATACCCAGTTCATCG-1	1.21914	1.77432	NT	0.1		CATACCCAGTTCATCG-1	1.08318	NT control
CATACCCTCACCTACC-1	4.81118	-0.735144	SMARCA4		CATACCCTCACCTACC-1	4.81118	-0.735144	SMARCA4 KO	0.1		CATACCCTCACCTACC-1	1.01646	SMARCA4
CATAGACTCATTGTTC-1	-0.132997	0.875302	NT control		CATAGACTCATTGTTC-1	-0.132997	0.875302	NT	0.1		CATAGACTCATTGTTC-1	1.0622	NT control
CATCAAGTCTCTGCTG-1	0.225433	-3.464	SOX9		CATCAAGTCTCTGCTG-1	0.225433	-3.464	SOX9 KO	0.376584		CATCAAGTCTCTGCTG-1	1.38313	SOX9
CATCCACTCCCTCGAT-1	1.62931	-3.20311	SOX9		CATCCACTCCCTCGAT-1	1.62931	-3.20311	SOX9 KO	0.128898		CATCCACTCCCTCGAT-1	1.13265	SOX9
CATCCCACATCTTAGG-1	4.09756	-0.0305693	SMARCA4		CATCCCACATCTTAGG-1	4.09756	-0.0305693	SMARCA4 KO	0.120956		CATCCCACATCTTAGG-1	1.11026	SMARCA4
CATCCCATCATCTCTA-1	-0.764481	2.02492	NT control		CATCCCATCATCTCTA-1	-0.764481	2.02492	NT	0.1		CATCCCATCATCTCTA-1	1.06854	NT control
CATCCGTCACCCAATA-1	2.11142	1.75594	NT control		CATCCGTCACCCAATA-1	2.11142	1.75594	NT	0.127999		CATCCGTCACCCAATA-1	1.12795	NT control
CATCGCTGTGCCGTTG-1	2.06206	-3.39769	SOX9		CATCGCTGTGCCGTTG-1	2.06206	-3.39769	SOX9 KO	0.1		CATCGCTGTGCCGTTG-1	1.00315	SOX9
CATCGCTTCCCATGGG-1	0.541108	-0.609299	NT control		CATCGCTTCCCATGGG-1	0.541108	-0.609299	NT	0.1		CATCGCTTCCCATGGG-1	1.08156	NT control
CATCGGGAGAGTCACG-1	-0.0331664	1.32667	NT control		CATCGGGAGAGTCACG-1	-0.0331664	1.32667	NTvalid NP	0.1		CATCGGGAGAGTCACG-1	0.809768	NT control
CATCGTCGTGAGTGAC-1	-1.14235	0.164184	NT control		CATCGTCGTGAGTGAC-1	-1.14235	0.164184	NTvalid NP	0.1		CATCGTCGTGAGTGAC-1	0.919294	NT control
CATCGTCGTGATTGGG-1	-0.481942	1.34079	NT control		CATCGTCGTGATTGGG-1	-0.481942	1.34079	NTvalid NP	0.1		CATCGTCGTGATTGGG-1	0.722589	NT control
CATGAGTCACTTGGGC-1	1.75886	1.48285	NT control		CATGAGTCACTTGGGC-1	1.75886	1.48285	NT	0.18325		CATGAGTCACTTGGGC-1	1.18079	NT control
CATGCAAAGTGAACAT-1	-0.153891	-1.18324	SOX9		CATGCAAAGTGAACAT-1	-0.153891	-1.18324	SOX9 KO	0.1		CATGCAAAGTGAACAT-1	0.946961	SOX9
CATGCAACACAATGAA-1	1.19115	1.0352	NT control		CATGCAACACAATGAA-1	1.19115	1.0352	NT	0.1		CATGCAACACAATGAA-1	1.08843	NT control
CATGCCTAGAATGTTG-1	4.47583	-1.50533	SMARCB1		CATGCCTAGAATGTTG-1	4.47583	-1.50533	SMARCB1 KO	0.143145		CATGCCTAGAATGTTG-1	1.14513	SMARCB1
CATGCGGCACATTACG-1	-0.399608	-3.97443	NT control		CATGCGGCACATTACG-1	-0.399608	-3.97443	NTvalid NP	0.127032		CATGCGGCACATTACG-1	1.1259	NT control
CATGCGGCATTGAAAG-1	-1.6633	-3.51322	CTNNB1		CATGCGGCATTGAAAG-1	-1.6633	-3.51322	CTNNB1 KO	0.200767		CATGCGGCATTGAAAG-1	1.19114	CTNNB1
CATGCGGTCATACGGT-1	4.26539	0.210316	SMARCB1		CATGCGGTCATACGGT-1	4.26539	0.210316	SMARCB1 KO	0.101172		CATGCGGTCATACGGT-1	1.09398	SMARCB1
CATGCGGTCCGTCCTA-1	-2.89179	-1.26165	NT control		CATGCGGTCCGTCCTA-1	-2.89179	-1.26165	NT	0.1		CATGCGGTCCGTCCTA-1	1.01723	NT control
CATGCTCCATGGAATA-1	1.66618	1.62962	NT control		CATGCTCCATGGAATA-1	1.66618	1.62962	NT	0.151891		CATGCTCCATGGAATA-1	1.1557	NT control
CATGCTCGTACGTGAG-1	-2.43004	-4.36988	CTNNB1		CATGCTCGTACGTGAG-1	-2.43004	-4.36988	CTNNB1 KO	0.261359		CATGCTCGTACGTGAG-1	1.26014	CTNNB1
CATGGATTCAGATTGC-1	-2.05773	-4.1048	NT control		CATGGATTCAGATTGC-1	-2.05773	-4.1048	NT	0.153413		CATGGATTCAGATTGC-1	1.15476	NT control
CATGGATTCGGATACT-1	0.0919175	1.14348	NT control		CATGGATTCGGATACT-1	0.0919175	1.14348	NT	0.1		CATGGATTCGGATACT-1	0.780774	NT control
CATGGTAAGAGCAAGA-1	-2.66859	0.892493	NT control		CATGGTAAGAGCAAGA-1	-2.66859	0.892493	NT	0.12815		CATGGTAAGAGCAAGA-1	1.12547	NT control
CATTCATCACCGTGAC-1	3.96878	0.488211	NT control		CATTCATCACCGTGAC-1	3.96878	0.488211	NTvalid NP	0.157823		CATTCATCACCGTGAC-1	1.16063	NT control
CATTCATGTACCAGAG-1	-2.59476	-2.65068	CTNNB1		CATTCATGTACCAGAG-1	-2.59476	-2.65068	CTNNB1 KO	0.151851		CATTCATGTACCAGAG-1	1.15096	CTNNB1
CATTCCGAGCCTGCCA-1	4.85272	-0.221587	SMARCB1		CATTCCGAGCCTGCCA-1	4.85272	-0.221587	SMARCB1 KO	0.204256		CATTCCGAGCCTGCCA-1	1.20368	SMARCB1
CATTCTACACCAAAGG-1	-2.48919	-3.02472	CTNNB1		CATTCTACACCAAAGG-1	-2.48919	-3.02472	CTNNB1 KO	0.171757		CATTCTACACCAAAGG-1	1.1714	CTNNB1
CATTCTAGTCCTCCAT-1	-2.68122	-3.69455	CTNNB1		CATTCTAGTCCTCCAT-1	-2.68122	-3.69455	CTNNB1 KO	0.1		CATTCTAGTCCTCCAT-1	1.10005	CTNNB1
CATTGAGGTCGTCAGC-1	-2.94336	0.433457	NT control		CATTGAGGTCGTCAGC-1	-2.94336	0.433457	NTvalid NP	0.1		CATTGAGGTCGTCAGC-1	0.914892	NT control
CATTGCCGTGCAATGG-1	2.94864	0.992244	SMARCA4		CATTGCCGTGCAATGG-1	2.94864	0.992244	SMARCA4 KO	0.1		CATTGCCGTGCAATGG-1	1.08721	SMARCA4
CATTGTTTCGAGTTGT-1	-2.18727	0.797889	NT control		CATTGTTTCGAGTTGT-1	-2.18727	0.797889	NTvalid NP	0.1		CATTGTTTCGAGTTGT-1	1.04471	NT control
CATTTCAAGTTCATGC-1	0.527086	1.95669	NT control		CATTTCAAGTTCATGC-1	0.527086	1.95669	NT	0.1		CATTTCAAGTTCATGC-1	1.01604	NT control
CATTTCAGTAACTAAG-1	-2.0304	1.36522	NT control		CATTTCAGTAACTAAG-1	-2.0304	1.36522	NTvalid NP	0.1		CATTTCAGTAACTAAG-1	1.03454	NT control
CCAAGCGCACATGAAA-1	-0.0180507	2.71765	NT control		CCAAGCGCACATGAAA-1	-0.0180507	2.71765	NT	0.1		CCAAGCGCACATGAAA-1	1.02817	NT control
CCAAGCGGTAAGGAGA-1	-2.62351	-3.40927	SOX9		CCAAGCGGTAAGGAGA-1	-2.62351	-3.40927	SOX9 KO	0.1		CCAAGCGGTAAGGAGA-1	1.01896	SOX9
CCAAGCGTCGAGTACT-1	1.08986	-2.1607	SOX9		CCAAGCGTCGAGTACT-1	1.08986	-2.1607	SOX9 KO	0.1		CCAAGCGTCGAGTACT-1	0.787634	SOX9
CCAATGAGTATGCTTG-1	2.60423	-2.46861	CTNNB1		CCAATGAGTATGCTTG-1	2.60423	-2.46861	CTNNB1 KO	0.1		CCAATGAGTATGCTTG-1	0.613774	CTNNB1
CCAATTTAGCGTCGAA-1	-1.97142	-3.71778	CTNNB1		CCAATTTAGCGTCGAA-1	-1.97142	-3.71778	CTNNB1 KO	0.1		CCAATTTAGCGTCGAA-1	1.04154	CTNNB1
CCAATTTCAAGATCCT-1	4.20598	1.18247	SMARCA4		CCAATTTCAAGATCCT-1	4.20598	1.18247	SMARCA4 KO	0.131751		CCAATTTCAAGATCCT-1	1.12815	SMARCA4
CCAATTTCACTAAACC-1	0.579071	-0.115201	NT control		CCAATTTCACTAAACC-1	0.579071	-0.115201	NT	0.1		CCAATTTCACTAAACC-1	0.977115	NT control
CCACAAAAGGGTCTTT-1	-3.67742	0.382464	NT control		CCACAAAAGGGTCTTT-1	-3.67742	0.382464	NT	0.15914		CCACAAAAGGGTCTTT-1	1.15399	NT control
CCACAAACACCTCTGT-1	3.56104	0.583723	SMARCA4		CCACAAACACCTCTGT-1	3.56104	0.583723	SMARCA4 KO	0.186553		CCACAAACACCTCTGT-1	1.18172	SMARCA4
CCACACTAGACCAGAC-1	4.33932	-1.52217	SMARCB1		CCACACTAGACCAGAC-1	4.33932	-1.52217	SMARCB1 KO	0.1		CCACACTAGACCAGAC-1	1.08586	SMARCB1
CCACACTTCTCAACCC-1	-1.07117	2.54749	SMARCB1		CCACACTTCTCAACCC-1	-1.07117	2.54749	SMARCB1 KO	0.1		CCACACTTCTCAACCC-1	1.09479	SMARCB1
CCACCATAGGTTCCGC-1	-2.29753	-4.61627	CTNNB1		CCACCATAGGTTCCGC-1	-2.29753	-4.61627	CTNNB1 KO	0.272069		CCACCATAGGTTCCGC-1	1.27764	CTNNB1
CCACCATTCCTATTTG-1	-1.83392	-4.58219	CTNNB1		CCACCATTCCTATTTG-1	-1.83392	-4.58219	CTNNB1 KO	0.214948		CCACCATTCCTATTTG-1	1.21288	CTNNB1
CCACCATTCTTCCCAG-1	0.0048803	-1.53648	CTNNB1		CCACCATTCTTCCCAG-1	0.0048803	-1.53648	CTNNB1 KO	0.250121		CCACCATTCTTCCCAG-1	1.24448	CTNNB1
CCACGAGGTTAGGACG-1	-1.3101	-0.632139	SOX9		CCACGAGGTTAGGACG-1	-1.3101	-0.632139	SOX9 KO	0.1		CCACGAGGTTAGGACG-1	0.527527	SOX9
CCACGTTAGGTAAACT-1	-1.61406	2.10358	NT control		CCACGTTAGGTAAACT-1	-1.61406	2.10358	NT	0.1		CCACGTTAGGTAAACT-1	0.750674	NT control
CCACGTTTCTTGTTAC-1	-2.42782	0.690838	NT control		CCACGTTTCTTGTTAC-1	-2.42782	0.690838	NT	0.1		CCACGTTTCTTGTTAC-1	1.0029	NT control
CCACTTGAGCCATTCA-1	4.80132	-0.635059	SMARCB1		CCACTTGAGCCATTCA-1	4.80132	-0.635059	SMARCB1 KO	0.1		CCACTTGAGCCATTCA-1	1.06292	SMARCB1
CCATAAGAGGATTTCC-1	1.20545	0.566094	NT control		CCATAAGAGGATTTCC-1	1.20545	0.566094	NT	0.134201		CCATAAGAGGATTTCC-1	1.13242	NT control
CCATAAGCAGCTCGGT-1	-1.19213	0.10562	NT control		CCATAAGCAGCTCGGT-1	-1.19213	0.10562	NT	0.132284		CCATAAGCAGCTCGGT-1	1.13995	NT control
CCATCACTCCATAGGT-1	0.990205	2.51039	NT control		CCATCACTCCATAGGT-1	0.990205	2.51039	NTvalid NP	0.1		CCATCACTCCATAGGT-1	0.859943	NT control
CCCGAAGGTACTGAGG-1	-0.471358	1.3134	NT control		CCCGAAGGTACTGAGG-1	-0.471358	1.3134	NTvalid NP	0.119641		CCCGAAGGTACTGAGG-1	1.12763	NT control
CCCGAAGGTATAGCTC-1	-1.80567	-4.31039	CTNNB1		CCCGAAGGTATAGCTC-1	-1.80567	-4.31039	CTNNB1 KO	0.164649		CCCGAAGGTATAGCTC-1	1.16298	CTNNB1
CCCGGAAGTAACAGTA-1	1.93713	-3.03845	SOX9		CCCGGAAGTAACAGTA-1	1.93713	-3.03845	SOX9 KO	0.1		CCCGGAAGTAACAGTA-1	1.02627	SOX9
CCCGGAATCAAGTAAG-1	4.47103	0.931656	SMARCA4		CCCGGAATCAAGTAAG-1	4.47103	0.931656	SMARCA4 KO	0.1		CCCGGAATCAAGTAAG-1	1.01248	SMARCA4
CCCTAACTCCGGACGT-1	-1.73723	3.89964	NT control		CCCTAACTCCGGACGT-1	-1.73723	3.89964	NTvalid NP	0.1		CCCTAACTCCGGACGT-1	0.990687	NT control
CCCTCAAAGGTACCTT-1	-1.87266	-4.48022	CTNNB1		CCCTCAAAGGTACCTT-1	-1.87266	-4.48022	CTNNB1 KO	0.157329		CCCTCAAAGGTACCTT-1	1.16193	CTNNB1
CCCTCAATCGCAATTG-1	4.58018	-0.0317576	SMARCB1		CCCTCAATCGCAATTG-1	4.58018	-0.0317576	SMARCB1 KO	0.239966		CCCTCAATCGCAATTG-1	1.23393	SMARCB1
CCCTGATAGGGCCCTT-1	-2.22669	-4.08198	CTNNB1		CCCTGATAGGGCCCTT-1	-2.22669	-4.08198	CTNNB1 KO	0.217268		CCCTGATAGGGCCCTT-1	1.21425	CTNNB1
CCCTGATGTACAGCGA-1	-1.07773	-3.46832	CTNNB1		CCCTGATGTACAGCGA-1	-1.07773	-3.46832	CTNNB1 KO	0.128756		CCCTGATGTACAGCGA-1	1.13061	CTNNB1
CCCTTAGGTTACGTAC-1	-1.7226	-3.78111	CTNNB1		CCCTTAGGTTACGTAC-1	-1.7226	-3.78111	CTNNB1 KO	0.138304		CCCTTAGGTTACGTAC-1	1.1288	CTNNB1
CCCTTAGTCCTAGCGG-1	-2.80886	-1.83235	NT control		CCCTTAGTCCTAGCGG-1	-2.80886	-1.83235	NTvalid NP	0.122002		CCCTTAGTCCTAGCGG-1	1.11298	NT control
CCGAACGTCGCGTTTC-1	-0.0949427	-0.0388736	NT control		CCGAACGTCGCGTTTC-1	-0.0949427	-0.0388736	NT	0.1		CCGAACGTCGCGTTTC-1	0.982667	NT control
CCGATGGGTAACTAAG-1	1.01376	0.295094	NT control		CCGATGGGTAACTAAG-1	1.01376	0.295094	NT	0.226431		CCGATGGGTAACTAAG-1	1.22469	NT control
CCGCAAGCAAACTAGA-1	-0.264441	1.29474	NT control		CCGCAAGCAAACTAGA-1	-0.264441	1.29474	NT	0.146609		CCGCAAGCAAACTAGA-1	1.1528	NT control
CCGCAAGTCGCGGACT-1	0.241137	1.37402	NT control		CCGCAAGTCGCGGACT-1	0.241137	1.37402	NT	0.117198		CCGCAAGTCGCGGACT-1	1.11583	NT control
CCGGACACAATGGCAG-1	0.99375	1.30847	NT control		CCGGACACAATGGCAG-1	0.99375	1.30847	NTvalid NP	0.210206		CCGGACACAATGGCAG-1	1.21102	NT control
CCGGACACAGAAGCGT-1	0.18093	1.77999	NT control		CCGGACACAGAAGCGT-1	0.18093	1.77999	NTvalid NP	0.1		CCGGACACAGAAGCGT-1	0.957192	NT control
CCGGGTAAGATCGACG-1	1.55892	-3.05618	SOX9		CCGGGTAAGATCGACG-1	1.55892	-3.05618	SOX9 KO	0.146983		CCGGGTAAGATCGACG-1	1.14346	SOX9
CCGGGTAGTGGTAACG-1	-2.1735	0.738891	NT control		CCGGGTAGTGGTAACG-1	-2.1735	0.738891	NT	0.1		CCGGGTAGTGGTAACG-1	1.01329	NT control
CCGGGTATCAACCGAT-1	-2.91057	-1.14765	NT control		CCGGGTATCAACCGAT-1	-2.91057	-1.14765	NT	0.1		CCGGGTATCAACCGAT-1	1.00932	NT control
CCGGTAGAGGTCCAGA-1	3.22023	-1.50307	NT control		CCGGTAGAGGTCCAGA-1	3.22023	-1.50307	NT	0.1		CCGGTAGAGGTCCAGA-1	0.985752	NT control
CCGGTAGAGTCACACT-1	-2.24635	0.400449	NT control		CCGGTAGAGTCACACT-1	-2.24635	0.400449	NTvalid NP	0.1		CCGGTAGAGTCACACT-1	1.09523	NT control
CCGGTAGGTCCAGTTA-1	1.07521	-1.12767	NT control		CCGGTAGGTCCAGTTA-1	1.07521	-1.12767	NT	0.1		CCGGTAGGTCCAGTTA-1	1.07828	NT control
CCGGTAGGTGTACGCC-1	4.34727	-1.39975	SMARCB1		CCGGTAGGTGTACGCC-1	4.34727	-1.39975	SMARCB1 KO	0.189197		CCGGTAGGTGTACGCC-1	1.19723	SMARCB1
CCGGTGATCGGCATCG-1	0.342458	0.542476	NT control		CCGGTGATCGGCATCG-1	0.342458	0.542476	NT	0.1		CCGGTGATCGGCATCG-1	0.971832	NT control
CCGTAGGTCTGCACCT-1	-1.83429	0.551776	NT control		CCGTAGGTCTGCACCT-1	-1.83429	0.551776	NTvalid NP	0.1		CCGTAGGTCTGCACCT-1	1.04024	NT control
CCGTGAGAGCCACCGT-1	-1.26051	-1.20156	NT control		CCGTGAGAGCCACCGT-1	-1.26051	-1.20156	NT	0.1		CCGTGAGAGCCACCGT-1	0.836048	NT control
CCGTGAGGTCCATAGT-1	-2.67286	1.98352	NT control		CCGTGAGGTCCATAGT-1	-2.67286	1.98352	NTvalid NP	0.1		CCGTGAGGTCCATAGT-1	0.776524	NT control
CCGTTCACACCAAATC-1	-1.22187	-2.76325	NT control		CCGTTCACACCAAATC-1	-1.22187	-2.76325	NT	0.206114		CCGTTCACACCAAATC-1	1.20652	NT control
CCTAACCGTGACGCCT-1	-1.03184	-1.93071	CTNNB1		CCTAACCGTGACGCCT-1	-1.03184	-1.93071	CTNNB1 KO	0.237166		CCTAACCGTGACGCCT-1	1.24405	CTNNB1
CCTAAGAGTCTGCATA-1	-1.90882	-3.44174	CTNNB1		CCTAAGAGTCTGCATA-1	-1.90882	-3.44174	CTNNB1 KO	0.162411		CCTAAGAGTCTGCATA-1	1.1546	CTNNB1
CCTACGTGTTGTCCCT-1	-0.71127	-4.00252	CTNNB1		CCTACGTGTTGTCCCT-1	-0.71127	-4.00252	CTNNB1 KO	0.270378		CCTACGTGTTGTCCCT-1	1.272	CTNNB1
CCTACGTTCTCGTCAC-1	-1.6397	-4.41802	CTNNB1		CCTACGTTCTCGTCAC-1	-1.6397	-4.41802	CTNNB1 KO	0.275233		CCTACGTTCTCGTCAC-1	1.27445	CTNNB1
CCTCAACGTTCTATCT-1	-0.874993	-3.49279	CTNNB1		CCTCAACGTTCTATCT-1	-0.874993	-3.49279	CTNNB1 KO	0.183144		CCTCAACGTTCTATCT-1	1.18753	CTNNB1
CCTCAACTCAATCTCT-1	-0.122064	-1.19639	NT control		CCTCAACTCAATCTCT-1	-0.122064	-1.19639	NT	0.1		CCTCAACTCAATCTCT-1	1.05896	NT control
CCTCACACAAAGCAAT-1	-0.314704	-3.89901	CTNNB1		CCTCACACAAAGCAAT-1	-0.314704	-3.89901	CTNNB1 KO	0.153379		CCTCACACAAAGCAAT-1	1.15488	CTNNB1
CCTCAGTGTCAGTCGC-1	3.84626	0.0537434	SMARCA4		CCTCAGTGTCAGTCGC-1	3.84626	0.0537434	SMARCA4 KO	0.1		CCTCAGTGTCAGTCGC-1	1.00129	SMARCA4
CCTCATGAGACGTCGA-1	0.032675	0.465088	NT control		CCTCATGAGACGTCGA-1	0.032675	0.465088	NT	0.1		CCTCATGAGACGTCGA-1	1.00128	NT control
CCTCATGCAAAGCGTG-1	0.0378156	1.40815	NT control		CCTCATGCAAAGCGTG-1	0.0378156	1.40815	NT	0.138716		CCTCATGCAAAGCGTG-1	1.14327	NT control
CCTCATGTCTGGCTGG-1	1.36031	1.5742	NT control		CCTCATGTCTGGCTGG-1	1.36031	1.5742	NT	0.1		CCTCATGTCTGGCTGG-1	1.05987	NT control
CCTCCAATCCATTCGC-1	0.64437	0.867482	NT control		CCTCCAATCCATTCGC-1	0.64437	0.867482	NT	0.11442		CCTCCAATCCATTCGC-1	1.11736	NT control
CCTCCTCTCCGCGATG-1	-0.786997	-3.47358	CTNNB1		CCTCCTCTCCGCGATG-1	-0.786997	-3.47358	CTNNB1 KO	0.215932		CCTCCTCTCCGCGATG-1	1.21638	CTNNB1
CCTCCTCTCTTCCACG-1	-0.890384	1.85765	NT control		CCTCCTCTCTTCCACG-1	-0.890384	1.85765	NT	0.161871		CCTCCTCTCTTCCACG-1	1.16671	NT control
CCTCTAGAGTGAGCCA-1	-0.863571	-3.55055	CTNNB1		CCTCTAGAGTGAGCCA-1	-0.863571	-3.55055	CTNNB1 KO	0.285147		CCTCTAGAGTGAGCCA-1	1.28554	CTNNB1
CCTCTAGCATAATGAG-1	1.48406	-3.65764	SOX9		CCTCTAGCATAATGAG-1	1.48406	-3.65764	SOX9 KO	0.1		CCTCTAGCATAATGAG-1	0.9719	SOX9
CCTCTAGGTACGCGTC-1	1.80093	-3.48815	SOX9		CCTCTAGGTACGCGTC-1	1.80093	-3.48815	SOX9 KO	0.270693		CCTCTAGGTACGCGTC-1	1.26065	SOX9
CCTCTAGGTTGATCGT-1	-2.0669	-4.07128	CTNNB1		CCTCTAGGTTGATCGT-1	-2.0669	-4.07128	CTNNB1 KO	0.1		CCTCTAGGTTGATCGT-1	1.04647	CTNNB1
CCTCTCCCAGTCTACA-1	3.91136	0.469281	SMARCA4		CCTCTCCCAGTCTACA-1	3.91136	0.469281	SMARCA4 KO	0.139507		CCTCTCCCAGTCTACA-1	1.13914	SMARCA4
CCTGCATAGACAACAT-1	-1.98524	-0.00661558	NT control		CCTGCATAGACAACAT-1	-1.98524	-0.00661558	NTvalid NP	0.100872		CCTGCATAGACAACAT-1	1.09802	NT control
CCTGCATAGTCCGTCG-1	1.71184	1.594	NT control		CCTGCATAGTCCGTCG-1	1.71184	1.594	NT	0.115533		CCTGCATAGTCCGTCG-1	1.11398	NT control
CCTGTTGGTCGCTGCA-1	1.12919	0.972119	NT control		CCTGTTGGTCGCTGCA-1	1.12919	0.972119	NT	0.1		CCTGTTGGTCGCTGCA-1	1.03643	NT control
CCTGTTGTCTACCACC-1	-1.74845	-3.36636	CTNNB1		CCTGTTGTCTACCACC-1	-1.74845	-3.36636	CTNNB1 KO	0.1		CCTGTTGTCTACCACC-1	1.09577	CTNNB1
CCTTGTGCAGGTTTAC-1	3.9963	1.29728	NT control		CCTTGTGCAGGTTTAC-1	3.9963	1.29728	NTvalid NP	0.167572		CCTTGTGCAGGTTTAC-1	1.16292	NT control
CCTTGTGTCCGTTTCG-1	-0.53622	-3.22576	NT control		CCTTGTGTCCGTTTCG-1	-0.53622	-3.22576	NT	0.117192		CCTTGTGTCCGTTTCG-1	1.10728	NT control
CCTTTGGCATGTACGT-1	1.21018	0.129657	NT control		CCTTTGGCATGTACGT-1	1.21018	0.129657	NT	0.103751		CCTTTGGCATGTACGT-1	1.10265	NT control
CCTTTGGTCATTTCCA-1	0.522002	1.75352	NT control		CCTTTGGTCATTTCCA-1	0.522002	1.75352	NT	0.1		CCTTTGGTCATTTCCA-1	1.09335	NT control
CCTTTGGTCTGGTGGC-1	0.426661	-1.264	NT control		CCTTTGGTCTGGTGGC-1	0.426661	-1.264	NT	0.1		CCTTTGGTCTGGTGGC-1	0.933498	NT control
CGAAGTTAGAGTCTGG-1	0.818001	0.212532	NT control		CGAAGTTAGAGTCTGG-1	0.818001	0.212532	NTvalid NP	0.1		CGAAGTTAGAGTCTGG-1	1.08204	NT control
CGAAGTTCACTGTCGG-1	4.58401	0.697688	SMARCA4		CGAAGTTCACTGTCGG-1	4.58401	0.697688	SMARCA4 KO	0.1		CGAAGTTCACTGTCGG-1	1.01517	SMARCA4
CGAAGTTTCACCGGGT-1	-1.05091	-2.25585	NT control		CGAAGTTTCACCGGGT-1	-1.05091	-2.25585	NT	0.1		CGAAGTTTCACCGGGT-1	1.0917	NT control
CGAATTGTCTACTGCC-1	1.65132	1.23807	NT control		CGAATTGTCTACTGCC-1	1.65132	1.23807	NT	0.250017		CGAATTGTCTACTGCC-1	1.25028	NT control
CGACAGCTCTGTAACG-1	-0.501651	1.43068	NT control		CGACAGCTCTGTAACG-1	-0.501651	1.43068	NTvalid NP	0.1		CGACAGCTCTGTAACG-1	1.02297	NT control
CGACAGCTCTTACGTT-1	-2.75039	-1.33125	CTNNB1		CGACAGCTCTTACGTT-1	-2.75039	-1.33125	CTNNB1 KO	0.162775		CGACAGCTCTTACGTT-1	1.15409	CTNNB1
CGAGGAAAGTAGGAAG-1	3.74263	0.374484	SMARCA4		CGAGGAAAGTAGGAAG-1	3.74263	0.374484	SMARCA4 KO	0.1		CGAGGAAAGTAGGAAG-1	0.996713	SMARCA4
CGAGGCTCACATATGC-1	-2.28712	0.577424	NT control		CGAGGCTCACATATGC-1	-2.28712	0.577424	NTvalid NP	0.1		CGAGGCTCACATATGC-1	1.07712	NT control
CGAGGCTGTGATGAAT-1	4.22857	-0.670037	SMARCB1		CGAGGCTGTGATGAAT-1	4.22857	-0.670037	SMARCB1 KO	0.17667		CGAGGCTGTGATGAAT-1	1.16937	SMARCB1
CGAGTGCCAATTGTGC-1	-0.853218	-3.39835	CTNNB1		CGAGTGCCAATTGTGC-1	-0.853218	-3.39835	CTNNB1 KO	0.1		CGAGTGCCAATTGTGC-1	1.07458	CTNNB1
CGAGTGCCACCTGATA-1	-1.09607	-1.39901	NT control		CGAGTGCCACCTGATA-1	-1.09607	-1.39901	NT	0.128257		CGAGTGCCACCTGATA-1	1.12152	NT control
CGAGTGCTCCTACACC-1	4.42065	1.16662	SMARCA4		CGAGTGCTCCTACACC-1	4.42065	1.16662	SMARCA4 KO	0.1		CGAGTGCTCCTACACC-1	0.9532	SMARCA4
CGAGTTAGTTGCTCGG-1	-0.800612	0.241661	NT control		CGAGTTAGTTGCTCGG-1	-0.800612	0.241661	NT	0.1		CGAGTTAGTTGCTCGG-1	0.990786	NT control
CGAGTTATCAGACCGC-1	1.09873	1.24156	NT control		CGAGTTATCAGACCGC-1	1.09873	1.24156	NT	0.1		CGAGTTATCAGACCGC-1	1.07763	NT control
CGAGTTATCCACCTGT-1	-1.0114	2.21942	NT control		CGAGTTATCCACCTGT-1	-1.0114	2.21942	NT	0.1		CGAGTTATCCACCTGT-1	0.747714	NT control
CGATCGGCATCACAGT-1	0.259039	2.7245	NT control		CGATCGGCATCACAGT-1	0.259039	2.7245	NT	0.1		CGATCGGCATCACAGT-1	1.06496	NT control
CGATGCGAGACTCTAC-1	0.161455	1.1488	NT control		CGATGCGAGACTCTAC-1	0.161455	1.1488	NT	0.1		CGATGCGAGACTCTAC-1	1.08004	NT control
CGATGCGTCCTAGCCT-1	-1.86611	-3.34751	CTNNB1		CGATGCGTCCTAGCCT-1	-1.86611	-3.34751	CTNNB1 KO	0.1		CGATGCGTCCTAGCCT-1	1.09137	CTNNB1
CGATGGCAGAGTATAC-1	1.13718	1.02211	NT control		CGATGGCAGAGTATAC-1	1.13718	1.02211	NT	0.1		CGATGGCAGAGTATAC-1	1.09648	NT control
CGATGGCCATGGCCCA-1	0.00932943	2.84188	NT control		CGATGGCCATGGCCCA-1	0.00932943	2.84188	NTvalid NP	0.1		CGATGGCCATGGCCCA-1	1.07058	NT control
CGATGGCTCACCTCAC-1	-1.8464	-0.730314	NT control		CGATGGCTCACCTCAC-1	-1.8464	-0.730314	NT	0.1		CGATGGCTCACCTCAC-1	0.970178	NT control
CGATGGCTCCTCGCAT-1	-1.20796	-1.36072	NT control		CGATGGCTCCTCGCAT-1	-1.20796	-1.36072	NT	0.1		CGATGGCTCCTCGCAT-1	1.03046	NT control
CGATGGCTCGAAACAA-1	4.56765	0.714379	SMARCA4		CGATGGCTCGAAACAA-1	4.56765	0.714379	SMARCA4 KO	0.1		CGATGGCTCGAAACAA-1	0.978114	SMARCA4
CGCAGGTAGAAGCGCT-1	-0.526426	-2.90384	CTNNB1		CGCAGGTAGAAGCGCT-1	-0.526426	-2.90384	CTNNB1 KO	0.181175		CGCAGGTAGAAGCGCT-1	1.17993	CTNNB1
CGCAGGTAGAATCCCT-1	-0.530018	-4.32184	CTNNB1		CGCAGGTAGAATCCCT-1	-0.530018	-4.32184	CTNNB1 KO	0.179656		CGCAGGTAGAATCCCT-1	1.18177	CTNNB1
CGCATAAAGAAACACT-1	-2.778	0.217188	NT control		CGCATAAAGAAACACT-1	-2.778	0.217188	NT	0.1		CGCATAAAGAAACACT-1	1.02682	NT control
CGCATGGAGGAGACCT-1	-0.691197	-3.67394	NT control		CGCATGGAGGAGACCT-1	-0.691197	-3.67394	NT	0.256362		CGCATGGAGGAGACCT-1	1.26054	NT control
CGCCAGAAGGCGACAT-1	1.21155	-1.14706	SOX9		CGCCAGAAGGCGACAT-1	1.21155	-1.14706	SOX9 KO	0.1		CGCCAGAAGGCGACAT-1	0.937816	SOX9
CGCCAGAGTACAAACA-1	1.55034	-2.50456	NT control		CGCCAGAGTACAAACA-1	1.55034	-2.50456	NT	0.1		CGCCAGAGTACAAACA-1	0.83073	NT control
CGCCAGATCGGTAAGG-1	-2.37235	-3.25973	CTNNB1		CGCCAGATCGGTAAGG-1	-2.37235	-3.25973	CTNNB1 KO	0.1		CGCCAGATCGGTAAGG-1	0.953278	CTNNB1
CGCCATTGTCGAAACG-1	1.32003	0.894812	NT control		CGCCATTGTCGAAACG-1	1.32003	0.894812	NT	0.1		CGCCATTGTCGAAACG-1	1.04922	NT control
CGCGTGATCAAGGCTT-1	4.14355	0.845157	SMARCA4		CGCGTGATCAAGGCTT-1	4.14355	0.845157	SMARCA4 KO	0.1		CGCGTGATCAAGGCTT-1	1.08683	SMARCA4
CGCGTGATCTCTCAAT-1	-0.929111	-4.04041	CTNNB1		CGCGTGATCTCTCAAT-1	-0.929111	-4.04041	CTNNB1 KO	0.252279		CGCGTGATCTCTCAAT-1	1.24269	CTNNB1
CGGAACCCAGCCTACG-1	3.25506	0.249345	NT control		CGGAACCCAGCCTACG-1	3.25506	0.249345	NT	0.204069		CGGAACCCAGCCTACG-1	1.19474	NT control
CGGAACCCATGGCTGC-1	0.917641	-1.80867	NT control		CGGAACCCATGGCTGC-1	0.917641	-1.80867	NT	0.1		CGGAACCCATGGCTGC-1	1.00025	NT control
CGGAACCGTTCAGCTA-1	0.835125	2.3074	NT control		CGGAACCGTTCAGCTA-1	0.835125	2.3074	NT	0.16563		CGGAACCGTTCAGCTA-1	1.17675	NT control
CGGACACGTCTCTCTG-1	-1.11693	0.263527	NT control		CGGACACGTCTCTCTG-1	-1.11693	0.263527	NT	0.1		CGGACACGTCTCTCTG-1	1.05587	NT control
CGGACACGTTGTCTAG-1	0.405225	1.32378	NT control		CGGACACGTTGTCTAG-1	0.405225	1.32378	NT	0.1		CGGACACGTTGTCTAG-1	1.00992	NT control
CGGAGAAGTTACGCCG-1	1.05264	0.00721118	NT control		CGGAGAAGTTACGCCG-1	1.05264	0.00721118	NT	0.1		CGGAGAAGTTACGCCG-1	1.01733	NT control
CGGCAGTTCCTTGGAA-1	0.17489	1.35667	NT control		CGGCAGTTCCTTGGAA-1	0.17489	1.35667	NTvalid NP	0.1		CGGCAGTTCCTTGGAA-1	0.651058	NT control
CGGCAGTTCGAAGCCC-1	4.79402	-0.611404	SMARCB1		CGGCAGTTCGAAGCCC-1	4.79402	-0.611404	SMARCB1 KO	0.102679		CGGCAGTTCGAAGCCC-1	1.10745	SMARCB1
CGGCAGTTCTGAATGC-1	-0.0756763	1.90136	NT control		CGGCAGTTCTGAATGC-1	-0.0756763	1.90136	NT	0.117322		CGGCAGTTCTGAATGC-1	1.11909	NT control
CGGGCATCAGGAGGAG-1	-1.33286	-0.797676	NT control		CGGGCATCAGGAGGAG-1	-1.33286	-0.797676	NTvalid NP	0.1		CGGGCATCAGGAGGAG-1	1.01184	NT control
CGGGTCACAGTTAGAA-1	-2.42073	-3.49589	CTNNB1		CGGGTCACAGTTAGAA-1	-2.42073	-3.49589	CTNNB1 KO	0.256658		CGGGTCACAGTTAGAA-1	1.26166	CTNNB1
CGGGTGTAGACAACTA-1	0.213626	0.262763	NT control		CGGGTGTAGACAACTA-1	0.213626	0.262763	NT	0.1		CGGGTGTAGACAACTA-1	1.03229	NT control
CGGTCAGCACAATGAA-1	-0.419173	-3.24782	CTNNB1		CGGTCAGCACAATGAA-1	-0.419173	-3.24782	CTNNB1 KO	0.221734		CGGTCAGCACAATGAA-1	1.2186	CTNNB1
CGGTCAGCACCGTGCA-1	-1.36533	2.10221	NT control		CGGTCAGCACCGTGCA-1	-1.36533	2.10221	NT	0.1		CGGTCAGCACCGTGCA-1	1.00875	NT control
CGGTCAGTCGTAACCA-1	-2.14002	0.441996	NT control		CGGTCAGTCGTAACCA-1	-2.14002	0.441996	NTvalid NP	0.164534		CGGTCAGTCGTAACCA-1	1.16007	NT control
CGTAATGCACTAGTAC-1	-1.29352	0.167852	NT control		CGTAATGCACTAGTAC-1	-1.29352	0.167852	NT	0.1		CGTAATGCACTAGTAC-1	1.01945	NT control
CGTAATGTCCATATGG-1	0.409807	-3.48753	CTNNB1		CGTAATGTCCATATGG-1	0.409807	-3.48753	CTNNB1 KO	0.259091		CGTAATGTCCATATGG-1	1.25693	CTNNB1
CGTAATGTCTCGCTTG-1	-3.28036	0.249018	NT control		CGTAATGTCTCGCTTG-1	-3.28036	0.249018	NTvalid NP	0.1		CGTAATGTCTCGCTTG-1	0.931658	NT control
CGTAGTACACCACATA-1	4.69163	0.617938	SMARCA4		CGTAGTACACCACATA-1	4.69163	0.617938	SMARCA4 KO	0.1		CGTAGTACACCACATA-1	0.99599	SMARCA4
CGTAGTAGTCAATCTG-1	-1.4888	-4.67017	CTNNB1		CGTAGTAGTCAATCTG-1	-1.4888	-4.67017	CTNNB1 KO	0.1		CGTAGTAGTCAATCTG-1	1.06348	CTNNB1
CGTCAAAAGTGCTCAT-1	0.418915	-3.52544	SOX9		CGTCAAAAGTGCTCAT-1	0.418915	-3.52544	SOX9 KO	0.336702		CGTCAAAAGTGCTCAT-1	1.33903	SOX9
CGTCAAACAGGATCTT-1	-2.37312	-3.76978	CTNNB1		CGTCAAACAGGATCTT-1	-2.37312	-3.76978	CTNNB1 KO	0.234687		CGTCAAACAGGATCTT-1	1.23756	CTNNB1
CGTCAAAGTACTCGTA-1	-1.276	-3.78067	CTNNB1		CGTCAAAGTACTCGTA-1	-1.276	-3.78067	CTNNB1 KO	0.169992		CGTCAAAGTACTCGTA-1	1.16884	CTNNB1
CGTCCATAGGAATGTT-1	-0.99303	-3.5132	CTNNB1		CGTCCATAGGAATGTT-1	-0.99303	-3.5132	CTNNB1 KO	0.108634		CGTCCATAGGAATGTT-1	1.11449	CTNNB1
CGTGAATAGGGAGATA-1	-2.68908	-1.59403	NT control		CGTGAATAGGGAGATA-1	-2.68908	-1.59403	NT	0.1		CGTGAATAGGGAGATA-1	1.02876	NT control
CGTGAATAGTCATACC-1	-0.7943	3.17049	NT control		CGTGAATAGTCATACC-1	-0.7943	3.17049	NTvalid NP	0.159862		CGTGAATAGTCATACC-1	1.15655	NT control
CGTGAATTCGGCATTA-1	4.09876	-1.39565	SMARCB1		CGTGAATTCGGCATTA-1	4.09876	-1.39565	SMARCB1 KO	0.127864		CGTGAATTCGGCATTA-1	1.12398	SMARCB1
CGTGATAGTGTCGATT-1	-1.4536	-0.525713	NT control		CGTGATAGTGTCGATT-1	-1.4536	-0.525713	NT	0.1		CGTGATAGTGTCGATT-1	0.876931	NT control
CGTGCTTGTCTAACGT-1	-0.548448	-4.23062	CTNNB1		CGTGCTTGTCTAACGT-1	-0.548448	-4.23062	CTNNB1 KO	0.124706		CGTGCTTGTCTAACGT-1	1.12014	CTNNB1
CGTGCTTTCTTACACT-1	2.09429	0.734951	SMARCB1		CGTGCTTTCTTACACT-1	2.09429	0.734951	SMARCB1 KO	0.123829		CGTGCTTTCTTACACT-1	1.12158	SMARCB1
CGTGTCTAGTGGTTCT-1	2.7581	-1.5864	SMARCA4		CGTGTCTAGTGGTTCT-1	2.7581	-1.5864	SMARCA4 KO	0.147058		CGTGTCTAGTGGTTCT-1	1.15107	SMARCA4
CGTGTCTCAAACGAGC-1	0.495512	-1.39735	NT control		CGTGTCTCAAACGAGC-1	0.495512	-1.39735	NT	0.1		CGTGTCTCAAACGAGC-1	1.04823	NT control
CGTTCTGCAAGAGTGC-1	0.751206	1.21503	NT control		CGTTCTGCAAGAGTGC-1	0.751206	1.21503	NTvalid NP	0.114833		CGTTCTGCAAGAGTGC-1	1.10519	NT control
CGTTCTGCACGTTCGG-1	3.83407	0.542922	SMARCA4		CGTTCTGCACGTTCGG-1	3.83407	0.542922	SMARCA4 KO	0.148655		CGTTCTGCACGTTCGG-1	1.15198	SMARCA4
CGTTGGGAGAAGCCAC-1	1.86042	-0.5568	NT control		CGTTGGGAGAAGCCAC-1	1.86042	-0.5568	NT	0.152225		CGTTGGGAGAAGCCAC-1	1.14421	NT control
CGTTGGGCAAATCGGG-1	0.578947	-3.14024	CTNNB1		CGTTGGGCAAATCGGG-1	0.578947	-3.14024	CTNNB1 KO	0.23636		CGTTGGGCAAATCGGG-1	1.22959	CTNNB1
CGTTGGGGTCAGGTGA-1	-1.38558	-3.91074	CTNNB1		CGTTGGGGTCAGGTGA-1	-1.38558	-3.91074	CTNNB1 KO	0.120083		CGTTGGGGTCAGGTGA-1	1.10499	CTNNB1
CTAACCCTCGATTCCC-1	4.50866	-1.86754	SMARCB1		CTAACCCTCGATTCCC-1	4.50866	-1.86754	SMARCB1 KO	0.183269		CTAACCCTCGATTCCC-1	1.18743	SMARCB1
CTAAGTGGTTAAACAG-1	-0.474114	-2.3004	NT control		CTAAGTGGTTAAACAG-1	-0.474114	-2.3004	NT	0.175734		CTAAGTGGTTAAACAG-1	1.17699	NT control
CTAAGTGTCGAAGGAC-1	1.76627	-2.04326	SOX9		CTAAGTGTCGAAGGAC-1	1.76627	-2.04326	SOX9 KO	0.108931		CTAAGTGTCGAAGGAC-1	1.11124	SOX9
CTAAGTGTCTAGAGCT-1	-2.46686	0.732699	NT control		CTAAGTGTCTAGAGCT-1	-2.46686	0.732699	NTvalid NP	0.1		CTAAGTGTCTAGAGCT-1	0.886397	NT control
CTACAGAGTAACAAGT-1	1.82571	0.393011	NT control		CTACAGAGTAACAAGT-1	1.82571	0.393011	NT	0.242258		CTACAGAGTAACAAGT-1	1.24205	NT control
CTACATTGTTGGGACA-1	3.511	1.34023	NT control		CTACATTGTTGGGACA-1	3.511	1.34023	NT	0.1		CTACATTGTTGGGACA-1	1.02588	NT control
CTACCCATCTCGTTTA-1	3.87161	1.01176	SMARCA4		CTACCCATCTCGTTTA-1	3.87161	1.01176	SMARCA4 KO	0.216056		CTACCCATCTCGTTTA-1	1.21887	SMARCA4
CTACCTGAGAACAGGA-1	1.60718	-2.83239	SOX9		CTACCTGAGAACAGGA-1	1.60718	-2.83239	SOX9 KO	0.206415		CTACCTGAGAACAGGA-1	1.21293	SOX9
CTACCTGAGCACTCTA-1	-0.168155	0.515618	NT control		CTACCTGAGCACTCTA-1	-0.168155	0.515618	NT	0.1		CTACCTGAGCACTCTA-1	0.943683	NT control
CTACCTGAGGTCACCC-1	-2.16353	-2.3949	CTNNB1		CTACCTGAGGTCACCC-1	-2.16353	-2.3949	CTNNB1 KO	0.1		CTACCTGAGGTCACCC-1	0.967132	CTNNB1
CTACTATAGGCCCGTT-1	3.74337	0.904875	SMARCA4		CTACTATAGGCCCGTT-1	3.74337	0.904875	SMARCA4 KO	0.191474		CTACTATAGGCCCGTT-1	1.19001	SMARCA4
CTACTATGTAATGCGG-1	-2.67842	-3.10031	CTNNB1		CTACTATGTAATGCGG-1	-2.67842	-3.10031	CTNNB1 KO	0.192038		CTACTATGTAATGCGG-1	1.18559	CTNNB1
CTAGACAAGTGCCAGA-1	-1.3449	-4.50532	CTNNB1		CTAGACAAGTGCCAGA-1	-1.3449	-4.50532	CTNNB1 KO	0.175555		CTAGACAAGTGCCAGA-1	1.17903	CTNNB1
CTAGACAGTCATGGCC-1	-0.741609	0.905858	NT control		CTAGACAGTCATGGCC-1	-0.741609	0.905858	NT	0.1		CTAGACAGTCATGGCC-1	1.08396	NT control
CTAGACAGTGAGGATC-1	1.1872	0.885267	NT control		CTAGACAGTGAGGATC-1	1.1872	0.885267	NTvalid NP	0.1		CTAGACAGTGAGGATC-1	1.08162	NT control
CTAGACATCTGTTCAT-1	4.26506	0.466923	SMARCA4		CTAGACATCTGTTCAT-1	4.26506	0.466923	SMARCA4 KO	0.216292		CTAGACATCTGTTCAT-1	1.21656	SMARCA4
CTAGGTATCCCAGTGG-1	1.76376	0.628457	NT control		CTAGGTATCCCAGTGG-1	1.76376	0.628457	NT	0.132073		CTAGGTATCCCAGTGG-1	1.13571	NT control
CTAGGTATCGAGAGCA-1	4.08925	0.995619	SMARCB1		CTAGGTATCGAGAGCA-1	4.08925	0.995619	SMARCB1 KO	0.1		CTAGGTATCGAGAGCA-1	1.05844	SMARCB1
CTAGGTATCGTTGCCT-1	-2.64306	-3.68014	CTNNB1		CTAGGTATCGTTGCCT-1	-2.64306	-3.68014	CTNNB1 KO	0.1		CTAGGTATCGTTGCCT-1	1.09326	CTNNB1
CTATAGGGTGAGATAT-1	-0.494164	-4.07337	CTNNB1		CTATAGGGTGAGATAT-1	-0.494164	-4.07337	CTNNB1 KO	0.231908		CTATAGGGTGAGATAT-1	1.23729	CTNNB1
CTATCCGAGGCTAACG-1	0.751345	0.938282	NT control		CTATCCGAGGCTAACG-1	0.751345	0.938282	NT	0.1		CTATCCGAGGCTAACG-1	1.08919	NT control
CTATCCGCAGGATTCT-1	-2.11942	-4.37739	CTNNB1		CTATCCGCAGGATTCT-1	-2.11942	-4.37739	CTNNB1 KO	0.106821		CTATCCGCAGGATTCT-1	1.09926	CTNNB1
CTATCCGTCCAAGCTA-1	0.221718	1.67245	NT control		CTATCCGTCCAAGCTA-1	0.221718	1.67245	NT	0.1		CTATCCGTCCAAGCTA-1	0.956894	NT control
CTATCTAGTGAGACGT-1	0.0692559	-0.635848	NT control		CTATCTAGTGAGACGT-1	0.0692559	-0.635848	NTvalid NP	0.1		CTATCTAGTGAGACGT-1	0.986616	NT control
CTATCTAGTTATCCAG-1	0.283182	-0.958717	NT control		CTATCTAGTTATCCAG-1	0.283182	-0.958717	NTvalid NP	0.1		CTATCTAGTTATCCAG-1	1.02462	NT control
CTATCTATCAAAGAAC-1	2.22403	-3.14984	SOX9		CTATCTATCAAAGAAC-1	2.22403	-3.14984	SOX9 KO	0.1		CTATCTATCAAAGAAC-1	0.992101	SOX9
CTCAACCAGGAGCAAA-1	1.34786	-3.70079	SOX9		CTCAACCAGGAGCAAA-1	1.34786	-3.70079	SOX9 KO	0.196715		CTCAACCAGGAGCAAA-1	1.19063	SOX9
CTCAACCTCCGTCAAA-1	-2.37584	-3.61564	CTNNB1		CTCAACCTCCGTCAAA-1	-2.37584	-3.61564	CTNNB1 KO	0.25317		CTCAACCTCCGTCAAA-1	1.2564	CTNNB1
CTCAACCTCTGCGGAC-1	-0.0138285	-3.92619	SOX9		CTCAACCTCTGCGGAC-1	-0.0138285	-3.92619	SOX9 KO	0.324702		CTCAACCTCTGCGGAC-1	1.32012	SOX9
CTCAAGAGTCTGTTAG-1	1.07601	3.44563	NT control		CTCAAGAGTCTGTTAG-1	1.07601	3.44563	NT	0.121145		CTCAAGAGTCTGTTAG-1	1.11489	NT control
CTCAATTAGAATGTTG-1	-0.590254	3.24184	NT control		CTCAATTAGAATGTTG-1	-0.590254	3.24184	NT	0.1		CTCAATTAGAATGTTG-1	0.935716	NT control
CTCAATTAGCGAGGAG-1	4.804	0.0798595	SMARCA4		CTCAATTAGCGAGGAG-1	4.804	0.0798595	SMARCA4 KO	0.1		CTCAATTAGCGAGGAG-1	1.02797	SMARCA4
CTCAATTGTGACTCTA-1	-1.76241	-4.47748	NT control		CTCAATTGTGACTCTA-1	-1.76241	-4.47748	NT	0.194558		CTCAATTGTGACTCTA-1	1.19578	NT control
CTCACTGAGGTACCTT-1	4.89425	-0.277863	SMARCB1		CTCACTGAGGTACCTT-1	4.89425	-0.277863	SMARCB1 KO	0.169509		CTCACTGAGGTACCTT-1	1.16952	SMARCB1
CTCAGAATCAGTCCGG-1	0.334839	-0.588474	NT control		CTCAGAATCAGTCCGG-1	0.334839	-0.588474	NT	0.187419		CTCAGAATCAGTCCGG-1	1.18078	NT control
CTCATCGAGCCAACCC-1	0.636591	2.33346	NT control		CTCATCGAGCCAACCC-1	0.636591	2.33346	NT	0.1		CTCATCGAGCCAACCC-1	1.07399	NT control
CTCATCGTCTCTCAAT-1	1.58072	-3.10264	SOX9		CTCATCGTCTCTCAAT-1	1.58072	-3.10264	SOX9 KO	0.131539		CTCATCGTCTCTCAAT-1	1.12857	SOX9
CTCATGCTCACCGGTG-1	4.75874	0.0182031	SMARCA4		CTCATGCTCACCGGTG-1	4.75874	0.0182031	SMARCA4 KO	0.1		CTCATGCTCACCGGTG-1	0.866227	SMARCA4
CTCCAACCAATGAAAC-1	-2.01096	-4.1175	CTNNB1		CTCCAACCAATGAAAC-1	-2.01096	-4.1175	CTNNB1 KO	0.23661		CTCCAACCAATGAAAC-1	1.23423	CTNNB1
CTCCACAGTATCAAGA-1	-2.83925	-2.35546	NT control		CTCCACAGTATCAAGA-1	-2.83925	-2.35546	NTvalid NP	0.135544		CTCCACAGTATCAAGA-1	1.13267	NT control
CTCCCAAAGCCATTCA-1	-2.76831	1.31548	NT control		CTCCCAAAGCCATTCA-1	-2.76831	1.31548	NTvalid NP	0.1		CTCCCAAAGCCATTCA-1	1.00453	NT control
CTCCCAATCTGAGAAA-1	-1.09935	-2.72893	CTNNB1		CTCCCAATCTGAGAAA-1	-1.09935	-2.72893	CTNNB1 KO	0.1		CTCCCAATCTGAGAAA-1	1.05753	CTNNB1
CTCCCTCAGTTTCGAC-1	2.5903	-2.2112	CTNNB1		CTCCCTCAGTTTCGAC-1	2.5903	-2.2112	CTNNB1 KO	0.1		CTCCCTCAGTTTCGAC-1	0.904493	CTNNB1
CTCCCTCTCTATGCCC-1	0.484016	0.658664	NT control		CTCCCTCTCTATGCCC-1	0.484016	0.658664	NT	0.1		CTCCCTCTCTATGCCC-1	0.91814	NT control
CTCCGATCAACATCGT-1	-1.87701	-4.61497	CTNNB1		CTCCGATCAACATCGT-1	-1.87701	-4.61497	CTNNB1 KO	0.30548		CTCCGATCAACATCGT-1	1.29942	CTNNB1
CTCCGATCACCAGTAT-1	-1.56758	-4.43065	CTNNB1		CTCCGATCACCAGTAT-1	-1.56758	-4.43065	CTNNB1 KO	0.268683		CTCCGATCACCAGTAT-1	1.27175	CTNNB1
CTCCTCCAGGCTTAGG-1	-1.4062	2.58226	NT control		CTCCTCCAGGCTTAGG-1	-1.4062	2.58226	NT	0.1		CTCCTCCAGGCTTAGG-1	0.923144	NT control
CTCCTCCCACAATCTG-1	-2.55358	-2.13258	SMARCB1		CTCCTCCCACAATCTG-1	-2.55358	-2.13258	SMARCB1 KO	0.1		CTCCTCCCACAATCTG-1	1.06333	SMARCB1
CTCCTCCGTGTATCCA-1	-1.34116	1.16438	NT control		CTCCTCCGTGTATCCA-1	-1.34116	1.16438	NTvalid NP	0.1		CTCCTCCGTGTATCCA-1	1.06684	NT control
CTCCTCCTCAGATGCT-1	-0.111623	-0.373626	NT control		CTCCTCCTCAGATGCT-1	-0.111623	-0.373626	NTvalid NP	0.1		CTCCTCCTCAGATGCT-1	1.05883	NT control
CTCCTTTCAAGGAGTC-1	-1.61359	-2.50406	NT control		CTCCTTTCAAGGAGTC-1	-1.61359	-2.50406	NTvalid NP	0.1		CTCCTTTCAAGGAGTC-1	1.02759	NT control
CTCCTTTCAGGAAGTC-1	1.12575	-3.56049	SOX9		CTCCTTTCAGGAAGTC-1	1.12575	-3.56049	SOX9 KO	0.299427		CTCCTTTCAGGAAGTC-1	1.29797	SOX9
CTCTCAGCACTAGTAC-1	1.11535	1.8115	NT control		CTCTCAGCACTAGTAC-1	1.11535	1.8115	NTvalid NP	0.192747		CTCTCAGCACTAGTAC-1	1.19358	NT control
CTCTGGTCAGTCTACA-1	-3.49708	-0.00679225	NT control		CTCTGGTCAGTCTACA-1	-3.49708	-0.00679225	NT	0.1		CTCTGGTCAGTCTACA-1	1.02406	NT control
CTCTGGTGTGTGGACA-1	1.68327	-3.57837	SOX9		CTCTGGTGTGTGGACA-1	1.68327	-3.57837	SOX9 KO	0.1		CTCTGGTGTGTGGACA-1	1.04802	SOX9
CTCTGGTGTTCTGAGT-1	-2.13441	-3.39712	CTNNB1		CTCTGGTGTTCTGAGT-1	-2.13441	-3.39712	CTNNB1 KO	0.1		CTCTGGTGTTCTGAGT-1	1.05837	CTNNB1
CTGAATGTCAGTCATG-1	1.10987	1.08159	NT control		CTGAATGTCAGTCATG-1	1.10987	1.08159	NT	0.1		CTGAATGTCAGTCATG-1	0.983522	NT control
CTGAGCGCACGTACTA-1	-2.4907	-1.2245	CTNNB1		CTGAGCGCACGTACTA-1	-2.4907	-1.2245	CTNNB1 KO	0.112073		CTGAGCGCACGTACTA-1	1.10703	CTNNB1
CTGAGGCAGAGTATAC-1	0.133067	-1.77354	NT control		CTGAGGCAGAGTATAC-1	0.133067	-1.77354	NT	0.1		CTGAGGCAGAGTATAC-1	0.998513	NT control
CTGAGGCCAGAGGCAT-1	-0.17336	-0.719988	NT control		CTGAGGCCAGAGGCAT-1	-0.17336	-0.719988	NT	0.203961		CTGAGGCCAGAGGCAT-1	1.19791	NT control
CTGAGGCCAGGACTAG-1	0.956184	2.92515	NT control		CTGAGGCCAGGACTAG-1	0.956184	2.92515	NT	0.326921		CTGAGGCCAGGACTAG-1	1.32134	NT control
CTGATCCGTAGTCCTA-1	3.99382	1.04773	SMARCA4		CTGATCCGTAGTCCTA-1	3.99382	1.04773	SMARCA4 KO	0.148957		CTGATCCGTAGTCCTA-1	1.15211	SMARCA4
CTGATCCGTGTGCCTG-1	-1.71604	-2.97775	NT control		CTGATCCGTGTGCCTG-1	-1.71604	-2.97775	NT	0.173953		CTGATCCGTGTGCCTG-1	1.17259	NT control
CTGATCCTCGAACGGA-1	-0.828522	-1.28001	NT control		CTGATCCTCGAACGGA-1	-0.828522	-1.28001	NT	0.250446		CTGATCCTCGAACGGA-1	1.24915	NT control
CTGCAGGAGAGGATGA-1	-0.521871	1.05494	NT control		CTGCAGGAGAGGATGA-1	-0.521871	1.05494	NT	0.1		CTGCAGGAGAGGATGA-1	0.798521	NT control
CTGCAGGCACGACAGA-1	-2.26196	0.977066	NT control		CTGCAGGCACGACAGA-1	-2.26196	0.977066	NT	0.1		CTGCAGGCACGACAGA-1	1.06372	NT control
CTGCAGGCAGGACATG-1	-0.03746	-0.28989	NT control		CTGCAGGCAGGACATG-1	-0.03746	-0.28989	NT	0.12921		CTGCAGGCAGGACATG-1	1.12653	NT control
CTGCATCGTTCCATTT-1	-2.93979	0.628394	NT control		CTGCATCGTTCCATTT-1	-2.93979	0.628394	NT	0.1		CTGCATCGTTCCATTT-1	1.00135	NT control
CTGCCATAGGGAGATA-1	4.56302	0.347436	SMARCB1		CTGCCATAGGGAGATA-1	4.56302	0.347436	SMARCB1 KO	0.1		CTGCCATAGGGAGATA-1	1.00332	SMARCB1
CTGCCATAGTCCTGCG-1	4.2302	0.640224	SMARCA4		CTGCCATAGTCCTGCG-1	4.2302	0.640224	SMARCA4 KO	0.104564		CTGCCATAGTCCTGCG-1	1.11143	SMARCA4
CTGCCATGTCCCTCAT-1	1.35159	1.20751	NT control		CTGCCATGTCCCTCAT-1	1.35159	1.20751	NTvalid NP	0.22724		CTGCCATGTCCCTCAT-1	1.22535	NT control
CTGCCTATCGCAGAGA-1	-2.12258	2.33468	SOX9		CTGCCTATCGCAGAGA-1	-2.12258	2.33468	SOX9 KO	0.1		CTGCCTATCGCAGAGA-1	0.926068	SOX9
CTGCGAGCATTCCTCG-1	3.23781	-1.58523	SMARCB1		CTGCGAGCATTCCTCG-1	3.23781	-1.58523	SMARCB1 KO	0.248605		CTGCGAGCATTCCTCG-1	1.24276	SMARCB1
CTGCGAGTCAGTCAGT-1	0.467838	-0.61615	NT control		CTGCGAGTCAGTCAGT-1	0.467838	-0.61615	NT	0.1		CTGCGAGTCAGTCAGT-1	1.04755	NT control
CTGCTCAAGGGTACGT-1	4.27071	-1.51674	SMARCB1		CTGCTCAAGGGTACGT-1	4.27071	-1.51674	SMARCB1 KO	0.157473		CTGCTCAAGGGTACGT-1	1.16481	SMARCB1
CTGCTCAGTTCTTCAT-1	-2.93157	-1.81639	NT control		CTGCTCAGTTCTTCAT-1	-2.93157	-1.81639	NT	0.1		CTGCTCAGTTCTTCAT-1	1.03606	NT control
CTGCTCATCTTCGCTG-1	-0.272105	-0.445636	NT control		CTGCTCATCTTCGCTG-1	-0.272105	-0.445636	NTvalid NP	0.112966		CTGCTCATCTTCGCTG-1	1.11427	NT control
CTGGACGTCTTCGGAA-1	1.08038	2.52217	NT control		CTGGACGTCTTCGGAA-1	1.08038	2.52217	NT	0.1		CTGGACGTCTTCGGAA-1	0.914635	NT control
CTGGCAGCACTCTGCT-1	4.90329	-1.59525	SMARCB1		CTGGCAGCACTCTGCT-1	4.90329	-1.59525	SMARCB1 KO	0.149614		CTGGCAGCACTCTGCT-1	1.15673	SMARCB1
CTGGCAGCAGACATCT-1	4.65904	-1.31813	SMARCB1		CTGGCAGCAGACATCT-1	4.65904	-1.31813	SMARCB1 KO	0.1		CTGGCAGCAGACATCT-1	1.04573	SMARCB1
CTGGCAGCAGACTCTA-1	-0.645936	0.707924	NT control		CTGGCAGCAGACTCTA-1	-0.645936	0.707924	NT	0.1		CTGGCAGCAGACTCTA-1	1.08982	NT control
CTGGTCTAGCTTGTTG-1	0.850808	0.681478	NT control		CTGGTCTAGCTTGTTG-1	0.850808	0.681478	NT	0.122498		CTGGTCTAGCTTGTTG-1	1.11901	NT control
CTGGTCTCACAACATC-1	-1.32913	0.766039	NT control		CTGGTCTCACAACATC-1	-1.32913	0.766039	NT	0.1		CTGGTCTCACAACATC-1	0.981997	NT control
CTGTACCAGAGCAGTC-1	-0.353777	-3.04339	NT control		CTGTACCAGAGCAGTC-1	-0.353777	-3.04339	NT	0.10725		CTGTACCAGAGCAGTC-1	1.10796	NT control
CTGTACCGTGGCACTC-1	0.458411	0.558188	NT control		CTGTACCGTGGCACTC-1	0.458411	0.558188	NT	0.1		CTGTACCGTGGCACTC-1	0.937819	NT control
CTGTATTAGACCCGCT-1	-1.05433	-0.934881	NT control		CTGTATTAGACCCGCT-1	-1.05433	-0.934881	NT	0.1		CTGTATTAGACCCGCT-1	0.624662	NT control
CTGTATTAGGTACATA-1	4.15749	0.680513	SMARCA4		CTGTATTAGGTACATA-1	4.15749	0.680513	SMARCA4 KO	0.233898		CTGTATTAGGTACATA-1	1.23061	SMARCA4
CTGTGGGAGTGCTCAT-1	1.06195	0.58924	NT control		CTGTGGGAGTGCTCAT-1	1.06195	0.58924	NTvalid NP	0.1		CTGTGGGAGTGCTCAT-1	0.859144	NT control
CTTACCGCAAGAAACT-1	4.58933	1.08872	SMARCA4		CTTACCGCAAGAAACT-1	4.58933	1.08872	SMARCA4 KO	0.132425		CTTACCGCAAGAAACT-1	1.13613	SMARCA4
CTTACCGCACTGAATC-1	0.709453	-3.84947	SOX9		CTTACCGCACTGAATC-1	0.709453	-3.84947	SOX9 KO	0.139396		CTTACCGCACTGAATC-1	1.1389	SOX9
CTTACCGCAGTGGTGA-1	0.726917	-0.0109733	NT control		CTTACCGCAGTGGTGA-1	0.726917	-0.0109733	NT	0.1		CTTACCGCAGTGGTGA-1	0.92285	NT control
CTTCAATAGGTCTACT-1	4.23809	0.75261	SMARCA4		CTTCAATAGGTCTACT-1	4.23809	0.75261	SMARCA4 KO	0.231775		CTTCAATAGGTCTACT-1	1.23663	SMARCA4
CTTCAATGTCACTCTC-1	0.675194	2.22711	NT control		CTTCAATGTCACTCTC-1	0.675194	2.22711	NT	0.1		CTTCAATGTCACTCTC-1	0.959039	NT control
CTTCAATGTTGGACCC-1	1.9211	-3.11763	SOX9		CTTCAATGTTGGACCC-1	1.9211	-3.11763	SOX9 KO	0.1		CTTCAATGTTGGACCC-1	0.9977	SOX9
CTTCCGAAGAGGGTGG-1	-0.858249	0.143397	NT control		CTTCCGAAGAGGGTGG-1	-0.858249	0.143397	NT	0.1		CTTCCGAAGAGGGTGG-1	1.02209	NT control
CTTCCTTTCCCAGCGA-1	-2.64568	-3.59101	CTNNB1		CTTCCTTTCCCAGCGA-1	-2.64568	-3.59101	CTNNB1 KO	0.1		CTTCCTTTCCCAGCGA-1	1.00352	CTNNB1
CTTCGGTAGGGTCACA-1	4.23645	0.646914	SMARCA4		CTTCGGTAGGGTCACA-1	4.23645	0.646914	SMARCA4 KO	0.1		CTTCGGTAGGGTCACA-1	0.937079	SMARCA4
CTTCTAAAGCATCTTG-1	4.39637	-1.33117	SMARCB1		CTTCTAAAGCATCTTG-1	4.39637	-1.33117	SMARCB1 KO	0.283468		CTTCTAAAGCATCTTG-1	1.2722	SMARCB1
CTTCTAATCACCTACC-1	-0.0802533	0.632069	NT control		CTTCTAATCACCTACC-1	-0.0802533	0.632069	NT	0.105248		CTTCTAATCACCTACC-1	1.1085	NT control
CTTCTAATCCTAAACG-1	0.187276	4.12871	NT control		CTTCTAATCCTAAACG-1	0.187276	4.12871	NT	0.111423		CTTCTAATCCTAAACG-1	1.10876	NT control
CTTCTCTAGTAATTGG-1	4.62676	-0.313038	SMARCB1		CTTCTCTAGTAATTGG-1	4.62676	-0.313038	SMARCB1 KO	0.236246		CTTCTCTAGTAATTGG-1	1.23487	SMARCB1
CTTGAGACAATTGCGT-1	0.235013	-2.79872	CTNNB1		CTTGAGACAATTGCGT-1	0.235013	-2.79872	CTNNB1 KO	0.1		CTTGAGACAATTGCGT-1	1.01107	CTNNB1
CTTGATTCATGTGACT-1	0.793903	0.936622	NT control		CTTGATTCATGTGACT-1	0.793903	0.936622	NTvalid NP	0.1		CTTGATTCATGTGACT-1	1.06095	NT control
CTTGATTGTCGTACAT-1	-2.9346	-1.11013	NT control		CTTGATTGTCGTACAT-1	-2.9346	-1.11013	NT	0.1		CTTGATTGTCGTACAT-1	0.834627	NT control
CTTGATTTCGCACGAC-1	-2.21118	-4.33932	NT control		CTTGATTTCGCACGAC-1	-2.21118	-4.33932	NTvalid NP	0.338861		CTTGATTTCGCACGAC-1	1.32911	NT control
CTTTCAAAGTTGCGCC-1	4.26421	0.64341	SMARCA4		CTTTCAAAGTTGCGCC-1	4.26421	0.64341	SMARCA4 KO	0.1		CTTTCAAAGTTGCGCC-1	1.0293	SMARCA4
CTTTCAACAAAGGGTC-1	-0.908688	-3.13219	NT control		CTTTCAACAAAGGGTC-1	-0.908688	-3.13219	NTvalid NP	0.1		CTTTCAACAAAGGGTC-1	0.938457	NT control
CTTTCGGCATCGAAGG-1	0.461059	-0.643	SOX9		CTTTCGGCATCGAAGG-1	0.461059	-0.643	SOX9 KO	0.1		CTTTCGGCATCGAAGG-1	1.0638	SOX9
CTTTCGGCATGCCATA-1	4.35457	-1.66599	SMARCB1		CTTTCGGCATGCCATA-1	4.35457	-1.66599	SMARCB1 KO	0.177261		CTTTCGGCATGCCATA-1	1.17871	SMARCB1
CTTTCGGTCCTTGAAG-1	-1.91057	-4.27475	CTNNB1		CTTTCGGTCCTTGAAG-1	-1.91057	-4.27475	CTNNB1 KO	0.1		CTTTCGGTCCTTGAAG-1	1.07197	CTNNB1
GAAACCTAGAATGTTG-1	4.76255	-1.42356	SMARCB1		GAAACCTAGAATGTTG-1	4.76255	-1.42356	SMARCB1 KO	0.1		GAAACCTAGAATGTTG-1	1.00736	SMARCB1
GAAACCTAGCAATAAC-1	-1.2851	1.45779	NT control		GAAACCTAGCAATAAC-1	-1.2851	1.45779	NTvalid NP	0.119292		GAAACCTAGCAATAAC-1	1.12012	NT control
GAAATGAAGCGTGAAC-1	-1.24173	2.03259	NT control		GAAATGAAGCGTGAAC-1	-1.24173	2.03259	NT	0.1		GAAATGAAGCGTGAAC-1	1.01598	NT control
GAAATGAAGGGTACAC-1	0.412909	0.596421	NT control		GAAATGAAGGGTACAC-1	0.412909	0.596421	NTvalid NP	0.1		GAAATGAAGGGTACAC-1	1.0746	NT control
GAAATGATCGAGCCTG-1	4.47308	-0.422769	SMARCB1		GAAATGATCGAGCCTG-1	4.47308	-0.422769	SMARCB1 KO	0.168297		GAAATGATCGAGCCTG-1	1.1682	SMARCB1
GAAGCCCCAAAGGCGT-1	-0.670235	2.10275	NT control		GAAGCCCCAAAGGCGT-1	-0.670235	2.10275	NT	0.1		GAAGCCCCAAAGGCGT-1	0.921093	NT control
GAAGCCCTCAACCCGG-1	-0.350805	-0.583755	NT control		GAAGCCCTCAACCCGG-1	-0.350805	-0.583755	NT	0.1		GAAGCCCTCAACCCGG-1	0.956729	NT control
GAAGCCCTCTCGCAGG-1	-1.28296	-4.55352	CTNNB1		GAAGCCCTCTCGCAGG-1	-1.28296	-4.55352	CTNNB1 KO	0.22923		GAAGCCCTCTCGCAGG-1	1.23295	CTNNB1
GAAGCGAAGACCTTTG-1	1.60214	-3.31313	SOX9		GAAGCGAAGACCTTTG-1	1.60214	-3.31313	SOX9 KO	0.1		GAAGCGAAGACCTTTG-1	1.06858	SOX9
GAAGGACCATCAGTCA-1	1.14903	-3.05681	SOX9		GAAGGACCATCAGTCA-1	1.14903	-3.05681	SOX9 KO	0.266008		GAAGGACCATCAGTCA-1	1.26351	SOX9
GAAGGGTCAACGAGGT-1	-0.853636	-0.38869	NT control		GAAGGGTCAACGAGGT-1	-0.853636	-0.38869	NT	0.1		GAAGGGTCAACGAGGT-1	0.956768	NT control
GAAGTAAGTCGTGGAA-1	0.447207	1.17181	NT control		GAAGTAAGTCGTGGAA-1	0.447207	1.17181	NTvalid NP	0.1		GAAGTAAGTCGTGGAA-1	1.05482	NT control
GAAGTAATCCGATCGG-1	0.23058	-0.0183118	NT control		GAAGTAATCCGATCGG-1	0.23058	-0.0183118	NT	0.1		GAAGTAATCCGATCGG-1	1.05613	NT control
GAATAGAAGGTCATTC-1	-0.0610918	4.33164	NT control		GAATAGAAGGTCATTC-1	-0.0610918	4.33164	NTvalid NP	0.1		GAATAGAAGGTCATTC-1	1.04068	NT control
GAATAGACAATTGAGA-1	2.40665	-0.262002	NT control		GAATAGACAATTGAGA-1	2.40665	-0.262002	NT	0.125824		GAATAGACAATTGAGA-1	1.12098	NT control
GAATAGACATTGAAAG-1	-2.50013	1.15414	NT control		GAATAGACATTGAAAG-1	-2.50013	1.15414	NT	0.1		GAATAGACATTGAAAG-1	1.04136	NT control
GAATAGAGTCCCGGTA-1	-1.18888	-3.28278	CTNNB1		GAATAGAGTCCCGGTA-1	-1.18888	-3.28278	CTNNB1 KO	0.1		GAATAGAGTCCCGGTA-1	0.731362	CTNNB1
GAATAGATCAAGCCTA-1	-1.65569	-3.12139	CTNNB1		GAATAGATCAAGCCTA-1	-1.65569	-3.12139	CTNNB1 KO	0.210224		GAATAGATCAAGCCTA-1	1.21476	CTNNB1
GAATCACCACCGAATT-1	-3.15067	-2.72611	CTNNB1		GAATCACCACCGAATT-1	-3.15067	-2.72611	CTNNB1 KO	0.192975		GAATCACCACCGAATT-1	1.19139	CTNNB1
GAATCACGTGTAGCAG-1	0.933401	0.461742	NT control		GAATCACGTGTAGCAG-1	0.933401	0.461742	NT	0.1		GAATCACGTGTAGCAG-1	1.09122	NT control
GAATCACTCAACACGT-1	-1.67767	-4.49164	CTNNB1		GAATCACTCAACACGT-1	-1.67767	-4.49164	CTNNB1 KO	0.125369		GAATCACTCAACACGT-1	1.12711	CTNNB1
GAATCACTCAGTCTTT-1	0.770584	2.517	NT control		GAATCACTCAGTCTTT-1	0.770584	2.517	NTvalid NP	0.1		GAATCACTCAGTCTTT-1	1.08984	NT control
GACACGCTCGTTGTAG-1	-1.54889	1.46742	NT control		GACACGCTCGTTGTAG-1	-1.54889	1.46742	NTvalid NP	0.1		GACACGCTCGTTGTAG-1	1.08772	NT control
GACAGCCAGAATCGCG-1	-0.197269	-1.45652	NT control		GACAGCCAGAATCGCG-1	-0.197269	-1.45652	NTvalid NP	0.1		GACAGCCAGAATCGCG-1	1.0679	NT control
GACAGCCCACTTGACA-1	0.661926	0.715688	NT control		GACAGCCCACTTGACA-1	0.661926	0.715688	NT	0.139101		GACAGCCCACTTGACA-1	1.14248	NT control
GACAGCCGTGTGTCCG-1	1.35594	-1.2058	NT control		GACAGCCGTGTGTCCG-1	1.35594	-1.2058	NT	0.13879		GACAGCCGTGTGTCCG-1	1.13262	NT control
GACATCAGTATAATGG-1	-1.10325	0.480027	SMARCA4		GACATCAGTATAATGG-1	-1.10325	0.480027	SMARCA4 KO	0.1		GACATCAGTATAATGG-1	1.02772	SMARCA4
GACCAATTCTGAGAGG-1	1.19119	0.95631	NT control		GACCAATTCTGAGAGG-1	1.19119	0.95631	NT	0.13244		GACCAATTCTGAGAGG-1	1.13627	NT control
GACCCAGAGCACTAAA-1	1.31917	-0.581825	NT control		GACCCAGAGCACTAAA-1	1.31917	-0.581825	NTvalid NP	0.1		GACCCAGAGCACTAAA-1	1.06554	NT control
GACCCAGAGTATTGCC-1	-1.94005	1.29154	NT control		GACCCAGAGTATTGCC-1	-1.94005	1.29154	NTvalid NP	0.1		GACCCAGAGTATTGCC-1	0.901753	NT control
GACCCAGTCCCATGGG-1	1.3556	-0.875144	NT control		GACCCAGTCCCATGGG-1	1.3556	-0.875144	NTvalid NP	0.145415		GACCCAGTCCCATGGG-1	1.14598	NT control
GACCGTGTCCGTGGTG-1	-2.92657	-0.0666784	NT control		GACCGTGTCCGTGGTG-1	-2.92657	-0.0666784	NTvalid NP	0.108418		GACCGTGTCCGTGGTG-1	1.10682	NT control
GACCTTCCAGTAGAAT-1	-2.73822	1.56225	NT control		GACCTTCCAGTAGAAT-1	-2.73822	1.56225	NTvalid NP	0.1		GACCTTCCAGTAGAAT-1	1.00669	NT control
GACGCTGCAGTTGCGC-1	-2.37133	1.57028	NT control		GACGCTGCAGTTGCGC-1	-2.37133	1.57028	NTvalid NP	0.1		GACGCTGCAGTTGCGC-1	0.907651	NT control
GACGCTGGTTACACTG-1	0.462789	0.86995	NT control		GACGCTGGTTACACTG-1	0.462789	0.86995	NT	0.1		GACGCTGGTTACACTG-1	1.06598	NT control
GACGCTGTCTCCTGAC-1	4.45583	0.614627	SMARCA4		GACGCTGTCTCCTGAC-1	4.45583	0.614627	SMARCA4 KO	0.177778		GACGCTGTCTCCTGAC-1	1.18243	SMARCA4
GACTATGGTTGAGAGC-1	-1.36763	0.544292	NT control		GACTATGGTTGAGAGC-1	-1.36763	0.544292	NT	0.1		GACTATGGTTGAGAGC-1	1.01244	NT control
GACTATGTCATCCTGC-1	-2.91204	-3.43502	NT control		GACTATGTCATCCTGC-1	-2.91204	-3.43502	NTvalid NP	0.164698		GACTATGTCATCCTGC-1	1.16494	NT control
GACTCTCCATGAAAGT-1	4.01499	-1.46535	SMARCB1		GACTCTCCATGAAAGT-1	4.01499	-1.46535	SMARCB1 KO	0.246499		GACTCTCCATGAAAGT-1	1.24113	SMARCB1
GACTCTCGTCGAATGG-1	4.85667	-0.42732	SMARCB1		GACTCTCGTCGAATGG-1	4.85667	-0.42732	SMARCB1 KO	0.128957		GACTCTCGTCGAATGG-1	1.11749	SMARCB1
GACTGATAGCACCTGC-1	3.6028	0.518339	SMARCA4		GACTGATAGCACCTGC-1	3.6028	0.518339	SMARCA4 KO	0.1		GACTGATAGCACCTGC-1	1.06721	SMARCA4
GACTGATAGTGATAAC-1	-0.680951	-2.80377	CTNNB1		GACTGATAGTGATAAC-1	-0.680951	-2.80377	CTNNB1 KO	0.1		GACTGATAGTGATAAC-1	1.05836	CTNNB1
GACTGATCAAAGGCAC-1	1.13179	0.657742	NT control		GACTGATCAAAGGCAC-1	1.13179	0.657742	NT	0.15021		GACTGATCAAAGGCAC-1	1.14504	NT control
GACTGATGTCTATGAC-1	3.55867	1.21109	SMARCA4		GACTGATGTCTATGAC-1	3.55867	1.21109	SMARCA4 KO	0.1		GACTGATGTCTATGAC-1	1.03088	SMARCA4
GACTTCCTCAGCCTTC-1	4.48626	-0.452787	SMARCB1		GACTTCCTCAGCCTTC-1	4.48626	-0.452787	SMARCB1 KO	0.164002		GACTTCCTCAGCCTTC-1	1.16763	SMARCB1
GAGAAATTCGTCTACC-1	-2.22669	1.53632	NT control		GAGAAATTCGTCTACC-1	-2.22669	1.53632	NT	0.1		GAGAAATTCGTCTACC-1	1.08384	NT control
GAGACCCAGATGTTGA-1	1.09529	1.25301	NT control		GAGACCCAGATGTTGA-1	1.09529	1.25301	NT	0.1		GAGACCCAGATGTTGA-1	0.983564	NT control
GAGACCCTCGGCTTGG-1	-2.58848	-1.98542	NT control		GAGACCCTCGGCTTGG-1	-2.58848	-1.98542	NT	0.1		GAGACCCTCGGCTTGG-1	1.05628	NT control
GAGACTTAGGCCTAAG-1	-1.30658	-0.282568	NT control		GAGACTTAGGCCTAAG-1	-1.30658	-0.282568	NT	0.1		GAGACTTAGGCCTAAG-1	0.879819	NT control
GAGACTTCATCCAATG-1	-0.984186	-3.06599	NT control		GAGACTTCATCCAATG-1	-0.984186	-3.06599	NTvalid NP	0.1		GAGACTTCATCCAATG-1	0.802604	NT control
GAGAGGTTCTAGACAC-1	1.22758	-3.62483	SOX9		GAGAGGTTCTAGACAC-1	1.22758	-3.62483	SOX9 KO	0.191459		GAGAGGTTCTAGACAC-1	1.19478	SOX9
GAGATGGGTGATTCTG-1	-2.54588	0.771371	NT control		GAGATGGGTGATTCTG-1	-2.54588	0.771371	NT	0.1		GAGATGGGTGATTCTG-1	1.06897	NT control
GAGCCTGAGTAAGACT-1	-0.880096	-3.08099	NT control		GAGCCTGAGTAAGACT-1	-0.880096	-3.08099	NT	0.1		GAGCCTGAGTAAGACT-1	1.06482	NT control
GAGCCTGCAGAGGTAC-1	3.59458	1.1345	NT control		GAGCCTGCAGAGGTAC-1	3.59458	1.1345	NT	0.1		GAGCCTGCAGAGGTAC-1	1.03568	NT control
GAGCCTGGTATGGAAT-1	0.110187	1.40832	NT control		GAGCCTGGTATGGAAT-1	0.110187	1.40832	NTvalid NP	0.1		GAGCCTGGTATGGAAT-1	1.09152	NT control
GAGCTGCAGTCATGAA-1	0.223015	-0.435532	NT control		GAGCTGCAGTCATGAA-1	0.223015	-0.435532	NTvalid NP	0.1		GAGCTGCAGTCATGAA-1	1.09536	NT control
GAGCTGCGTACGTAGG-1	1.76864	0.414337	NT control		GAGCTGCGTACGTAGG-1	1.76864	0.414337	NT	0.1		GAGCTGCGTACGTAGG-1	1.07756	NT control
GAGGCAACAGCTTTGA-1	-3.3668	0.582245	NT control		GAGGCAACAGCTTTGA-1	-3.3668	0.582245	NTvalid NP	0.117716		GAGGCAACAGCTTTGA-1	1.10668	NT control
GAGGGATCAAACCGGA-1	-3.16208	-2.41487	NT control		GAGGGATCAAACCGGA-1	-3.16208	-2.41487	NT	0.1		GAGGGATCAAACCGGA-1	0.856646	NT control
GAGGGATGTTCGTAAC-1	0.289658	1.71382	NT control		GAGGGATGTTCGTAAC-1	0.289658	1.71382	NT	0.1		GAGGGATGTTCGTAAC-1	0.918256	NT control
GAGTCATTCTGCTAGA-1	-0.884076	-1.3943	NT control		GAGTCATTCTGCTAGA-1	-0.884076	-1.3943	NT	0.127612		GAGTCATTCTGCTAGA-1	1.13142	NT control
GAGTCTAAGGTGCGAT-1	1.90898	-3.39562	SOX9		GAGTCTAAGGTGCGAT-1	1.90898	-3.39562	SOX9 KO	0.1		GAGTCTAAGGTGCGAT-1	1.08795	SOX9
GAGTGAGGTCGCGGTT-1	2.04512	0.295304	NT control		GAGTGAGGTCGCGGTT-1	2.04512	0.295304	NT	0.105508		GAGTGAGGTCGCGGTT-1	1.12156	NT control
GAGTGTTTCCACCCTA-1	2.95678	-0.0165171	SMARCA4		GAGTGTTTCCACCCTA-1	2.95678	-0.0165171	SMARCA4 KO	0.192313		GAGTGTTTCCACCCTA-1	1.17954	SMARCA4
GAGTTGTAGAGTGACC-1	-0.945889	0.32681	NT control		GAGTTGTAGAGTGACC-1	-0.945889	0.32681	NT	0.1		GAGTTGTAGAGTGACC-1	1.03039	NT control
GAGTTGTCAAATGAAC-1	-1.08843	-4.06817	CTNNB1		GAGTTGTCAAATGAAC-1	-1.08843	-4.06817	CTNNB1 KO	0.214814		GAGTTGTCAAATGAAC-1	1.21352	CTNNB1
GAGTTTGAGTAACCTC-1	-1.13547	-1.47198	NT control		GAGTTTGAGTAACCTC-1	-1.13547	-1.47198	NT	0.1		GAGTTTGAGTAACCTC-1	0.939882	NT control
GAGTTTGTCCGGTAAT-1	3.74624	1.1001	SMARCA4		GAGTTTGTCCGGTAAT-1	3.74624	1.1001	SMARCA4 KO	0.119472		GAGTTTGTCCGGTAAT-1	1.11788	SMARCA4
GATAGAAAGGGCATGT-1	-0.705909	-2.97307	NT control		GATAGAAAGGGCATGT-1	-0.705909	-2.97307	NT	0.1		GATAGAAAGGGCATGT-1	1.06241	NT control
GATAGAAGTTCCTTGC-1	4.71187	-1.05499	SMARCB1		GATAGAAGTTCCTTGC-1	4.71187	-1.05499	SMARCB1 KO	0.131998		GATAGAAGTTCCTTGC-1	1.12763	SMARCB1
GATAGCTAGTATGGAT-1	1.56215	-2.96878	SOX9		GATAGCTAGTATGGAT-1	1.56215	-2.96878	SOX9 KO	0.1		GATAGCTAGTATGGAT-1	1.08002	SOX9
GATAGCTCAGAGGACT-1	1.9285	1.81434	NT control		GATAGCTCAGAGGACT-1	1.9285	1.81434	NT	0.1		GATAGCTCAGAGGACT-1	1.08261	NT control
GATAGCTCAGCAGATG-1	-1.18	-3.96995	CTNNB1		GATAGCTCAGCAGATG-1	-1.18	-3.96995	CTNNB1 KO	0.230886		GATAGCTCAGCAGATG-1	1.23088	CTNNB1
GATAGCTTCATCGCAA-1	4.76571	-1.2935	SMARCB1		GATAGCTTCATCGCAA-1	4.76571	-1.2935	SMARCB1 KO	0.1		GATAGCTTCATCGCAA-1	1.08045	SMARCB1
GATCACACAGACCATT-1	-0.285662	0.664254	NT control		GATCACACAGACCATT-1	-0.285662	0.664254	NTvalid NP	0.1		GATCACACAGACCATT-1	1.0076	NT control
GATCAGTCACCCATAA-1	4.93735	-0.912367	SMARCB1		GATCAGTCACCCATAA-1	4.93735	-0.912367	SMARCB1 KO	0.1		GATCAGTCACCCATAA-1	0.978945	SMARCB1
GATCAGTCATCGTTCC-1	4.87483	-0.816852	SMARCA4		GATCAGTCATCGTTCC-1	4.87483	-0.816852	SMARCA4 KO	0.1		GATCAGTCATCGTTCC-1	1.04885	SMARCA4
GATCATGTCCTTACCG-1	-0.636708	0.0531528	NT control		GATCATGTCCTTACCG-1	-0.636708	0.0531528	NT	0.143272		GATCATGTCCTTACCG-1	1.13322	NT control
GATCCCTAGATGAATC-1	-1.29226	0.557627	NT control		GATCCCTAGATGAATC-1	-1.29226	0.557627	NT	0.1		GATCCCTAGATGAATC-1	1.05617	NT control
GATCCCTCACCAGACC-1	0.27608	1.57006	NT control		GATCCCTCACCAGACC-1	0.27608	1.57006	NT	0.1		GATCCCTCACCAGACC-1	1.08528	NT control
GATCCCTTCACTACGA-1	1.86183	1.23609	NT control		GATCCCTTCACTACGA-1	1.86183	1.23609	NT	0.132136		GATCCCTTCACTACGA-1	1.13037	NT control
GATCCCTTCTACGGTA-1	-0.17865	-1.53596	NT control		GATCCCTTCTACGGTA-1	-0.17865	-1.53596	NT	0.166541		GATCCCTTCTACGGTA-1	1.17127	NT control
GATCCCTTCTCATGCC-1	-2.3556	-3.18543	CTNNB1		GATCCCTTCTCATGCC-1	-2.3556	-3.18543	CTNNB1 KO	0.160669		GATCCCTTCTCATGCC-1	1.15565	CTNNB1
GATCGTACATGCGTGC-1	-1.04689	2.12869	NT control		GATCGTACATGCGTGC-1	-1.04689	2.12869	NTvalid NP	0.1		GATCGTACATGCGTGC-1	0.997983	NT control
GATGACTGTGTTTACG-1	1.90431	-3.61874	SOX9		GATGACTGTGTTTACG-1	1.90431	-3.61874	SOX9 KO	0.1		GATGACTGTGTTTACG-1	1.07045	SOX9
GATGAGGCACAATGTC-1	-0.523122	-4.08224	NT control		GATGAGGCACAATGTC-1	-0.523122	-4.08224	NTvalid NP	0.1		GATGAGGCACAATGTC-1	0.984078	NT control
GATGATCGTGATACTC-1	0.494013	2.22794	NT control		GATGATCGTGATACTC-1	0.494013	2.22794	NT	0.113554		GATGATCGTGATACTC-1	1.11184	NT control
GATGATCGTTCGTAAC-1	-2.84019	1.78156	NT control		GATGATCGTTCGTAAC-1	-2.84019	1.78156	NT	0.13354		GATGATCGTTCGTAAC-1	1.13379	NT control
GATGATCTCAGGAGAC-1	0.876143	1.68118	NT control		GATGATCTCAGGAGAC-1	0.876143	1.68118	NTvalid NP	0.133463		GATGATCTCAGGAGAC-1	1.12732	NT control
GATGCTATCTTACCAT-1	-0.977926	-3.91801	NT control		GATGCTATCTTACCAT-1	-0.977926	-3.91801	NT	0.106313		GATGCTATCTTACCAT-1	1.10249	NT control
GATGGAGCACATATCG-1	-1.40361	-3.6874	CTNNB1		GATGGAGCACATATCG-1	-1.40361	-3.6874	CTNNB1 KO	0.1		GATGGAGCACATATCG-1	0.954967	CTNNB1
GATGGAGGTGTCCCTT-1	4.08213	1.40117	SMARCA4		GATGGAGGTGTCCCTT-1	4.08213	1.40117	SMARCA4 KO	0.1		GATGGAGGTGTCCCTT-1	0.983673	SMARCA4
GATGGAGTCAAACCTG-1	4.39214	0.900146	SMARCA4		GATGGAGTCAAACCTG-1	4.39214	0.900146	SMARCA4 KO	0.215545		GATGGAGTCAAACCTG-1	1.21916	SMARCA4
GATTCGAAGTGCCTCG-1	-1.0332	-0.89601	NT control		GATTCGAAGTGCCTCG-1	-1.0332	-0.89601	NT	0.1		GATTCGAAGTGCCTCG-1	1.02211	NT control
GCAACATAGAGCCATG-1	4.25473	0.0977078	SMARCB1		GCAACATAGAGCCATG-1	4.25473	0.0977078	SMARCB1 KO	0.165654		GCAACATAGAGCCATG-1	1.16844	SMARCB1
GCAACATAGCCTCAGC-1	-1.41945	0.0915474	NT control		GCAACATAGCCTCAGC-1	-1.41945	0.0915474	NTvalid NP	0.1		GCAACATAGCCTCAGC-1	1.05776	NT control
GCAACATAGCTCTGTA-1	1.44822	-1.2777	NT control		GCAACATAGCTCTGTA-1	1.44822	-1.2777	NTvalid NP	0.123491		GCAACATAGCTCTGTA-1	1.11792	NT control
GCAACATCATCCTGTC-1	-1.62296	-0.893139	NT control		GCAACATCATCCTGTC-1	-1.62296	-0.893139	NT	0.1		GCAACATCATCCTGTC-1	1.01605	NT control
GCAACCGCAGAACTAA-1	-0.575637	1.1809	NT control		GCAACCGCAGAACTAA-1	-0.575637	1.1809	NTvalid NP	0.170406		GCAACCGCAGAACTAA-1	1.16879	NT control
GCAACCGGTGCTGTCG-1	-1.03084	-1.38226	NT control		GCAACCGGTGCTGTCG-1	-1.03084	-1.38226	NT	0.1		GCAACCGGTGCTGTCG-1	0.910477	NT control
GCACATAAGCCAACCC-1	2.18583	-3.40447	SOX9		GCACATAAGCCAACCC-1	2.18583	-3.40447	SOX9 KO	0.1		GCACATAAGCCAACCC-1	1.07714	SOX9
GCACATACACGCTGCA-1	2.00284	-3.68488	SOX9		GCACATACACGCTGCA-1	2.00284	-3.68488	SOX9 KO	0.1		GCACATACACGCTGCA-1	0.687638	SOX9
GCACATACAGACAAGC-1	-1.12084	-4.36933	CTNNB1		GCACATACAGACAAGC-1	-1.12084	-4.36933	CTNNB1 KO	0.159695		GCACATACAGACAAGC-1	1.15715	CTNNB1
GCACGGTAGTATGTAG-1	0.063257	0.808102	NT control		GCACGGTAGTATGTAG-1	0.063257	0.808102	NTvalid NP	0.1		GCACGGTAGTATGTAG-1	1.00661	NT control
GCACGGTGTAGCTTTG-1	2.31965	-0.524219	NT control		GCACGGTGTAGCTTTG-1	2.31965	-0.524219	NT	0.1		GCACGGTGTAGCTTTG-1	1.0806	NT control
GCACGGTGTGAGAACC-1	2.23461	-0.88055	NT control		GCACGGTGTGAGAACC-1	2.23461	-0.88055	NT	0.204276		GCACGGTGTGAGAACC-1	1.20567	NT control
GCACGTGTCTGTCTCG-1	-1.61606	1.45579	SOX9		GCACGTGTCTGTCTCG-1	-1.61606	1.45579	SOX9 KO	0.1		GCACGTGTCTGTCTCG-1	0.979366	SOX9
GCACTAAAGACATAGT-1	0.585354	2.38347	NT control		GCACTAAAGACATAGT-1	0.585354	2.38347	NTvalid NP	0.107665		GCACTAAAGACATAGT-1	1.1076	NT control
GCACTAAAGGGATCGT-1	1.63959	0.051808	NT control		GCACTAAAGGGATCGT-1	1.63959	0.051808	NT	0.187		GCACTAAAGGGATCGT-1	1.18655	NT control
GCACTAAGTGGACCAA-1	2.07246	-2.4769	NT control		GCACTAAGTGGACCAA-1	2.07246	-2.4769	NTvalid NP	0.1		GCACTAAGTGGACCAA-1	1.0904	NT control
GCAGCCAAGCCTTTCC-1	-1.9008	-3.94403	CTNNB1		GCAGCCAAGCCTTTCC-1	-1.9008	-3.94403	CTNNB1 KO	0.1		GCAGCCAAGCCTTTCC-1	0.994878	CTNNB1
GCAGCCACACACTGGC-1	0.0263225	-3.06766	NT control		GCAGCCACACACTGGC-1	0.0263225	-3.06766	NT	0.329562		GCAGCCACACACTGGC-1	1.32651	NT control
GCAGCTGCACGTGTGC-1	-1.14584	-3.30273	CTNNB1		GCAGCTGCACGTGTGC-1	-1.14584	-3.30273	CTNNB1 KO	0.1		GCAGCTGCACGTGTGC-1	1.0877	CTNNB1
GCAGGCTAGAGTTGCG-1	-1.38623	-2.51356	CTNNB1		GCAGGCTAGAGTTGCG-1	-1.38623	-2.51356	CTNNB1 KO	0.1		GCAGGCTAGAGTTGCG-1	1.06569	CTNNB1
GCAGGCTCAATGTTGC-1	-3.07582	-2.90863	NT control		GCAGGCTCAATGTTGC-1	-3.07582	-2.90863	NTvalid NP	0.1		GCAGGCTCAATGTTGC-1	1.06532	NT control
GCAGGCTGTTAAGGGC-1	-1.98535	3.62255	NT control		GCAGGCTGTTAAGGGC-1	-1.98535	3.62255	NT	0.1		GCAGGCTGTTAAGGGC-1	1.01597	NT control
GCAGTTAAGGCATGCA-1	-2.54617	-3.00837	CTNNB1		GCAGTTAAGGCATGCA-1	-2.54617	-3.00837	CTNNB1 KO	0.108745		GCAGTTAAGGCATGCA-1	1.10796	CTNNB1
GCAGTTATCAGGTAAA-1	-1.45392	-3.99636	CTNNB1		GCAGTTATCAGGTAAA-1	-1.45392	-3.99636	CTNNB1 KO	0.163775		GCAGTTATCAGGTAAA-1	1.16428	CTNNB1
GCATCGGGTCTACTGA-1	1.71782	-0.511199	NT control		GCATCGGGTCTACTGA-1	1.71782	-0.511199	NT	0.134986		GCATCGGGTCTACTGA-1	1.13012	NT control
GCATCTCCAATCAAGA-1	0.181783	2.58414	NT control		GCATCTCCAATCAAGA-1	0.181783	2.58414	NT	0.1		GCATCTCCAATCAAGA-1	0.978867	NT control
GCATCTCTCGCGAAGA-1	1.46881	2.46343	NT control		GCATCTCTCGCGAAGA-1	1.46881	2.46343	NT	0.124036		GCATCTCTCGCGAAGA-1	1.13085	NT control
GCATGATCATGCGGTC-1	2.23041	-3.24963	SOX9		GCATGATCATGCGGTC-1	2.23041	-3.24963	SOX9 KO	0.191029		GCATGATCATGCGGTC-1	1.19584	SOX9
GCATGATTCTGGTCAA-1	1.64104	0.887601	NT control		GCATGATTCTGGTCAA-1	1.64104	0.887601	NTvalid NP	0.1		GCATGATTCTGGTCAA-1	1.08382	NT control
GCATTAGCAAACTAAG-1	-0.0419419	0.362425	NT control		GCATTAGCAAACTAAG-1	-0.0419419	0.362425	NT	0.134003		GCATTAGCAAACTAAG-1	1.1295	NT control
GCATTAGCATCGATCA-1	-0.869021	0.184649	NT control		GCATTAGCATCGATCA-1	-0.869021	0.184649	NT	0.1		GCATTAGCATCGATCA-1	1.03146	NT control
GCATTAGTCTGTGCGG-1	-0.427891	-3.54604	CTNNB1		GCATTAGTCTGTGCGG-1	-0.427891	-3.54604	CTNNB1 KO	0.135581		GCATTAGTCTGTGCGG-1	1.14513	CTNNB1
GCCAACGCAACTGGTT-1	-1.42318	-0.86392	NT control		GCCAACGCAACTGGTT-1	-1.42318	-0.86392	NT	0.1		GCCAACGCAACTGGTT-1	1.08302	NT control
GCCAACGTCAACACCA-1	0.0497232	1.63886	NT control		GCCAACGTCAACACCA-1	0.0497232	1.63886	NT	0.1		GCCAACGTCAACACCA-1	0.966606	NT control
GCCAACGTCGAATCCA-1	1.24143	1.07631	NT control		GCCAACGTCGAATCCA-1	1.24143	1.07631	NT	0.158649		GCCAACGTCGAATCCA-1	1.17177	NT control
GCCAACGTCGCTGTTC-1	-3.13879	-1.10613	NT control		GCCAACGTCGCTGTTC-1	-3.13879	-1.10613	NTvalid NP	0.1		GCCAACGTCGCTGTTC-1	1.02083	NT control
GCCAACGTCTCGGTAA-1	-0.668369	0.146782	NT control		GCCAACGTCTCGGTAA-1	-0.668369	0.146782	NT	0.192798		GCCAACGTCTCGGTAA-1	1.19373	NT control
GCCAGGTCAGCTCTGG-1	-1.39793	-1.54194	NT control		GCCAGGTCAGCTCTGG-1	-1.39793	-1.54194	NT	0.1		GCCAGGTCAGCTCTGG-1	1.07744	NT control
GCCATGGAGAGAATCT-1	-0.540163	-3.57917	CTNNB1		GCCATGGAGAGAATCT-1	-0.540163	-3.57917	CTNNB1 KO	0.178623		GCCATGGAGAGAATCT-1	1.18565	CTNNB1
GCCATTCCACTCCTGT-1	1.66447	1.7097	NT control		GCCATTCCACTCCTGT-1	1.66447	1.7097	NT	0.1		GCCATTCCACTCCTGT-1	1.08037	NT control
GCCATTCGTTACACTG-1	4.65943	0.516829	SMARCA4		GCCATTCGTTACACTG-1	4.65943	0.516829	SMARCA4 KO	0.1		GCCATTCGTTACACTG-1	1.04809	SMARCA4
GCCCAGAAGTATGGAT-1	1.07921	1.26928	NT control		GCCCAGAAGTATGGAT-1	1.07921	1.26928	NT	0.200075		GCCCAGAAGTATGGAT-1	1.19897	NT control
GCCCGAACATAGTCAC-1	1.76751	-3.19704	SOX9		GCCCGAACATAGTCAC-1	1.76751	-3.19704	SOX9 KO	0.10647		GCCCGAACATAGTCAC-1	1.109	SOX9
GCCGATGAGTTGCTCA-1	4.09137	-1.14182	SMARCB1		GCCGATGAGTTGCTCA-1	4.09137	-1.14182	SMARCB1 KO	0.108789		GCCGATGAGTTGCTCA-1	1.10362	SMARCB1
GCCGATGTCGGACTGC-1	-0.942647	-3.26403	CTNNB1		GCCGATGTCGGACTGC-1	-0.942647	-3.26403	CTNNB1 KO	0.103168		GCCGATGTCGGACTGC-1	1.10402	CTNNB1
GCCGTGACAGCAGTAG-1	0.117015	-2.44552	SOX9		GCCGTGACAGCAGTAG-1	0.117015	-2.44552	SOX9 KO	0.122993		GCCGTGACAGCAGTAG-1	1.129	SOX9
GCCTGTTGTCAGATTC-1	4.80984	-0.0740942	SMARCA4		GCCTGTTGTCAGATTC-1	4.80984	-0.0740942	SMARCA4 KO	0.1		GCCTGTTGTCAGATTC-1	0.934025	SMARCA4
GCCTGTTGTTCGAACT-1	-2.60587	-2.68989	NT control		GCCTGTTGTTCGAACT-1	-2.60587	-2.68989	NTvalid NP	0.111196		GCCTGTTGTTCGAACT-1	1.11761	NT control
GCCTGTTTCAAGAGTA-1	-0.377333	-2.06445	NT control		GCCTGTTTCAAGAGTA-1	-0.377333	-2.06445	NTvalid NP	0.1		GCCTGTTTCAAGAGTA-1	1.1094	NT control
GCGAGAATCAGCCTCT-1	-1.23078	3.06321	NT control		GCGAGAATCAGCCTCT-1	-1.23078	3.06321	NT	0.1		GCGAGAATCAGCCTCT-1	0.885184	NT control
GCGAGAATCTGCGGCA-1	1.61264	0.760247	NT control		GCGAGAATCTGCGGCA-1	1.61264	0.760247	NT	0.1		GCGAGAATCTGCGGCA-1	1.07866	NT control
GCGATCGCATCCGGTG-1	1.98156	-3.34286	SOX9		GCGATCGCATCCGGTG-1	1.98156	-3.34286	SOX9 KO	0.100597		GCGATCGCATCCGGTG-1	1.10108	SOX9
GCGATCGGTACGCTAT-1	-2.28477	-1.50971	NT control		GCGATCGGTACGCTAT-1	-2.28477	-1.50971	NTvalid NP	0.1		GCGATCGGTACGCTAT-1	0.924751	NT control
GCGATCGGTTCCACAA-1	-0.121589	0.469444	NT control		GCGATCGGTTCCACAA-1	-0.121589	0.469444	NT	0.148049		GCGATCGGTTCCACAA-1	1.15894	NT control
GCGGAAATCAGGAAGC-1	-1.52875	1.91183	NT control		GCGGAAATCAGGAAGC-1	-1.52875	1.91183	NT	0.193893		GCGGAAATCAGGAAGC-1	1.1791	NT control
GCGGATCGTTAGGGTG-1	0.969421	-0.27737	NT control		GCGGATCGTTAGGGTG-1	0.969421	-0.27737	NT	0.349917		GCGGATCGTTAGGGTG-1	1.35032	NT control
GCGTGCAAGCCAGAGT-1	-0.375359	0.257441	NT control		GCGTGCAAGCCAGAGT-1	-0.375359	0.257441	NT	0.115768		GCGTGCAAGCCAGAGT-1	1.11632	NT control
GCGTGCAGTCTACGTA-1	1.7916	-0.199288	NT control		GCGTGCAGTCTACGTA-1	1.7916	-0.199288	NT	0.198188		GCGTGCAGTCTACGTA-1	1.19925	NT control
GCGTGCATCGCGAAGA-1	-2.71398	-3.24774	NT control		GCGTGCATCGCGAAGA-1	-2.71398	-3.24774	NTvalid NP	0.1		GCGTGCATCGCGAAGA-1	1.02466	NT control
GCGTTTCAGTGTTCCA-1	0.239009	0.603256	NT control		GCGTTTCAGTGTTCCA-1	0.239009	0.603256	NT	0.1		GCGTTTCAGTGTTCCA-1	0.984612	NT control
GCGTTTCGTGGTCCGT-1	4.33167	-1.53086	SMARCB1		GCGTTTCGTGGTCCGT-1	4.33167	-1.53086	SMARCB1 KO	0.159757		GCGTTTCGTGGTCCGT-1	1.16069	SMARCB1
GCTACCTAGGGTTAAT-1	-2.00786	-4.4033	CTNNB1		GCTACCTAGGGTTAAT-1	-2.00786	-4.4033	CTNNB1 KO	0.157389		GCTACCTAGGGTTAAT-1	1.16368	CTNNB1
GCTACCTTCTCTGCTG-1	1.20471	1.32483	SMARCA4		GCTACCTTCTCTGCTG-1	1.20471	1.32483	SMARCA4 KO	0.1		GCTACCTTCTCTGCTG-1	1.08268	SMARCA4
GCTCAAAAGGAGCAAA-1	3.58302	-1.43383	SMARCB1		GCTCAAAAGGAGCAAA-1	3.58302	-1.43383	SMARCB1 KO	0.139039		GCTCAAAAGGAGCAAA-1	1.14462	SMARCB1
GCTCAAATCTAAGCGT-1	-0.0927138	-0.866485	CTNNB1		GCTCAAATCTAAGCGT-1	-0.0927138	-0.866485	CTNNB1 KO	0.1		GCTCAAATCTAAGCGT-1	1.05824	CTNNB1
GCTGGGTCACATTCGA-1	-0.775945	-4.36307	CTNNB1		GCTGGGTCACATTCGA-1	-0.775945	-4.36307	CTNNB1 KO	0.252159		GCTGGGTCACATTCGA-1	1.25154	CTNNB1
GCTGGGTCATCCGCGA-1	0.627395	-0.828215	NT control		GCTGGGTCATCCGCGA-1	0.627395	-0.828215	NT	0.1		GCTGGGTCATCCGCGA-1	1.04265	NT control
GCTGGGTCATTGAGGG-1	3.42588	-1.21815	SMARCB1		GCTGGGTCATTGAGGG-1	3.42588	-1.21815	SMARCB1 KO	0.1		GCTGGGTCATTGAGGG-1	0.987719	SMARCB1
GCTTCACCACCCTTAC-1	1.35949	-3.65618	SOX9		GCTTCACCACCCTTAC-1	1.35949	-3.65618	SOX9 KO	0.1		GCTTCACCACCCTTAC-1	1.06414	SOX9
GCTTGGGAGTCACTCA-1	3.36007	1.2256	NT control		GCTTGGGAGTCACTCA-1	3.36007	1.2256	NT	0.1		GCTTGGGAGTCACTCA-1	0.903626	NT control
GCTTGGGCAACTGCCG-1	-0.723701	2.08741	NT control		GCTTGGGCAACTGCCG-1	-0.723701	2.08741	NTvalid NP	0.1		GCTTGGGCAACTGCCG-1	1.04492	NT control
GCTTTCGAGGATGTTA-1	4.57824	0.0943878	SMARCA4		GCTTTCGAGGATGTTA-1	4.57824	0.0943878	SMARCA4 KO	0.235964		GCTTTCGAGGATGTTA-1	1.22789	SMARCA4
GGAACCCGTACGTAGG-1	4.24556	1.26341	SMARCA4		GGAACCCGTACGTAGG-1	4.24556	1.26341	SMARCA4 KO	0.1		GGAACCCGTACGTAGG-1	0.947981	SMARCA4
GGAAGTGCAAACGAGC-1	3.14695	-1.57232	NT control		GGAAGTGCAAACGAGC-1	3.14695	-1.57232	NT	0.1		GGAAGTGCAAACGAGC-1	1.09663	NT control
GGAAGTGCAATTCGTG-1	-0.244955	-0.155437	NT control		GGAAGTGCAATTCGTG-1	-0.244955	-0.155437	NTvalid NP	0.1		GGAAGTGCAATTCGTG-1	1.0059	NT control
GGAATCTCACTAAACC-1	3.23829	1.43102	SOX9		GGAATCTCACTAAACC-1	3.23829	1.43102	SOX9 KO	0.1		GGAATCTCACTAAACC-1	0.871118	SOX9
GGAATCTCATACTGTG-1	0.0484294	2.23009	NT control		GGAATCTCATACTGTG-1	0.0484294	2.23009	NTvalid NP	0.1		GGAATCTCATACTGTG-1	1.03344	NT control
GGAATCTCATCATCCC-1	0.619338	0.840239	NT control		GGAATCTCATCATCCC-1	0.619338	0.840239	NT	0.1		GGAATCTCATCATCCC-1	0.998497	NT control
GGAATGGAGGCCTGAA-1	1.1908	-2.49314	NT control		GGAATGGAGGCCTGAA-1	1.1908	-2.49314	NT	0.1		GGAATGGAGGCCTGAA-1	0.977656	NT control
GGAATGGGTCACAGTT-1	1.7402	0.326518	NT control		GGAATGGGTCACAGTT-1	1.7402	0.326518	NTvalid NP	0.125821		GGAATGGGTCACAGTT-1	1.12756	NT control
GGAATGGTCGTAACTG-1	-0.653848	0.414316	NT control		GGAATGGTCGTAACTG-1	-0.653848	0.414316	NTvalid NP	0.1		GGAATGGTCGTAACTG-1	1.02653	NT control
GGAGAACAGAGAGGTA-1	-0.77204	-0.729549	NT control		GGAGAACAGAGAGGTA-1	-0.77204	-0.729549	NT	0.1		GGAGAACAGAGAGGTA-1	0.967946	NT control
GGAGAACTCGACCTAA-1	-0.706266	0.0352861	NT control		GGAGAACTCGACCTAA-1	-0.706266	0.0352861	NT	0.1		GGAGAACTCGACCTAA-1	1.00806	NT control
GGAGAACTCTTGTTAC-1	-2.07418	0.340952	NT control		GGAGAACTCTTGTTAC-1	-2.07418	0.340952	NT	0.1		GGAGAACTCTTGTTAC-1	1.06232	NT control
GGAGATGCATCGGTTA-1	3.82006	0.185655	NT control		GGAGATGCATCGGTTA-1	3.82006	0.185655	NT	0.18704		GGAGATGCATCGGTTA-1	1.1775	NT control
GGAGCAAAGAGCACTG-1	-0.723836	-1.31414	NT control		GGAGCAAAGAGCACTG-1	-0.723836	-1.31414	NT	0.1		GGAGCAAAGAGCACTG-1	0.904639	NT control
GGAGCAATCGCTAGCG-1	0.798222	1.69582	NT control		GGAGCAATCGCTAGCG-1	0.798222	1.69582	NT	0.1		GGAGCAATCGCTAGCG-1	0.89867	NT control
GGAGGATTCCGTAATG-1	0.80154	0.478696	NT control		GGAGGATTCCGTAATG-1	0.80154	0.478696	NT	0.1		GGAGGATTCCGTAATG-1	1.062	NT control
GGAGGTAAGTCATTGC-1	0.543247	0.431081	NT control		GGAGGTAAGTCATTGC-1	0.543247	0.431081	NTvalid NP	0.126329		GGAGGTAAGTCATTGC-1	1.11565	NT control
GGATCTACAAGGCTTT-1	-1.39467	2.95798	NT control		GGATCTACAAGGCTTT-1	-1.39467	2.95798	NT	0.1		GGATCTACAAGGCTTT-1	0.870876	NT control
GGATCTACAATGGCCC-1	-1.51782	-0.930717	SOX9		GGATCTACAATGGCCC-1	-1.51782	-0.930717	SOX9 KO	0.1		GGATCTACAATGGCCC-1	0.957934	SOX9
GGATGTTAGGAGAGGC-1	-1.552	-4.20945	CTNNB1		GGATGTTAGGAGAGGC-1	-1.552	-4.20945	CTNNB1 KO	0.234822		GGATGTTAGGAGAGGC-1	1.24103	CTNNB1
GGATGTTTCAGGAAAT-1	-1.60481	-4.25203	SMARCB1		GGATGTTTCAGGAAAT-1	-1.60481	-4.25203	SMARCB1 KO	0.285427		GGATGTTTCAGGAAAT-1	1.28544	SMARCB1
GGATGTTTCCCTGTTG-1	-2.6358	1.18415	NT control		GGATGTTTCCCTGTTG-1	-2.6358	1.18415	NTvalid NP	0.1		GGATGTTTCCCTGTTG-1	1.05608	NT control
GGATGTTTCTTAGTTC-1	-2.34433	-4.10838	CTNNB1		GGATGTTTCTTAGTTC-1	-2.34433	-4.10838	CTNNB1 KO	0.224868		GGATGTTTCTTAGTTC-1	1.22765	CTNNB1
GGCACGTCACATCCCT-1	0.160508	-2.88457	NT control		GGCACGTCACATCCCT-1	0.160508	-2.88457	NT	0.228219		GGCACGTCACATCCCT-1	1.2173	NT control
GGCACGTGTGTCCCTT-1	-0.922448	-0.250746	NT control		GGCACGTGTGTCCCTT-1	-0.922448	-0.250746	NT	0.1		GGCACGTGTGTCCCTT-1	1.08716	NT control
GGCGTCACACGGTCTG-1	-3.19042	-2.77561	CTNNB1		GGCGTCACACGGTCTG-1	-3.19042	-2.77561	CTNNB1 KO	0.18512		GGCGTCACACGGTCTG-1	1.19068	CTNNB1
GGCTGTGGTTTAGACC-1	-1.26834	-3.05662	NT control		GGCTGTGGTTTAGACC-1	-1.26834	-3.05662	NT	0.158379		GGCTGTGGTTTAGACC-1	1.15667	NT control
GGCTTGGAGCAACTCT-1	1.55617	-3.24105	SOX9		GGCTTGGAGCAACTCT-1	1.55617	-3.24105	SOX9 KO	0.167243		GGCTTGGAGCAACTCT-1	1.17377	SOX9
GGCTTGGTCATCTATC-1	4.44688	0.773365	SMARCA4		GGCTTGGTCATCTATC-1	4.44688	0.773365	SMARCA4 KO	0.205878		GGCTTGGTCATCTATC-1	1.21486	SMARCA4
GGCTTTCCAACACTAC-1	-2.54291	2.11641	NT control		GGCTTTCCAACACTAC-1	-2.54291	2.11641	NTvalid NP	0.1		GGCTTTCCAACACTAC-1	0.635525	NT control
GGCTTTCGTGATCGTT-1	-0.227111	-3.92601	CTNNB1		GGCTTTCGTGATCGTT-1	-0.227111	-3.92601	CTNNB1 KO	0.129334		GGCTTTCGTGATCGTT-1	1.12357	CTNNB1
GGGAAGTCAGCGCGTT-1	-1.25385	2.64791	NT control		GGGAAGTCAGCGCGTT-1	-1.25385	2.64791	NTvalid NP	0.1		GGGAAGTCAGCGCGTT-1	1.02659	NT control
GGGAAGTTCTTCCCAG-1	0.437214	3.03158	NT control		GGGAAGTTCTTCCCAG-1	0.437214	3.03158	NT	0.1		GGGAAGTTCTTCCCAG-1	0.95432	NT control
GGGACAACATGTTCAG-1	4.32486	-1.04817	SMARCB1		GGGACAACATGTTCAG-1	4.32486	-1.04817	SMARCB1 KO	0.244387		GGGACAACATGTTCAG-1	1.24856	SMARCB1
GGGACCTTCTCCGAGG-1	-0.117168	1.9495	NT control		GGGACCTTCTCCGAGG-1	-0.117168	1.9495	NT	0.1		GGGACCTTCTCCGAGG-1	1.00594	NT control
GGGACTCAGTCTTCCC-1	-2.09144	-2.99948	NT control		GGGACTCAGTCTTCCC-1	-2.09144	-2.99948	NT	0.1		GGGACTCAGTCTTCCC-1	1.06997	NT control
GGGACTCCATGTCAGT-1	4.64148	0.862176	SMARCB1		GGGACTCCATGTCAGT-1	4.64148	0.862176	SMARCB1 KO	0.1		GGGACTCCATGTCAGT-1	1.00341	SMARCB1
GGGACTCGTGCCAAGA-1	-0.723239	0.410463	NT control		GGGACTCGTGCCAAGA-1	-0.723239	0.410463	NT	0.1		GGGACTCGTGCCAAGA-1	0.959741	NT control
GGGACTCGTGGCACTC-1	-2.32711	-2.37675	NT control		GGGACTCGTGGCACTC-1	-2.32711	-2.37675	NTvalid NP	0.1		GGGACTCGTGGCACTC-1	1.08839	NT control
GGGATCCCAAGACTGG-1	0.498592	2.0514	NT control		GGGATCCCAAGACTGG-1	0.498592	2.0514	NT	0.1		GGGATCCCAAGACTGG-1	1.0919	NT control
GGGATCCCATAATCGC-1	-1.04323	0.96604	NT control		GGGATCCCATAATCGC-1	-1.04323	0.96604	NT	0.1		GGGATCCCATAATCGC-1	1.01686	NT control
GGGATGACAACTTGCA-1	4.39217	-0.979458	SMARCB1		GGGATGACAACTTGCA-1	4.39217	-0.979458	SMARCB1 KO	0.312761		GGGATGACAACTTGCA-1	1.3148	SMARCB1
GGGATGACAAGACTGG-1	1.13991	-3.31635	SOX9		GGGATGACAAGACTGG-1	1.13991	-3.31635	SOX9 KO	0.221276		GGGATGACAAGACTGG-1	1.22969	SOX9
GGGATGATCAAGAAAC-1	4.76352	-0.461432	SMARCB1		GGGATGATCAAGAAAC-1	4.76352	-0.461432	SMARCB1 KO	0.1		GGGATGATCAAGAAAC-1	1.09616	SMARCB1
GGGCCATGTTGTTGAC-1	4.50371	-0.285717	NT control		GGGCCATGTTGTTGAC-1	4.50371	-0.285717	NT	0.1		GGGCCATGTTGTTGAC-1	0.989859	NT control
GGGCGTTCACATGGTT-1	-3.07314	0.676206	NT control		GGGCGTTCACATGGTT-1	-3.07314	0.676206	NT	0.1		GGGCGTTCACATGGTT-1	0.958728	NT control
GGGCTACAGGAGTCTG-1	-0.930764	-3.50567	CTNNB1		GGGCTACAGGAGTCTG-1	-0.930764	-3.50567	CTNNB1 KO	0.10517		GGGCTACAGGAGTCTG-1	1.11227	CTNNB1
GGGCTACCAGCAGTGA-1	0.103533	0.267673	NT control		GGGCTACCAGCAGTGA-1	0.103533	0.267673	NT	0.1		GGGCTACCAGCAGTGA-1	0.957943	NT control
GGGCTACTCCATTGGA-1	3.86563	-0.675332	NT control		GGGCTACTCCATTGGA-1	3.86563	-0.675332	NTvalid NP	0.1		GGGCTACTCCATTGGA-1	0.923379	NT control
GGGCTCAAGCTGAAAT-1	0.780533	0.640598	NT control		GGGCTCAAGCTGAAAT-1	0.780533	0.640598	NT	0.1		GGGCTCAAGCTGAAAT-1	0.975789	NT control
GGGCTCATCAGTCTTT-1	0.48594	-2.35938	NT control		GGGCTCATCAGTCTTT-1	0.48594	-2.35938	NTvalid NP	0.1		GGGCTCATCAGTCTTT-1	1.08327	NT control
GGGTAGATCCGAGTGC-1	-0.372348	0.317061	NT control		GGGTAGATCCGAGTGC-1	-0.372348	0.317061	NT	0.137372		GGGTAGATCCGAGTGC-1	1.14704	NT control
GGGTCACAGACGACTG-1	-1.11637	0.817642	NT control		GGGTCACAGACGACTG-1	-1.11637	0.817642	NT	0.1		GGGTCACAGACGACTG-1	1.00408	NT control
GGGTCACAGCCGAATG-1	-2.53518	-2.23759	NT control		GGGTCACAGCCGAATG-1	-2.53518	-2.23759	NT	0.138213		GGGTCACAGCCGAATG-1	1.14181	NT control
GGGTCACAGTCATGCT-1	1.88827	0.907214	NT control		GGGTCACAGTCATGCT-1	1.88827	0.907214	NT	0.1		GGGTCACAGTCATGCT-1	1.08081	NT control
GGGTCACGTTAGAAGT-1	-2.71963	-4.22288	SMARCA4		GGGTCACGTTAGAAGT-1	-2.71963	-4.22288	SMARCA4 KO	0.216936		GGGTCACGTTAGAAGT-1	1.21685	SMARCA4
GGGTCTGGTGCAACAG-1	-0.055566	-0.54187	NT control		GGGTCTGGTGCAACAG-1	-0.055566	-0.54187	NTvalid NP	0.1		GGGTCTGGTGCAACAG-1	1.05532	NT control
GGGTGAACACCGTGGT-1	-0.78314	0.099673	NT control		GGGTGAACACCGTGGT-1	-0.78314	0.099673	NT	0.1		GGGTGAACACCGTGGT-1	1.06721	NT control
GGGTGAATCAGTGCGC-1	-1.84554	3.56448	NT control		GGGTGAATCAGTGCGC-1	-1.84554	3.56448	NT	0.1		GGGTGAATCAGTGCGC-1	0.981653	NT control
GGGTGAATCTTTCCAA-1	-1.28752	0.726283	NT control		GGGTGAATCTTTCCAA-1	-1.28752	0.726283	NT	0.1		GGGTGAATCTTTCCAA-1	1.06921	NT control
GGGTGTCAGCACTTTG-1	1.14212	1.42778	NT control		GGGTGTCAGCACTTTG-1	1.14212	1.42778	NT	0.1		GGGTGTCAGCACTTTG-1	0.946583	NT control
GGGTTATCACAGACGA-1	0.351151	-3.22048	SOX9		GGGTTATCACAGACGA-1	0.351151	-3.22048	SOX9 KO	0.106621		GGGTTATCACAGACGA-1	1.09845	SOX9
GGGTTATCATGACCCG-1	3.29472	1.47969	SMARCA4		GGGTTATCATGACCCG-1	3.29472	1.47969	SMARCA4 KO	0.139654		GGGTTATCATGACCCG-1	1.14588	SMARCA4
GGGTTTAAGCGTCGAA-1	0.0675798	1.83683	NT control		GGGTTTAAGCGTCGAA-1	0.0675798	1.83683	NT	0.1		GGGTTTAAGCGTCGAA-1	1.0763	NT control
GGTAACTAGAGGTTTA-1	1.42421	-3.35166	SOX9		GGTAACTAGAGGTTTA-1	1.42421	-3.35166	SOX9 KO	0.1		GGTAACTAGAGGTTTA-1	1.07301	SOX9
GGTAACTCAAACGAGC-1	1.70685	-3.37487	SOX9		GGTAACTCAAACGAGC-1	1.70685	-3.37487	SOX9 KO	0.1		GGTAACTCAAACGAGC-1	1.07142	SOX9
GGTAACTCAGCACAAG-1	-3.03693	-0.221828	NT control		GGTAACTCAGCACAAG-1	-3.03693	-0.221828	NT	0.1		GGTAACTCAGCACAAG-1	0.910563	NT control
GGTAATCGTGACACGA-1	0.929681	-0.580646	NT control		GGTAATCGTGACACGA-1	0.929681	-0.580646	NT	0.102922		GGTAATCGTGACACGA-1	1.10674	NT control
GGTAATCTCATCCCGT-1	4.06095	-0.390583	SMARCB1		GGTAATCTCATCCCGT-1	4.06095	-0.390583	SMARCB1 KO	0.1		GGTAATCTCATCCCGT-1	1.03321	SMARCB1
GGTAGAGAGATAGTCA-1	-3.05576	1.07869	NT control		GGTAGAGAGATAGTCA-1	-3.05576	1.07869	NT	0.1		GGTAGAGAGATAGTCA-1	1.01624	NT control
GGTCTGGCAACAGATA-1	1.44071	-1.69083	NT control		GGTCTGGCAACAGATA-1	1.44071	-1.69083	NT	0.151921		GGTCTGGCAACAGATA-1	1.15722	NT control
GGTCTGGGTGCGAACA-1	4.37425	-1.20077	SMARCB1		GGTCTGGGTGCGAACA-1	4.37425	-1.20077	SMARCB1 KO	0.174888		GGTCTGGGTGCGAACA-1	1.18016	SMARCB1
GGTCTGGTCTAAACGC-1	-2.01466	-4.0467	CTNNB1		GGTCTGGTCTAAACGC-1	-2.01466	-4.0467	CTNNB1 KO	0.132486		GGTCTGGTCTAAACGC-1	1.1354	CTNNB1
GGTGAAGTCTTTCTAG-1	-2.77225	1.60665	NT control		GGTGAAGTCTTTCTAG-1	-2.77225	1.60665	NTvalid NP	0.1		GGTGAAGTCTTTCTAG-1	1.01526	NT control
GGTGATTCAAGAAATC-1	-0.305186	-0.989094	NT control		GGTGATTCAAGAAATC-1	-0.305186	-0.989094	NTvalid NP	0.126602		GGTGATTCAAGAAATC-1	1.13503	NT control
GGTGATTCAAGTCCAT-1	-1.57973	-3.14598	CTNNB1		GGTGATTCAAGTCCAT-1	-1.57973	-3.14598	CTNNB1 KO	0.152398		GGTGATTCAAGTCCAT-1	1.14556	CTNNB1
GGTGATTCAATCCAGT-1	3.42575	0.168087	NT control		GGTGATTCAATCCAGT-1	3.42575	0.168087	NT	0.1		GGTGATTCAATCCAGT-1	1.02614	NT control
GGTGATTGTGCATACT-1	4.06512	-1.11296	SMARCA4		GGTGATTGTGCATACT-1	4.06512	-1.11296	SMARCA4 KO	0.1		GGTGATTGTGCATACT-1	0.937084	SMARCA4
GGTGGCTAGCCTTGAT-1	0.0876163	-1.53503	NT control		GGTGGCTAGCCTTGAT-1	0.0876163	-1.53503	NT	0.1		GGTGGCTAGCCTTGAT-1	0.776611	NT control
GGTGGCTGTGGCTAGA-1	4.79701	-0.517019	SMARCB1		GGTGGCTGTGGCTAGA-1	4.79701	-0.517019	SMARCB1 KO	0.191885		GGTGGCTGTGGCTAGA-1	1.19674	SMARCB1
GGTGTCGCAGAGATGC-1	-2.88797	0.391054	NT control		GGTGTCGCAGAGATGC-1	-2.88797	0.391054	NT	0.1		GGTGTCGCAGAGATGC-1	0.94264	NT control
GGTGTTAGTTTAGTCG-1	-0.171873	-1.28205	SMARCB1		GGTGTTAGTTTAGTCG-1	-0.171873	-1.28205	SMARCB1 KO	0.123641		GGTGTTAGTTTAGTCG-1	1.11866	SMARCB1
GGTTAACGTACACGCC-1	0.822184	-3.72491	SOX9		GGTTAACGTACACGCC-1	0.822184	-3.72491	SOX9 KO	0.19787		GGTTAACGTACACGCC-1	1.19488	SOX9
GGTTAACGTCCAGGTC-1	-0.0986137	0.327253	NT control		GGTTAACGTCCAGGTC-1	-0.0986137	0.327253	NT	0.148026		GGTTAACGTCCAGGTC-1	1.14885	NT control
GGTTCTCAGGCTATCT-1	-0.221552	-2.64127	CTNNB1		GGTTCTCAGGCTATCT-1	-0.221552	-2.64127	CTNNB1 KO	0.1		GGTTCTCAGGCTATCT-1	1.03155	CTNNB1
GGTTCTCGTCAATCTG-1	-1.9085	-0.564522	NT control		GGTTCTCGTCAATCTG-1	-1.9085	-0.564522	NT	0.1		GGTTCTCGTCAATCTG-1	0.527435	NT control
GGTTCTCTCAAGGACG-1	-0.0946422	-3.63034	CTNNB1		GGTTCTCTCAAGGACG-1	-0.0946422	-3.63034	CTNNB1 KO	0.293631		GGTTCTCTCAAGGACG-1	1.29762	CTNNB1
GGTTGTATCTGGGCAC-1	0.870625	-1.26926	NT control		GGTTGTATCTGGGCAC-1	0.870625	-1.26926	NTvalid NP	0.164546		GGTTGTATCTGGGCAC-1	1.16305	NT control
GTAACACCACGTGAGA-1	-1.80658	-2.41575	CTNNB1		GTAACACCACGTGAGA-1	-1.80658	-2.41575	CTNNB1 KO	0.11922		GTAACACCACGTGAGA-1	1.1178	CTNNB1
GTAACACGTCTCGACG-1	-1.95236	-2.62704	CTNNB1		GTAACACGTCTCGACG-1	-1.95236	-2.62704	CTNNB1 KO	0.107595		GTAACACGTCTCGACG-1	1.11194	CTNNB1
GTAACCAGTCTGATCA-1	3.31787	-1.65146	NT control		GTAACCAGTCTGATCA-1	3.31787	-1.65146	NTvalid NP	0.1		GTAACCAGTCTGATCA-1	1.04244	NT control
GTAACCATCCTCTAGC-1	3.46089	-0.317592	NT control		GTAACCATCCTCTAGC-1	3.46089	-0.317592	NTvalid NP	0.224005		GTAACCATCCTCTAGC-1	1.22715	NT control
GTAAGTCAGCGAGAAA-1	0.00823557	-2.11486	NT control		GTAAGTCAGCGAGAAA-1	0.00823557	-2.11486	NT	0.1		GTAAGTCAGCGAGAAA-1	0.963527	NT control
GTAAGTCTCCACTTTA-1	-0.415416	-2.83899	NT control		GTAAGTCTCCACTTTA-1	-0.415416	-2.83899	NT	0.1		GTAAGTCTCCACTTTA-1	1.04182	NT control
GTAATCGAGCTCCACG-1	-1.87516	-2.90115	CTNNB1		GTAATCGAGCTCCACG-1	-1.87516	-2.90115	CTNNB1 KO	0.1		GTAATCGAGCTCCACG-1	1.08744	CTNNB1
GTAATCGCAGCACAGA-1	0.407948	2.40214	NT control		GTAATCGCAGCACAGA-1	0.407948	2.40214	NT	0.1		GTAATCGCAGCACAGA-1	0.950362	NT control
GTAATCGTCACCTGTC-1	-3.31635	0.75937	NT control		GTAATCGTCACCTGTC-1	-3.31635	0.75937	NT	0.1		GTAATCGTCACCTGTC-1	0.996256	NT control
GTACAACAGGAAAGGT-1	-1.4189	0.433421	NT control		GTACAACAGGAAAGGT-1	-1.4189	0.433421	NT	0.135458		GTACAACAGGAAAGGT-1	1.14267	NT control
GTACAGTGTGGTCTAT-1	-1.62284	1.15804	NT control		GTACAGTGTGGTCTAT-1	-1.62284	1.15804	NT	0.1		GTACAGTGTGGTCTAT-1	1.0593	NT control
GTAGAAACAACGAGGT-1	-1.68966	-4.64869	CTNNB1		GTAGAAACAACGAGGT-1	-1.68966	-4.64869	CTNNB1 KO	0.119595		GTAGAAACAACGAGGT-1	1.12636	CTNNB1
GTAGAGGTCGTCTCAC-1	0.315503	0.236878	NT control		GTAGAGGTCGTCTCAC-1	0.315503	0.236878	NTvalid NP	0.1		GTAGAGGTCGTCTCAC-1	0.915578	NT control
GTAGATCGTTCTTCAT-1	1.87938	-3.60657	SOX9		GTAGATCGTTCTTCAT-1	1.87938	-3.60657	SOX9 KO	0.1		GTAGATCGTTCTTCAT-1	1.09455	SOX9
GTAGCTAAGGTTGGTG-1	-2.87587	0.437251	NT control		GTAGCTAAGGTTGGTG-1	-2.87587	0.437251	NT	0.1		GTAGCTAAGGTTGGTG-1	1.0655	NT control
GTAGCTACAATTTCGG-1	-1.06037	-3.95126	CTNNB1		GTAGCTACAATTTCGG-1	-1.06037	-3.95126	CTNNB1 KO	0.1		GTAGCTACAATTTCGG-1	0.979796	CTNNB1
GTAGCTAGTACGTGTT-1	4.12534	-1.06879	SMARCB1		GTAGCTAGTACGTGTT-1	4.12534	-1.06879	SMARCB1 KO	0.1		GTAGCTAGTACGTGTT-1	1.02517	SMARCB1
GTAGGAGAGAGTGAAG-1	-1.65012	-1.17127	CTNNB1		GTAGGAGAGAGTGAAG-1	-1.65012	-1.17127	CTNNB1 KO	0.1		GTAGGAGAGAGTGAAG-1	0.646825	CTNNB1
GTAGGAGGTGGCTTAT-1	-0.525764	1.6624	NT control		GTAGGAGGTGGCTTAT-1	-0.525764	1.6624	NTvalid NP	0.1		GTAGGAGGTGGCTTAT-1	0.980034	NT control
GTAGGTTTCACATTGG-1	-0.661057	0.177648	NT control		GTAGGTTTCACATTGG-1	-0.661057	0.177648	NTvalid NP	0.1		GTAGGTTTCACATTGG-1	1.06482	NT control
GTAGTACCAGTTAGAA-1	-1.42299	1.36208	NT control		GTAGTACCAGTTAGAA-1	-1.42299	1.36208	NTvalid NP	0.1		GTAGTACCAGTTAGAA-1	1.08154	NT control
GTAGTACTCCTAGCCT-1	0.190938	-1.0726	NT control		GTAGTACTCCTAGCCT-1	0.190938	-1.0726	NT	0.165011		GTAGTACTCCTAGCCT-1	1.16632	NT control
GTATTGGAGCACTAGG-1	-2.75588	-0.0797742	NT control		GTATTGGAGCACTAGG-1	-2.75588	-0.0797742	NT	0.1		GTATTGGAGCACTAGG-1	1.02558	NT control
GTATTGGGTAGAAACT-1	-0.598077	0.25885	NT control		GTATTGGGTAGAAACT-1	-0.598077	0.25885	NT	0.1		GTATTGGGTAGAAACT-1	1.04718	NT control
GTATTTCTCAAACGAA-1	-1.94663	-2.43752	CTNNB1		GTATTTCTCAAACGAA-1	-1.94663	-2.43752	CTNNB1 KO	0.1		GTATTTCTCAAACGAA-1	1.0539	CTNNB1
GTCAAACGTCAGTCTA-1	2.09097	-1.39648	SMARCB1		GTCAAACGTCAGTCTA-1	2.09097	-1.39648	SMARCB1 KO	0.1		GTCAAACGTCAGTCTA-1	1.07197	SMARCB1
GTCAAACTCGAACGCC-1	1.20703	-3.11507	SOX9		GTCAAACTCGAACGCC-1	1.20703	-3.11507	SOX9 KO	0.262919		GTCAAACTCGAACGCC-1	1.26283	SOX9
GTCAAGTTCTGGCCTT-1	-0.819755	-0.908173	NT control		GTCAAGTTCTGGCCTT-1	-0.819755	-0.908173	NT	0.1		GTCAAGTTCTGGCCTT-1	1.02236	NT control
GTCACTCAGTTGCTCA-1	-2.21158	-4.19819	CTNNB1		GTCACTCAGTTGCTCA-1	-2.21158	-4.19819	CTNNB1 KO	0.15898		GTCACTCAGTTGCTCA-1	1.15476	CTNNB1
GTCACTCCAGCTCTGG-1	4.24171	-0.872127	SMARCB1		GTCACTCCAGCTCTGG-1	4.24171	-0.872127	SMARCB1 KO	0.106635		GTCACTCCAGCTCTGG-1	1.10113	SMARCB1
GTCAGCGAGTGAGGTC-1	2.57211	-0.138621	NT control		GTCAGCGAGTGAGGTC-1	2.57211	-0.138621	NT	0.1		GTCAGCGAGTGAGGTC-1	1.0392	NT control
GTCATCCGTAGATCCT-1	1.75443	-3.17992	SOX9		GTCATCCGTAGATCCT-1	1.75443	-3.17992	SOX9 KO	0.1		GTCATCCGTAGATCCT-1	1.05097	SOX9
GTCATCCTCAGTAGGG-1	0.227062	-2.39709	NT control		GTCATCCTCAGTAGGG-1	0.227062	-2.39709	NTvalid NP	0.1		GTCATCCTCAGTAGGG-1	1.06058	NT control
GTCATTTGTACAGAGC-1	0.626821	0.675178	NT control		GTCATTTGTACAGAGC-1	0.626821	0.675178	NT	0.1		GTCATTTGTACAGAGC-1	1.04061	NT control
GTCCACTAGTGAATAC-1	-2.29953	-0.928784	NT control		GTCCACTAGTGAATAC-1	-2.29953	-0.928784	NT	0.118642		GTCCACTAGTGAATAC-1	1.12194	NT control
GTCCACTGTAGGAGTC-1	3.43577	0.217533	SMARCA4		GTCCACTGTAGGAGTC-1	3.43577	0.217533	SMARCA4 KO	0.1		GTCCACTGTAGGAGTC-1	0.869082	SMARCA4
GTCCCATTCTATCGGA-1	1.66894	1.32773	NT control		GTCCCATTCTATCGGA-1	1.66894	1.32773	NT	0.1		GTCCCATTCTATCGGA-1	1.04144	NT control
GTCCTCATCATTGCGA-1	-3.19054	-0.182438	NT control		GTCCTCATCATTGCGA-1	-3.19054	-0.182438	NT	0.133621		GTCCTCATCATTGCGA-1	1.12956	NT control
GTCGCGAAGTAGAATC-1	1.89705	-1.7603	SMARCB1		GTCGCGAAGTAGAATC-1	1.89705	-1.7603	SMARCB1 KO	0.200785		GTCGCGAAGTAGAATC-1	1.20278	SMARCB1
GTCGTAAAGCAGTAAT-1	0.535835	3.07807	NT control		GTCGTAAAGCAGTAAT-1	0.535835	3.07807	NT	0.1		GTCGTAAAGCAGTAAT-1	0.933582	NT control
GTCGTAAAGGGCAGGA-1	-0.324724	-0.579048	NT control		GTCGTAAAGGGCAGGA-1	-0.324724	-0.579048	NT	0.1		GTCGTAAAGGGCAGGA-1	0.97283	NT control
GTCGTTCGTGATACAA-1	4.81996	-1.06564	SMARCB1		GTCGTTCGTGATACAA-1	4.81996	-1.06564	SMARCB1 KO	0.17371		GTCGTTCGTGATACAA-1	1.17373	SMARCB1
GTCGTTCGTGTTACAC-1	-2.84465	-3.25302	NT control		GTCGTTCGTGTTACAC-1	-2.84465	-3.25302	NTvalid NP	0.13077		GTCGTTCGTGTTACAC-1	1.13386	NT control
GTCTACCTCACGTCCT-1	-2.72275	-3.27305	NT control		GTCTACCTCACGTCCT-1	-2.72275	-3.27305	NTvalid NP	0.1		GTCTACCTCACGTCCT-1	0.989288	NT control
GTCTAGATCCTTCTAA-1	0.791759	0.813713	NT control		GTCTAGATCCTTCTAA-1	0.791759	0.813713	NT	0.143646		GTCTAGATCCTTCTAA-1	1.14644	NT control
GTCTCACCAACGATCT-1	-1.35068	1.22122	NT control		GTCTCACCAACGATCT-1	-1.35068	1.22122	NTvalid NP	0.1		GTCTCACCAACGATCT-1	1.00452	NT control
GTCTCACCATCCGAAT-1	-0.773654	1.03629	NT control		GTCTCACCATCCGAAT-1	-0.773654	1.03629	NTvalid NP	0.1		GTCTCACCATCCGAAT-1	0.923318	NT control
GTCTGTCCACTGCGTG-1	-1.19384	1.1683	NT control		GTCTGTCCACTGCGTG-1	-1.19384	1.1683	NT	0.1		GTCTGTCCACTGCGTG-1	0.967468	NT control
GTCTGTCTCATTACGG-1	-0.38124	-0.302948	NT control		GTCTGTCTCATTACGG-1	-0.38124	-0.302948	NT	0.1		GTCTGTCTCATTACGG-1	0.943152	NT control
GTGACGCAGGACAACC-1	-2.07161	-2.73984	CTNNB1		GTGACGCAGGACAACC-1	-2.07161	-2.73984	CTNNB1 KO	0.1		GTGACGCAGGACAACC-1	1.08806	CTNNB1
GTGAGTTAGAGATCGC-1	-2.49423	-0.0494633	SOX9		GTGAGTTAGAGATCGC-1	-2.49423	-0.0494633	SOX9 KO	0.13939		GTGAGTTAGAGATCGC-1	1.13906	SOX9
GTGCACGTCACTTATC-1	-0.813384	-0.523853	NT control		GTGCACGTCACTTATC-1	-0.813384	-0.523853	NT	0.1		GTGCACGTCACTTATC-1	1.07212	NT control
GTGCAGCCAACTCGTA-1	2.2263	-0.456153	NT control		GTGCAGCCAACTCGTA-1	2.2263	-0.456153	NT	0.1		GTGCAGCCAACTCGTA-1	1.02873	NT control
GTGCAGCCACCATAAC-1	-0.346407	1.8302	NT control		GTGCAGCCACCATAAC-1	-0.346407	1.8302	NTvalid NP	0.152884		GTGCAGCCACCATAAC-1	1.14012	NT control
GTGCAGCGTACTAACC-1	-0.695252	-3.54303	CTNNB1		GTGCAGCGTACTAACC-1	-0.695252	-3.54303	CTNNB1 KO	0.101143		GTGCAGCGTACTAACC-1	1.09958	CTNNB1
GTGCAGCGTCTTCAAG-1	-2.81901	1.7588	NT control		GTGCAGCGTCTTCAAG-1	-2.81901	1.7588	NT	0.1		GTGCAGCGTCTTCAAG-1	0.937386	NT control
GTGCGTGCACTTGTCC-1	-3.03975	-1.15598	NT control		GTGCGTGCACTTGTCC-1	-3.03975	-1.15598	NT	0.122378		GTGCGTGCACTTGTCC-1	1.11369	NT control
GTGCGTGCAGACCGCT-1	-2.32365	1.58341	NT control		GTGCGTGCAGACCGCT-1	-2.32365	1.58341	NTvalid NP	0.1		GTGCGTGCAGACCGCT-1	0.747731	NT control
GTGCTGGCACCGGCTA-1	-3.32579	0.755286	NT control		GTGCTGGCACCGGCTA-1	-3.32579	0.755286	NTvalid NP	0.1		GTGCTGGCACCGGCTA-1	1.09202	NT control
GTGCTGGTCGCCATAA-1	-0.5144	0.394311	NT control		GTGCTGGTCGCCATAA-1	-0.5144	0.394311	NT	0.1		GTGCTGGTCGCCATAA-1	1.09809	NT control
GTGCTTCGTATGAGGC-1	0.197691	0.0909026	NT control		GTGCTTCGTATGAGGC-1	0.197691	0.0909026	NT	0.1		GTGCTTCGTATGAGGC-1	1.0323	NT control
GTGCTTCGTCGCGGTT-1	2.00035	-0.837157	NT control		GTGCTTCGTCGCGGTT-1	2.00035	-0.837157	NTvalid NP	0.1		GTGCTTCGTCGCGGTT-1	1.09193	NT control
GTGCTTCGTCGTTGGC-1	1.37202	0.415596	SMARCB1		GTGCTTCGTCGTTGGC-1	1.37202	0.415596	SMARCB1 KO	0.1		GTGCTTCGTCGTTGGC-1	0.981229	SMARCB1
GTGCTTCTCCGAGCTG-1	-2.59171	-3.5761	CTNNB1		GTGCTTCTCCGAGCTG-1	-2.59171	-3.5761	CTNNB1 KO	0.219518		GTGCTTCTCCGAGCTG-1	1.22081	CTNNB1
GTGCTTCTCTCAGGCG-1	-2.99644	-2.00015	NT control		GTGCTTCTCTCAGGCG-1	-2.99644	-2.00015	NT	0.118137		GTGCTTCTCTCAGGCG-1	1.1227	NT control
GTGGAAGTCCAAGCAT-1	0.680929	0.514253	NT control		GTGGAAGTCCAAGCAT-1	0.680929	0.514253	NTvalid NP	0.1		GTGGAAGTCCAAGCAT-1	1.06042	NT control
GTGGCGTAGACGCCCT-1	0.43166	0.485791	NT control		GTGGCGTAGACGCCCT-1	0.43166	0.485791	NT	0.1		GTGGCGTAGACGCCCT-1	1.01598	NT control
GTGGCGTTCGACCATA-1	-1.37171	-3.55312	CTNNB1		GTGGCGTTCGACCATA-1	-1.37171	-3.55312	CTNNB1 KO	0.1		GTGGCGTTCGACCATA-1	0.996146	CTNNB1
GTGGGAACAATCTGCA-1	-0.741527	-3.6847	NT control		GTGGGAACAATCTGCA-1	-0.741527	-3.6847	NTvalid NP	0.1		GTGGGAACAATCTGCA-1	1.05383	NT control
GTGGGAACATGTGACT-1	1.18559	-3.60472	SOX9		GTGGGAACATGTGACT-1	1.18559	-3.60472	SOX9 KO	0.244319		GTGGGAACATGTGACT-1	1.24645	SOX9
GTGGGAAGTCTACGAT-1	-0.668771	2.17807	NT control		GTGGGAAGTCTACGAT-1	-0.668771	2.17807	NT	0.1		GTGGGAAGTCTACGAT-1	0.93102	NT control
GTGGTTAGTGTGCTTA-1	-1.61994	1.1195	NT control		GTGGTTAGTGTGCTTA-1	-1.61994	1.1195	NT	0.1		GTGGTTAGTGTGCTTA-1	0.836042	NT control
GTGTAACGTATTGAGA-1	4.25749	-0.416977	SMARCB1		GTGTAACGTATTGAGA-1	4.25749	-0.416977	SMARCB1 KO	0.196225		GTGTAACGTATTGAGA-1	1.192	SMARCB1
GTGTCCTAGCCGTTAT-1	-1.46059	-4.38511	CTNNB1		GTGTCCTAGCCGTTAT-1	-1.46059	-4.38511	CTNNB1 KO	0.1		GTGTCCTAGCCGTTAT-1	1.02748	CTNNB1
GTGTCCTAGCTCTATG-1	-0.112441	0.729261	NT control		GTGTCCTAGCTCTATG-1	-0.112441	0.729261	NT	0.1		GTGTCCTAGCTCTATG-1	0.988152	NT control
GTGTCCTTCGAGAACG-1	4.00042	-0.263218	SMARCA4		GTGTCCTTCGAGAACG-1	4.00042	-0.263218	SMARCA4 KO	0.231692		GTGTCCTTCGAGAACG-1	1.2297	SMARCA4
GTGTGATAGGTCCGAA-1	-3.1379	-0.772248	NT control		GTGTGATAGGTCCGAA-1	-3.1379	-0.772248	NTvalid NP	0.1		GTGTGATAGGTCCGAA-1	0.938763	NT control
GTGTGGCAGGGCAGAG-1	-0.790011	-3.7589	CTNNB1		GTGTGGCAGGGCAGAG-1	-0.790011	-3.7589	CTNNB1 KO	0.234026		GTGTGGCAGGGCAGAG-1	1.22708	CTNNB1
GTGTGGCTCTTCTTCC-1	-2.7293	1.02228	NT control		GTGTGGCTCTTCTTCC-1	-2.7293	1.02228	NTvalid NP	0.1		GTGTGGCTCTTCTTCC-1	1.02907	NT control
GTGTTCCAGATGCTTC-1	-1.48227	2.5363	SOX9		GTGTTCCAGATGCTTC-1	-1.48227	2.5363	SOX9 KO	0.1		GTGTTCCAGATGCTTC-1	0.558503	SOX9
GTTACAGCAGAGAATT-1	0.954095	-2.81056	NT control		GTTACAGCAGAGAATT-1	0.954095	-2.81056	NT	0.101343		GTTACAGCAGAGAATT-1	1.10171	NT control
GTTACCCGTCAGGTGA-1	0.407104	0.747722	SMARCB1		GTTACCCGTCAGGTGA-1	0.407104	0.747722	SMARCB1 KO	0.125953		GTTACCCGTCAGGTGA-1	1.12311	SMARCB1
GTTACGAAGGTCGAGT-1	-1.29597	-3.34506	CTNNB1		GTTACGAAGGTCGAGT-1	-1.29597	-3.34506	CTNNB1 KO	0.143782		GTTACGAAGGTCGAGT-1	1.13849	CTNNB1
GTTACGATCACATACG-1	3.98158	1.45125	SMARCA4		GTTACGATCACATACG-1	3.98158	1.45125	SMARCA4 KO	0.1		GTTACGATCACATACG-1	1.03659	SMARCA4
GTTAGACCAAAGAGTT-1	-0.486458	-4.10642	CTNNB1		GTTAGACCAAAGAGTT-1	-0.486458	-4.10642	CTNNB1 KO	0.405359		GTTAGACCAAAGAGTT-1	1.40722	CTNNB1
GTTAGACTCCACACCT-1	1.33409	1.60741	NT control		GTTAGACTCCACACCT-1	1.33409	1.60741	NTvalid NP	0.1		GTTAGACTCCACACCT-1	1.01417	NT control
GTTATGGAGATTGATG-1	-1.62296	-3.09605	CTNNB1		GTTATGGAGATTGATG-1	-1.62296	-3.09605	CTNNB1 KO	0.235871		GTTATGGAGATTGATG-1	1.2375	CTNNB1
GTTATGGAGCCTATCA-1	-2.01278	0.972961	NT control		GTTATGGAGCCTATCA-1	-2.01278	0.972961	NT	0.1		GTTATGGAGCCTATCA-1	0.984298	NT control
GTTATGGCAACCGATT-1	-1.54383	4.19539	NT control		GTTATGGCAACCGATT-1	-1.54383	4.19539	NT	0.1		GTTATGGCAACCGATT-1	0.938125	NT control
GTTATGGGTAGCACGA-1	-1.86792	-1.055	NT control		GTTATGGGTAGCACGA-1	-1.86792	-1.055	NTvalid NP	0.167578		GTTATGGGTAGCACGA-1	1.16433	NT control
GTTATGGTCCCAACTC-1	-2.87637	-2.73733	NT control		GTTATGGTCCCAACTC-1	-2.87637	-2.73733	NTvalid NP	0.1		GTTATGGTCCCAACTC-1	1.08907	NT control
GTTATGGTCCCTCAAC-1	4.52334	-0.968966	SMARCB1		GTTATGGTCCCTCAAC-1	4.52334	-0.968966	SMARCB1 KO	0.1		GTTATGGTCCCTCAAC-1	1.02595	SMARCB1
GTTCATTAGCTGACAG-1	-0.512379	-1.86251	NT control		GTTCATTAGCTGACAG-1	-0.512379	-1.86251	NT	0.1		GTTCATTAGCTGACAG-1	1.00272	NT control
GTTCATTTCCGCGGAT-1	-0.973144	0.540884	NT control		GTTCATTTCCGCGGAT-1	-0.973144	0.540884	NT	0.1		GTTCATTTCCGCGGAT-1	1.05457	NT control
GTTCCGTCAATCGAAA-1	-0.670417	-2.14556	NT control		GTTCCGTCAATCGAAA-1	-0.670417	-2.14556	NT	0.21991		GTTCCGTCAATCGAAA-1	1.22199	NT control
GTTCCGTGTGGTAACG-1	4.15699	1.26877	SMARCA4		GTTCCGTGTGGTAACG-1	4.15699	1.26877	SMARCA4 KO	0.1		GTTCCGTGTGGTAACG-1	0.870626	SMARCA4
GTTCCGTGTTTACCTT-1	1.47566	-0.410237	NT control		GTTCCGTGTTTACCTT-1	1.47566	-0.410237	NT	0.202165		GTTCCGTGTTTACCTT-1	1.19788	NT control
GTTCGCTCATGAATAG-1	-0.406218	-1.03602	NT control		GTTCGCTCATGAATAG-1	-0.406218	-1.03602	NT	0.1		GTTCGCTCATGAATAG-1	0.993257	NT control
GTTCGCTGTAGTCTTG-1	4.16234	0.890236	SMARCA4		GTTCGCTGTAGTCTTG-1	4.16234	0.890236	SMARCA4 KO	0.1		GTTCGCTGTAGTCTTG-1	1.10028	SMARCA4
GTTCTATAGGCCTTCG-1	4.52443	0.671891	SMARCA4		GTTCTATAGGCCTTCG-1	4.52443	0.671891	SMARCA4 KO	0.1		GTTCTATAGGCCTTCG-1	1.02311	SMARCA4
GTTCTATGTCTAGATC-1	-1.4833	-3.41935	CTNNB1		GTTCTATGTCTAGATC-1	-1.4833	-3.41935	CTNNB1 KO	0.149137		GTTCTATGTCTAGATC-1	1.15257	CTNNB1
GTTCTATTCATGTCAG-1	-1.269	0.120341	NT control		GTTCTATTCATGTCAG-1	-1.269	0.120341	NT	0.1		GTTCTATTCATGTCAG-1	1.04487	NT control
GTTCTATTCCTATGGA-1	-0.712772	1.66525	NT control		GTTCTATTCCTATGGA-1	-0.712772	1.66525	NT	0.1		GTTCTATTCCTATGGA-1	1.00577	NT control
GTTGAACCAAACTAGA-1	0.536891	-3.88721	SOX9		GTTGAACCAAACTAGA-1	0.536891	-3.88721	SOX9 KO	0.226614		GTTGAACCAAACTAGA-1	1.22736	SOX9
GTTGAACGTGTCCGTG-1	4.8245	0.13447	SMARCA4		GTTGAACGTGTCCGTG-1	4.8245	0.13447	SMARCA4 KO	0.279595		GTTGAACGTGTCCGTG-1	1.27389	SMARCA4
GTTGAACTCGACCTAA-1	-1.65596	2.894	NT control		GTTGAACTCGACCTAA-1	-1.65596	2.894	NTvalid NP	0.1		GTTGAACTCGACCTAA-1	1.04009	NT control
GTTGTAGAGAAACTAC-1	0.514216	2.03645	NT control		GTTGTAGAGAAACTAC-1	0.514216	2.03645	NT	0.1		GTTGTAGAGAAACTAC-1	0.969958	NT control
GTTGTAGCACAGCCTG-1	1.28943	0.79288	NT control		GTTGTAGCACAGCCTG-1	1.28943	0.79288	NT	0.1		GTTGTAGCACAGCCTG-1	1.0829	NT control
GTTGTCCCACGCAGTC-1	4.52284	0.225117	SMARCA4		GTTGTCCCACGCAGTC-1	4.52284	0.225117	SMARCA4 KO	0.208543		GTTGTCCCACGCAGTC-1	1.21691	SMARCA4
GTTGTGAGTGAACGGT-1	-1.50953	-2.97388	CTNNB1		GTTGTGAGTGAACGGT-1	-1.50953	-2.97388	CTNNB1 KO	0.29522		GTTGTGAGTGAACGGT-1	1.28813	CTNNB1
GTTTACTAGTCGCTAT-1	-0.590947	-3.89834	CTNNB1		GTTTACTAGTCGCTAT-1	-0.590947	-3.89834	CTNNB1 KO	0.127633		GTTTACTAGTCGCTAT-1	1.13544	CTNNB1
GTTTACTTCGACATTG-1	2.86531	-0.72389	NT control		GTTTACTTCGACATTG-1	2.86531	-0.72389	NT	0.1		GTTTACTTCGACATTG-1	1.07406	NT control
GTTTGGAAGACTCTTG-1	-3.13956	0.132833	NT control		GTTTGGAAGACTCTTG-1	-3.13956	0.132833	NT	0.1		GTTTGGAAGACTCTTG-1	1.02229	NT control
GTTTGGAGTCATCACA-1	-3.10269	1.69034	NT control		GTTTGGAGTCATCACA-1	-3.10269	1.69034	NTvalid NP	0.1		GTTTGGAGTCATCACA-1	1.09701	NT control
GTTTGGAGTTGCGTAT-1	1.26457	1.4983	NT control		GTTTGGAGTTGCGTAT-1	1.26457	1.4983	NT	0.1		GTTTGGAGTTGCGTAT-1	1.00819	NT control
GTTTGGATCTATTCGT-1	-2.50431	2.66755	NT control		GTTTGGATCTATTCGT-1	-2.50431	2.66755	NT	0.1		GTTTGGATCTATTCGT-1	1.09357	NT control
TAACACGCACTTACAG-1	0.261621	-0.512385	NT control		TAACACGCACTTACAG-1	0.261621	-0.512385	NT	0.133035		TAACACGCACTTACAG-1	1.13593	NT control
TAACACGTCCAACCAA-1	1.21356	2.97769	NT control		TAACACGTCCAACCAA-1	1.21356	2.97769	NTvalid NP	0.1		TAACACGTCCAACCAA-1	1.08181	NT control
TAACACGTCGCGTTTC-1	-1.87878	-1.87477	NT control		TAACACGTCGCGTTTC-1	-1.87878	-1.87477	NT	0.111316		TAACACGTCGCGTTTC-1	1.11036	NT control
TAACACGTCTGAATGC-1	-2.96672	-1.24289	NT control		TAACACGTCTGAATGC-1	-2.96672	-1.24289	NTvalid NP	0.1		TAACACGTCTGAATGC-1	1.0192	NT control
TAACCAGAGAGTGACC-1	1.21516	1.94041	NT control		TAACCAGAGAGTGACC-1	1.21516	1.94041	NT	0.222872		TAACCAGAGAGTGACC-1	1.22239	NT control
TAACCAGTCCAGTGCG-1	-2.30473	-3.70035	NT control		TAACCAGTCCAGTGCG-1	-2.30473	-3.70035	NTvalid NP	0.19005		TAACCAGTCCAGTGCG-1	1.19096	NT control
TAACGACTCTTTGCGC-1	-2.34081	1.76471	NT control		TAACGACTCTTTGCGC-1	-2.34081	1.76471	NTvalid NP	0.1		TAACGACTCTTTGCGC-1	1.08912	NT control
TAACTTCTCCGCTAGG-1	0.0758587	-0.544782	SMARCB1		TAACTTCTCCGCTAGG-1	0.0758587	-0.544782	SMARCB1 KO	0.1		TAACTTCTCCGCTAGG-1	1.03405	SMARCB1
TAACTTCTCGTGGTAT-1	4.13071	-0.724857	SMARCB1		TAACTTCTCGTGGTAT-1	4.13071	-0.724857	SMARCB1 KO	0.209682		TAACTTCTCGTGGTAT-1	1.20571	SMARCB1
TAAGCACGTCGGTGAA-1	-0.841553	2.46713	NT control		TAAGCACGTCGGTGAA-1	-0.841553	2.46713	NT	0.1		TAAGCACGTCGGTGAA-1	1.09553	NT control
TAAGCCAAGGACACTG-1	0.917807	2.61444	SMARCB1		TAAGCCAAGGACACTG-1	0.917807	2.61444	SMARCB1 KO	0.153496		TAAGCCAAGGACACTG-1	1.1554	SMARCB1
TAAGCCACAAGCTGCC-1	-3.66418	0.547796	NT control		TAAGCCACAAGCTGCC-1	-3.66418	0.547796	NTvalid NP	0.1		TAAGCCACAAGCTGCC-1	1.0117	NT control
TAAGCCAGTTTCCATT-1	3.80915	1.21294	SMARCA4		TAAGCCAGTTTCCATT-1	3.80915	1.21294	SMARCA4 KO	0.1		TAAGCCAGTTTCCATT-1	0.894806	SMARCA4
TAAGCCATCTCATGCC-1	1.53584	-3.61009	SOX9		TAAGCCATCTCATGCC-1	1.53584	-3.61009	SOX9 KO	0.163905		TAAGCCATCTCATGCC-1	1.15685	SOX9
TAAGCGTAGTGGACTG-1	1.58326	1.23361	NT control		TAAGCGTAGTGGACTG-1	1.58326	1.23361	NTvalid NP	0.1		TAAGCGTAGTGGACTG-1	0.819322	NT control
TAAGCGTGTCAAAGCG-1	0.0211814	-0.227788	NT control		TAAGCGTGTCAAAGCG-1	0.0211814	-0.227788	NT	0.1		TAAGCGTGTCAAAGCG-1	1.00016	NT control
TAATTCCAGAGTCAAT-1	-2.33441	0.165731	NT control		TAATTCCAGAGTCAAT-1	-2.33441	0.165731	NTvalid NP	0.1		TAATTCCAGAGTCAAT-1	0.96899	NT control
TAATTCCTCACCGGGT-1	-1.57099	-4.66704	CTNNB1		TAATTCCTCACCGGGT-1	-1.57099	-4.66704	CTNNB1 KO	0.121801		TAATTCCTCACCGGGT-1	1.11881	CTNNB1
TAATTCCTCACTGATG-1	-1.00204	1.77521	NT control		TAATTCCTCACTGATG-1	-1.00204	1.77521	NT	0.1		TAATTCCTCACTGATG-1	0.944843	NT control
TACACCCCAACTTGGT-1	-2.05843	-0.134722	NT control		TACACCCCAACTTGGT-1	-2.05843	-0.134722	NT	0.1		TACACCCCAACTTGGT-1	0.974549	NT control
TACACCCTCAAAGACA-1	1.94674	1.13086	NT control		TACACCCTCAAAGACA-1	1.94674	1.13086	NT	0.1		TACACCCTCAAAGACA-1	0.973387	NT control
TACAGGTTCATCGCTC-1	-2.92464	-3.86615	NT control		TACAGGTTCATCGCTC-1	-2.92464	-3.86615	NTvalid NP	0.1		TACAGGTTCATCGCTC-1	1.02278	NT control
TACATTCGTGTCCACG-1	4.2097	-1.20671	SOX9		TACATTCGTGTCCACG-1	4.2097	-1.20671	SOX9 KO	0.100454		TACATTCGTGTCCACG-1	1.09839	SOX9
TACCCACTCTTACTGT-1	1.05277	-3.50325	SOX9		TACCCACTCTTACTGT-1	1.05277	-3.50325	SOX9 KO	0.516638		TACCCACTCTTACTGT-1	1.51556	SOX9
TACCCGTAGGATGAGA-1	-2.47782	-2.99457	CTNNB1		TACCCGTAGGATGAGA-1	-2.47782	-2.99457	CTNNB1 KO	0.105186		TACCCGTAGGATGAGA-1	1.1105	CTNNB1
TACCCGTTCCTTTAGT-1	4.05052	0.962912	SMARCA4		TACCCGTTCCTTTAGT-1	4.05052	0.962912	SMARCA4 KO	0.1		TACCCGTTCCTTTAGT-1	0.998001	SMARCA4
TACCGGGAGACCAACG-1	-0.286406	-3.93922	SOX9		TACCGGGAGACCAACG-1	-0.286406	-3.93922	SOX9 KO	0.41629		TACCGGGAGACCAACG-1	1.41965	SOX9
TACCGGGAGACCCGCT-1	0.744587	-3.42361	SOX9		TACCGGGAGACCCGCT-1	0.744587	-3.42361	SOX9 KO	0.48107		TACCGGGAGACCCGCT-1	1.49424	SOX9
TACCGGGAGCAACAGC-1	-2.00448	0.878147	NT control		TACCGGGAGCAACAGC-1	-2.00448	0.878147	NTvalid NP	0.1		TACCGGGAGCAACAGC-1	1.07414	NT control
TACCGGGTCAAGTAAG-1	-1.0708	-2.20666	NT control		TACCGGGTCAAGTAAG-1	-1.0708	-2.20666	NT	0.1		TACCGGGTCAAGTAAG-1	1.08225	NT control
TACCTCGCACTACAGT-1	-2.23374	-4.27198	CTNNB1		TACCTCGCACTACAGT-1	-2.23374	-4.27198	CTNNB1 KO	0.404677		TACCTCGCACTACAGT-1	1.40595	CTNNB1
TACCTGCTCGAGAATA-1	-1.4182	5.21024	CTNNB1		TACCTGCTCGAGAATA-1	-1.4182	5.21024	CTNNB1 KO	0.1		TACCTGCTCGAGAATA-1	1.01779	CTNNB1
TACGCTCTCCCATAGA-1	-1.99766	-4.15013	CTNNB1		TACGCTCTCCCATAGA-1	-1.99766	-4.15013	CTNNB1 KO	0.216812		TACGCTCTCCCATAGA-1	1.20568	CTNNB1
TACGCTCTCGCTAGCG-1	0.0728604	-3.73941	CTNNB1		TACGCTCTCGCTAGCG-1	0.0728604	-3.73941	CTNNB1 KO	0.10287		TACGCTCTCGCTAGCG-1	1.10612	CTNNB1
TACGGGCCACAGCCAC-1	4.22482	-1.6371	SMARCB1		TACGGGCCACAGCCAC-1	4.22482	-1.6371	SMARCB1 KO	0.1		TACGGGCCACAGCCAC-1	1.07575	SMARCB1
TACGGGCGTGTCTTAG-1	1.65868	-0.76677	NT control		TACGGGCGTGTCTTAG-1	1.65868	-0.76677	NTvalid NP	0.1		TACGGGCGTGTCTTAG-1	0.950144	NT control
TACGTCCGTTGCGAAG-1	3.64929	1.59507	NT control		TACGTCCGTTGCGAAG-1	3.64929	1.59507	NT	0.1		TACGTCCGTTGCGAAG-1	0.94306	NT control
TACTGCCGTTGGGTAG-1	0.047853	0.632124	NT control		TACTGCCGTTGGGTAG-1	0.047853	0.632124	NTvalid NP	0.1		TACTGCCGTTGGGTAG-1	1.02474	NT control
TACTTACAGCGACAGT-1	4.78374	-1.45359	SMARCB1		TACTTACAGCGACAGT-1	4.78374	-1.45359	SMARCB1 KO	0.182237		TACTTACAGCGACAGT-1	1.1808	SMARCB1
TACTTACGTTAGGGAC-1	-0.944499	-3.3199	CTNNB1		TACTTACGTTAGGGAC-1	-0.944499	-3.3199	CTNNB1 KO	0.15286		TACTTACGTTAGGGAC-1	1.14324	CTNNB1
TAGACCAAGCCATCCG-1	-2.87879	-0.976284	NT control		TAGACCAAGCCATCCG-1	-2.87879	-0.976284	NT	0.1		TAGACCAAGCCATCCG-1	1.07527	NT control
TAGACCAAGTCAAGCG-1	-2.75256	-3.67199	CTNNB1		TAGACCAAGTCAAGCG-1	-2.75256	-3.67199	CTNNB1 KO	0.158544		TAGACCAAGTCAAGCG-1	1.15567	CTNNB1
TAGACTGAGCCAGTAG-1	-2.11938	-3.40293	CTNNB1		TAGACTGAGCCAGTAG-1	-2.11938	-3.40293	CTNNB1 KO	0.104983		TAGACTGAGCCAGTAG-1	1.1084	CTNNB1
TAGACTGCAAGTGTCT-1	-0.284005	2.54984	NT control		TAGACTGCAAGTGTCT-1	-0.284005	2.54984	NT	0.1		TAGACTGCAAGTGTCT-1	0.910464	NT control
TAGACTGCATGGAACG-1	0.31454	0.596274	NT control		TAGACTGCATGGAACG-1	0.31454	0.596274	NTvalid NP	0.1		TAGACTGCATGGAACG-1	1.05586	NT control
TAGACTGGTTAGTCGT-1	-3.08183	0.0894297	NT control		TAGACTGGTTAGTCGT-1	-3.08183	0.0894297	NT	0.1		TAGACTGGTTAGTCGT-1	0.89314	NT control
TAGAGTCGTACTCGAT-1	-2.79426	-0.180104	NT control		TAGAGTCGTACTCGAT-1	-2.79426	-0.180104	NTvalid NP	0.1		TAGAGTCGTACTCGAT-1	0.937279	NT control
TAGAGTCGTGCTGCAC-1	4.05107	0.235133	SMARCA4		TAGAGTCGTGCTGCAC-1	4.05107	0.235133	SMARCA4 KO	0.273216		TAGAGTCGTGCTGCAC-1	1.27337	SMARCA4
TAGATCGCAGACAATA-1	0.288442	2.50277	NT control		TAGATCGCAGACAATA-1	0.288442	2.50277	NTvalid NP	0.1		TAGATCGCAGACAATA-1	1.00409	NT control
TAGCACAAGGGCAACT-1	-2.08542	-4.0208	CTNNB1		TAGCACAAGGGCAACT-1	-2.08542	-4.0208	CTNNB1 KO	0.163259		TAGCACAAGGGCAACT-1	1.1655	CTNNB1
TAGCACAGTCGACTTA-1	-1.75757	-3.50987	CTNNB1		TAGCACAGTCGACTTA-1	-1.75757	-3.50987	CTNNB1 KO	0.214788		TAGCACAGTCGACTTA-1	1.22393	CTNNB1
TAGGAGGGTCTCGGGT-1	-0.603438	1.83446	NT control		TAGGAGGGTCTCGGGT-1	-0.603438	1.83446	NT	0.1		TAGGAGGGTCTCGGGT-1	0.980313	NT control
TAGGAGGTCCGACAGC-1	0.527157	1.26489	SMARCB1		TAGGAGGTCCGACAGC-1	0.527157	1.26489	SMARCB1 KO	0.1		TAGGAGGTCCGACAGC-1	0.891266	SMARCB1
TAGGAGGTCGACATAC-1	-2.01587	1.8554	NT control		TAGGAGGTCGACATAC-1	-2.01587	1.8554	NT	0.1		TAGGAGGTCGACATAC-1	1.08143	NT control
TAGGGTTCACTGAATC-1	-2.44349	-0.495032	NT control		TAGGGTTCACTGAATC-1	-2.44349	-0.495032	NT	0.14607		TAGGGTTCACTGAATC-1	1.13834	NT control
TAGGTACCAGTGCGCT-1	-2.06018	-3.7231	CTNNB1		TAGGTACCAGTGCGCT-1	-2.06018	-3.7231	CTNNB1 KO	0.155841		TAGGTACCAGTGCGCT-1	1.15446	CTNNB1
TAGGTACGTCCTCATC-1	-3.08451	0.603172	NT control		TAGGTACGTCCTCATC-1	-3.08451	0.603172	NT	0.144889		TAGGTACGTCCTCATC-1	1.14174	NT control
TAGGTTGCATGGAACG-1	-2.95778	1.5407	NT control		TAGGTTGCATGGAACG-1	-2.95778	1.5407	NT	0.1		TAGGTTGCATGGAACG-1	1.01344	NT control
TAGGTTGGTGTCCATA-1	-2.53206	-1.38805	NT control		TAGGTTGGTGTCCATA-1	-2.53206	-1.38805	NT	0.12575		TAGGTTGGTGTCCATA-1	1.11806	NT control
TAGGTTGGTTCCGCTT-1	-2.95345	-0.97182	NT control		TAGGTTGGTTCCGCTT-1	-2.95345	-0.97182	NT	0.1		TAGGTTGGTTCCGCTT-1	1.02394	NT control
TATACCTAGTGATCGG-1	0.657077	1.90477	NT control		TATACCTAGTGATCGG-1	0.657077	1.90477	NT	0.1		TATACCTAGTGATCGG-1	1.03611	NT control
TATACCTGTACCTAGT-1	-2.41485	-2.83355	CTNNB1		TATACCTGTACCTAGT-1	-2.41485	-2.83355	CTNNB1 KO	0.1		TATACCTGTACCTAGT-1	1.09672	CTNNB1
TATATCCGTACGAAAT-1	-2.73828	-0.708429	NT control		TATATCCGTACGAAAT-1	-2.73828	-0.708429	NT	0.1		TATATCCGTACGAAAT-1	1.00252	NT control
TATCAGGAGCAGCAGT-1	4.70403	0.640445	SMARCA4		TATCAGGAGCAGCAGT-1	4.70403	0.640445	SMARCA4 KO	0.1431		TATCAGGAGCAGCAGT-1	1.14531	SMARCA4
TATCAGGCACTTCAAG-1	-0.972662	2.32358	SMARCA4		TATCAGGCACTTCAAG-1	-0.972662	2.32358	SMARCA4 KO	0.1		TATCAGGCACTTCAAG-1	0.959457	SMARCA4
TATCAGGGTGCGCTCA-1	1.08128	0.846434	NT control		TATCAGGGTGCGCTCA-1	1.08128	0.846434	NT	0.1		TATCAGGGTGCGCTCA-1	0.960568	NT control
TATCCTAGTGGGAGAG-1	1.29905	1.3504	NT control		TATCCTAGTGGGAGAG-1	1.29905	1.3504	NT	0.1		TATCCTAGTGGGAGAG-1	0.997858	NT control
TATCCTAGTTACGTAC-1	0.499947	-0.00559404	NT control		TATCCTAGTTACGTAC-1	0.499947	-0.00559404	NT	0.11811		TATCCTAGTTACGTAC-1	1.11911	NT control
TATCCTAGTTGGATCT-1	-1.65849	-4.64874	CTNNB1		TATCCTAGTTGGATCT-1	-1.65849	-4.64874	CTNNB1 KO	0.34106		TATCCTAGTTGGATCT-1	1.3484	CTNNB1
TATCCTATCAGCCCAG-1	3.42168	1.04315	NT control		TATCCTATCAGCCCAG-1	3.42168	1.04315	NT	0.1		TATCCTATCAGCCCAG-1	0.974259	NT control
TATCGCCGTCACATTG-1	1.16232	2.04933	NT control		TATCGCCGTCACATTG-1	1.16232	2.04933	NT	0.1		TATCGCCGTCACATTG-1	1.0335	NT control
TATCGCCTCCATGAGT-1	3.56935	-1.75694	NT control		TATCGCCTCCATGAGT-1	3.56935	-1.75694	NT	0.124836		TATCGCCTCCATGAGT-1	1.12652	NT control
TATCTGTTCAGACCGC-1	-0.597286	-0.0663807	NT control		TATCTGTTCAGACCGC-1	-0.597286	-0.0663807	NT	0.1		TATCTGTTCAGACCGC-1	1.0815	NT control
TATGTTCGTTCCAGGC-1	4.29594	-0.555818	SMARCB1		TATGTTCGTTCCAGGC-1	4.29594	-0.555818	SMARCB1 KO	0.1		TATGTTCGTTCCAGGC-1	1.0952	SMARCB1
TATGTTCTCGCCAGTG-1	-1.65537	-2.83169	CTNNB1		TATGTTCTCGCCAGTG-1	-1.65537	-2.83169	CTNNB1 KO	0.1		TATGTTCTCGCCAGTG-1	1.04975	CTNNB1
TATTCCAGTCATGGCC-1	-0.842009	-3.19834	CTNNB1		TATTCCAGTCATGGCC-1	-0.842009	-3.19834	CTNNB1 KO	0.186263		TATTCCAGTCATGGCC-1	1.18788	CTNNB1
TATTCCATCGAGAGAC-1	-1.45855	-3.73874	CTNNB1		TATTCCATCGAGAGAC-1	-1.45855	-3.73874	CTNNB1 KO	0.148347		TATTCCATCGAGAGAC-1	1.15025	CTNNB1
TATTCCATCTGGGCCA-1	-3.3179	1.16772	NT control		TATTCCATCTGGGCCA-1	-3.3179	1.16772	NTvalid NP	0.1		TATTCCATCTGGGCCA-1	1.01845	NT control
TATTGCTTCGTAGTGT-1	4.16666	-0.0373213	SMARCB1		TATTGCTTCGTAGTGT-1	4.16666	-0.0373213	SMARCB1 KO	0.113876		TATTGCTTCGTAGTGT-1	1.11854	SMARCB1
TATTGGGAGCCTGTCG-1	4.23716	1.14378	SMARCA4		TATTGGGAGCCTGTCG-1	4.23716	1.14378	SMARCA4 KO	0.1		TATTGGGAGCCTGTCG-1	1.03156	SMARCA4
TATTGGGGTGATCATC-1	0.87422	1.0906	NT control		TATTGGGGTGATCATC-1	0.87422	1.0906	NTvalid NP	0.1		TATTGGGGTGATCATC-1	0.947858	NT control
TATTGGGGTGTCATCA-1	0.577939	1.19044	NT control		TATTGGGGTGTCATCA-1	0.577939	1.19044	NT	0.1		TATTGGGGTGTCATCA-1	1.01243	NT control
TATTTCGTCGCAGTTA-1	3.89612	1.49509	SMARCA4		TATTTCGTCGCAGTTA-1	3.89612	1.49509	SMARCA4 KO	0.1		TATTTCGTCGCAGTTA-1	0.869033	SMARCA4
TCAAGACAGAAACACT-1	0.298297	1.54358	NT control		TCAAGACAGAAACACT-1	0.298297	1.54358	NT	0.1		TCAAGACAGAAACACT-1	0.959481	NT control
TCAAGACAGCGAGGAG-1	-1.10598	-0.0932402	NT control		TCAAGACAGCGAGGAG-1	-1.10598	-0.0932402	NT	0.1		TCAAGACAGCGAGGAG-1	1.03566	NT control
TCAAGCAAGTCTTGGT-1	1.28386	-2.92154	SOX9		TCAAGCAAGTCTTGGT-1	1.28386	-2.92154	SOX9 KO	0.1		TCAAGCAAGTCTTGGT-1	1.10029	SOX9
TCAAGCAGTCACTTAG-1	-3.49595	0.170061	NT control		TCAAGCAGTCACTTAG-1	-3.49595	0.170061	NT	0.1		TCAAGCAGTCACTTAG-1	1.07197	NT control
TCAAGCATCACCTACC-1	1.35042	1.93009	SMARCB1		TCAAGCATCACCTACC-1	1.35042	1.93009	SMARCB1 KO	0.257375		TCAAGCATCACCTACC-1	1.25707	SMARCB1
TCAAGTGAGGATATGT-1	3.71453	0.374576	NT control		TCAAGTGAGGATATGT-1	3.71453	0.374576	NT	0.311957		TCAAGTGAGGATATGT-1	1.31074	NT control
TCAAGTGCAGCCCACA-1	-1.62284	-2.78723	CTNNB1		TCAAGTGCAGCCCACA-1	-1.62284	-2.78723	CTNNB1 KO	0.1		TCAAGTGCAGCCCACA-1	1.08246	CTNNB1
TCAAGTGGTTGCTGAT-1	-1.63233	-2.76442	CTNNB1		TCAAGTGGTTGCTGAT-1	-1.63233	-2.76442	CTNNB1 KO	0.101561		TCAAGTGGTTGCTGAT-1	1.09138	CTNNB1
TCAAGTGTCGATTGGT-1	4.28638	-0.161943	SMARCA4		TCAAGTGTCGATTGGT-1	4.28638	-0.161943	SMARCA4 KO	0.124977		TCAAGTGTCGATTGGT-1	1.12693	SMARCA4
TCAATTCAGAGTCTTC-1	-1.80848	3.98385	NT control		TCAATTCAGAGTCTTC-1	-1.80848	3.98385	NTvalid NP	0.1		TCAATTCAGAGTCTTC-1	0.978651	NT control
TCAATTCCAGTTGTTG-1	-2.31233	-0.189747	NT control		TCAATTCCAGTTGTTG-1	-2.31233	-0.189747	NT	0.1		TCAATTCCAGTTGTTG-1	0.991332	NT control
TCAATTCGTAAGTAGT-1	-1.78315	-2.35158	CTNNB1		TCAATTCGTAAGTAGT-1	-1.78315	-2.35158	CTNNB1 KO	0.1		TCAATTCGTAAGTAGT-1	0.962596	CTNNB1
TCAATTCGTCTCGCGA-1	0.097706	2.0698	NT control		TCAATTCGTCTCGCGA-1	0.097706	2.0698	NT	0.1		TCAATTCGTCTCGCGA-1	1.07173	NT control
TCAATTCGTTAGAGTA-1	4.15914	0.490448	SMARCA4		TCAATTCGTTAGAGTA-1	4.15914	0.490448	SMARCA4 KO	0.140248		TCAATTCGTTAGAGTA-1	1.14608	SMARCA4
TCACAAGAGAGCTTTC-1	-2.24748	-4.34069	NT control		TCACAAGAGAGCTTTC-1	-2.24748	-4.34069	NT	0.136818		TCACAAGAGAGCTTTC-1	1.12455	NT control
TCACACCAGAGCATCG-1	-0.00668848	-0.477072	NT control		TCACACCAGAGCATCG-1	-0.00668848	-0.477072	NT	0.1		TCACACCAGAGCATCG-1	0.96093	NT control
TCACACCAGCAGATAT-1	0.0058813	-2.06019	SMARCB1		TCACACCAGCAGATAT-1	0.0058813	-2.06019	SMARCB1 KO	0.1		TCACACCAGCAGATAT-1	1.06438	SMARCB1
TCACGGGTCACACGAT-1	-1.86606	-4.29343	CTNNB1		TCACGGGTCACACGAT-1	-1.86606	-4.29343	CTNNB1 KO	0.296043		TCACGGGTCACACGAT-1	1.29686	CTNNB1
TCACTATCAATTGCTG-1	3.76656	0.0718195	NT control		TCACTATCAATTGCTG-1	3.76656	0.0718195	NT	0.101492		TCACTATCAATTGCTG-1	1.10352	NT control
TCACTATGTTTCGTAG-1	1.56473	-3.28969	SOX9		TCACTATGTTTCGTAG-1	1.56473	-3.28969	SOX9 KO	0.1		TCACTATGTTTCGTAG-1	1.08334	SOX9
TCAGCAAAGGGATCAC-1	-1.59119	-0.26196	SOX9		TCAGCAAAGGGATCAC-1	-1.59119	-0.26196	SOX9 KO	0.1		TCAGCAAAGGGATCAC-1	0.749949	SOX9
TCAGCAAGTGCTCCGA-1	4.86345	0.0591659	SMARCB1		TCAGCAAGTGCTCCGA-1	4.86345	0.0591659	SMARCB1 KO	0.1		TCAGCAAGTGCTCCGA-1	1.08357	SMARCB1
TCAGCCTAGCGTGCCT-1	4.03796	-0.487207	SMARCB1		TCAGCCTAGCGTGCCT-1	4.03796	-0.487207	SMARCB1 KO	0.1		TCAGCCTAGCGTGCCT-1	1.03201	SMARCB1
TCAGCCTCACTATCCC-1	-2.21808	-4.33271	CTNNB1		TCAGCCTCACTATCCC-1	-2.21808	-4.33271	CTNNB1 KO	0.102332		TCAGCCTCACTATCCC-1	1.10896	CTNNB1
TCAGCCTGTTCAAAGA-1	4.64342	-0.162195	SMARCA4		TCAGCCTGTTCAAAGA-1	4.64342	-0.162195	SMARCA4 KO	0.1		TCAGCCTGTTCAAAGA-1	1.08679	SMARCA4
TCAGCCTTCACTTTGT-1	-0.48146	-0.726945	NT control		TCAGCCTTCACTTTGT-1	-0.48146	-0.726945	NT	0.134374		TCAGCCTTCACTTTGT-1	1.14237	NT control
TCAGGGCCACATAACC-1	-2.411	2.34309	NT control		TCAGGGCCACATAACC-1	-2.411	2.34309	NT	0.1		TCAGGGCCACATAACC-1	0.850656	NT control
TCAGGTATCTACTATC-1	-0.810248	1.86193	NT control		TCAGGTATCTACTATC-1	-0.810248	1.86193	NTvalid NP	0.1		TCAGGTATCTACTATC-1	1.05054	NT control
TCAGTCCAGCACACAG-1	-1.47706	-3.20293	CTNNB1		TCAGTCCAGCACACAG-1	-1.47706	-3.20293	CTNNB1 KO	0.169401		TCAGTCCAGCACACAG-1	1.1702	CTNNB1
TCAGTCCCAGTGACCC-1	-1.24369	-3.36031	CTNNB1		TCAGTCCCAGTGACCC-1	-1.24369	-3.36031	CTNNB1 KO	0.173575		TCAGTCCCAGTGACCC-1	1.17106	CTNNB1
TCAGTGAAGCGTCTGC-1	-1.92299	-4.63895	CTNNB1		TCAGTGAAGCGTCTGC-1	-1.92299	-4.63895	CTNNB1 KO	0.143634		TCAGTGAAGCGTCTGC-1	1.14721	CTNNB1
TCAGTGACATCGATAC-1	-2.67687	-3.48515	CTNNB1		TCAGTGACATCGATAC-1	-2.67687	-3.48515	CTNNB1 KO	0.137099		TCAGTGACATCGATAC-1	1.13037	CTNNB1
TCAGTTTAGGTCGTGA-1	0.626003	0.407418	NT control		TCAGTTTAGGTCGTGA-1	0.626003	0.407418	NTvalid NP	0.197539		TCAGTTTAGGTCGTGA-1	1.19751	NT control
TCATACTTCGCACGGT-1	-0.237979	2.36649	NT control		TCATACTTCGCACGGT-1	-0.237979	2.36649	NT	0.1		TCATACTTCGCACGGT-1	0.796737	NT control
TCATATCGTCGGCCTA-1	-1.75548	-3.35985	CTNNB1		TCATATCGTCGGCCTA-1	-1.75548	-3.35985	CTNNB1 KO	0.1		TCATATCGTCGGCCTA-1	1.05168	CTNNB1
TCATCATGTAATGCTC-1	-2.05274	-3.61952	CTNNB1		TCATCATGTAATGCTC-1	-2.05274	-3.61952	CTNNB1 KO	0.119116		TCATCATGTAATGCTC-1	1.12487	CTNNB1
TCATCATTCTAGCCTC-1	1.37586	2.8824	NT control		TCATCATTCTAGCCTC-1	1.37586	2.8824	NTvalid NP	0.131059		TCATCATTCTAGCCTC-1	1.13632	NT control
TCATGAGAGTCGGCCT-1	-0.673035	-0.377125	NT control		TCATGAGAGTCGGCCT-1	-0.673035	-0.377125	NT	0.175515		TCATGAGAGTCGGCCT-1	1.1835	NT control
TCATGAGCAGTCAACT-1	4.65894	0.794843	SMARCA4		TCATGAGCAGTCAACT-1	4.65894	0.794843	SMARCA4 KO	0.1		TCATGAGCAGTCAACT-1	1.0182	SMARCA4
TCATGAGCATGGAATA-1	2.01574	0.801435	NT control		TCATGAGCATGGAATA-1	2.01574	0.801435	NT	0.135132		TCATGAGCATGGAATA-1	1.13529	NT control
TCATGCCAGAGGGTAA-1	-0.186236	0.554485	NT control		TCATGCCAGAGGGTAA-1	-0.186236	0.554485	NT	0.1		TCATGCCAGAGGGTAA-1	1.04275	NT control
TCATGCCAGATACAGT-1	1.42652	-3.45535	SOX9		TCATGCCAGATACAGT-1	1.42652	-3.45535	SOX9 KO	0.251113		TCATGCCAGATACAGT-1	1.24917	SOX9
TCATGCCTCGCTTTAT-1	1.10071	2.51853	NT control		TCATGCCTCGCTTTAT-1	1.10071	2.51853	NTvalid NP	0.1		TCATGCCTCGCTTTAT-1	1.08425	NT control
TCATGTTCAATTGCAC-1	4.61691	-1.6329	SMARCB1		TCATGTTCAATTGCAC-1	4.61691	-1.6329	SMARCB1 KO	0.132942		TCATGTTCAATTGCAC-1	1.13086	SMARCB1
TCATGTTCAGGCACTC-1	-1.37541	-4.12965	CTNNB1		TCATGTTCAGGCACTC-1	-1.37541	-4.12965	CTNNB1 KO	0.213763		TCATGTTCAGGCACTC-1	1.20793	CTNNB1
TCATGTTCAGTTAGGG-1	2.76723	-2.0922	NT control		TCATGTTCAGTTAGGG-1	2.76723	-2.0922	NT	0.1		TCATGTTCAGTTAGGG-1	1.0619	NT control
TCATTCAAGATACGAT-1	0.178637	-0.690977	NT control		TCATTCAAGATACGAT-1	0.178637	-0.690977	NT	0.1		TCATTCAAGATACGAT-1	0.967315	NT control
TCATTCACAATCTCTT-1	-1.89885	-3.40124	NT control		TCATTCACAATCTCTT-1	-1.89885	-3.40124	NTvalid NP	0.175144		TCATTCACAATCTCTT-1	1.16725	NT control
TCATTTGAGTGCACCC-1	4.04045	-1.88576	NT control		TCATTTGAGTGCACCC-1	4.04045	-1.88576	NTvalid NP	0.1		TCATTTGAGTGCACCC-1	1.0754	NT control
TCATTTGTCGCTACAA-1	4.84567	-0.416167	SMARCB1		TCATTTGTCGCTACAA-1	4.84567	-0.416167	SMARCB1 KO	0.280889		TCATTTGTCGCTACAA-1	1.28323	SMARCB1
TCATTTGTCGGATACT-1	-1.01961	1.07447	NT control		TCATTTGTCGGATACT-1	-1.01961	1.07447	NT	0.1		TCATTTGTCGGATACT-1	0.871918	NT control
TCCACCAAGTTAACGA-1	-0.574029	0.700879	NT control		TCCACCAAGTTAACGA-1	-0.574029	0.700879	NT	0.12881		TCCACCAAGTTAACGA-1	1.12573	NT control
TCCACCAAGTTGTACC-1	-2.70194	-2.65882	CTNNB1		TCCACCAAGTTGTACC-1	-2.70194	-2.65882	CTNNB1 KO	0.210199		TCCACCAAGTTGTACC-1	1.2178	CTNNB1
TCCACGTCAAGTACCT-1	1.2333	-3.65996	SOX9		TCCACGTCAAGTACCT-1	1.2333	-3.65996	SOX9 KO	0.203172		TCCACGTCAAGTACCT-1	1.20101	SOX9
TCCACGTGTTTGAACC-1	-0.409726	3.00001	NT control		TCCACGTGTTTGAACC-1	-0.409726	3.00001	NTvalid NP	0.1		TCCACGTGTTTGAACC-1	1.07697	NT control
TCCACGTTCTCGGTAA-1	-1.78625	3.78096	NT control		TCCACGTTCTCGGTAA-1	-1.78625	3.78096	NT	0.1		TCCACGTTCTCGGTAA-1	1.07738	NT control
TCCAGAACAAAGACGC-1	4.55563	0.286683	NT control		TCCAGAACAAAGACGC-1	4.55563	0.286683	NTvalid NP	0.202871		TCCAGAACAAAGACGC-1	1.20177	NT control
TCCAGAAGTGTCCCTT-1	0.738814	0.262884	NT control		TCCAGAAGTGTCCCTT-1	0.738814	0.262884	NT	0.15557		TCCAGAAGTGTCCCTT-1	1.15546	NT control
TCCAGAATCGGTGCAC-1	4.7414	0.148648	SMARCA4		TCCAGAATCGGTGCAC-1	4.7414	0.148648	SMARCA4 KO	0.157622		TCCAGAATCGGTGCAC-1	1.15601	SMARCA4
TCCATCGCAACTGAAA-1	4.07238	-0.246831	NT control		TCCATCGCAACTGAAA-1	4.07238	-0.246831	NTvalid NP	0.1		TCCATCGCAACTGAAA-1	1.00057	NT control
TCCATCGGTTTACCTT-1	-3.02643	0.440561	NT control		TCCATCGGTTTACCTT-1	-3.02643	0.440561	NT	0.123394		TCCATCGGTTTACCTT-1	1.12434	NT control
TCCATGCTCCGCTAGG-1	-1.714	2.16391	NT control		TCCATGCTCCGCTAGG-1	-1.714	2.16391	NTvalid NP	0.1		TCCATGCTCCGCTAGG-1	0.971228	NT control
TCCCAGTAGACTTAAG-1	-2.34141	0.644678	NT control		TCCCAGTAGACTTAAG-1	-2.34141	0.644678	NTvalid NP	0.1		TCCCAGTAGACTTAAG-1	1.0969	NT control
TCCCATGCAATCCTTT-1	-1.67531	-1.04241	NT control		TCCCATGCAATCCTTT-1	-1.67531	-1.04241	NT	0.1		TCCCATGCAATCCTTT-1	1.08297	NT control
TCCGAAACAACATCGT-1	0.664747	0.803291	NT control		TCCGAAACAACATCGT-1	0.664747	0.803291	NT	0.1		TCCGAAACAACATCGT-1	1.03755	NT control
TCCGAAACAGGACAGT-1	4.27858	1.00889	SMARCA4		TCCGAAACAGGACAGT-1	4.27858	1.00889	SMARCA4 KO	0.1		TCCGAAACAGGACAGT-1	0.959208	SMARCA4
TCCGATCCATCACGGC-1	1.61764	-3.21441	SOX9		TCCGATCCATCACGGC-1	1.61764	-3.21441	SOX9 KO	0.194917		TCCGATCCATCACGGC-1	1.19504	SOX9
TCCGATCTCCGTAATG-1	-2.51883	0.356593	NT control		TCCGATCTCCGTAATG-1	-2.51883	0.356593	NT	0.101565		TCCGATCTCCGTAATG-1	1.10839	NT control
TCCGGGACACAAATCC-1	0.540021	-0.687624	CTNNB1		TCCGGGACACAAATCC-1	0.540021	-0.687624	CTNNB1 KO	0.1		TCCGGGACACAAATCC-1	1.07207	CTNNB1
TCCGGGAGTGTTTGCA-1	-2.34748	-3.95535	CTNNB1		TCCGGGAGTGTTTGCA-1	-2.34748	-3.95535	CTNNB1 KO	0.162899		TCCGGGAGTGTTTGCA-1	1.16689	CTNNB1
TCCGTGTCATACCAGT-1	-1.86153	-4.59421	CTNNB1		TCCGTGTCATACCAGT-1	-1.86153	-4.59421	CTNNB1 KO	0.197722		TCCGTGTCATACCAGT-1	1.19793	CTNNB1
TCCGTGTGTGGTGATG-1	-1.79697	1.4217	NT control		TCCGTGTGTGGTGATG-1	-1.79697	1.4217	NTvalid NP	0.1		TCCGTGTGTGGTGATG-1	1.08512	NT control
TCCTAATAGCACCGAA-1	2.47061	-3.00492	SMARCA4		TCCTAATAGCACCGAA-1	2.47061	-3.00492	SMARCA4 KO	0.1		TCCTAATAGCACCGAA-1	0.860341	SMARCA4
TCCTCCCAGAAACCCG-1	-1.11638	1.11627	NT control		TCCTCCCAGAAACCCG-1	-1.11638	1.11627	NT	0.1		TCCTCCCAGAAACCCG-1	0.873933	NT control
TCCTCCCTCCTACTGC-1	-2.6379	-2.29196	NT control		TCCTCCCTCCTACTGC-1	-2.6379	-2.29196	NT	0.1		TCCTCCCTCCTACTGC-1	1.05572	NT control
TCCTCGAAGGCATCGA-1	-2.74288	1.87969	NT control		TCCTCGAAGGCATCGA-1	-2.74288	1.87969	NTvalid NP	0.1		TCCTCGAAGGCATCGA-1	1.05077	NT control
TCCTGCAAGGAAGTCC-1	0.509965	-0.187029	NT control		TCCTGCAAGGAAGTCC-1	0.509965	-0.187029	NTvalid NP	0.1		TCCTGCAAGGAAGTCC-1	1.10618	NT control
TCCTGCAGTTGAATCC-1	0.242576	2.36463	NT control		TCCTGCAGTTGAATCC-1	0.242576	2.36463	NT	0.109988		TCCTGCAGTTGAATCC-1	1.10434	NT control
TCCTTCTAGACATATG-1	-0.948517	-0.990229	NT control		TCCTTCTAGACATATG-1	-0.948517	-0.990229	NT	0.1		TCCTTCTAGACATATG-1	0.808481	NT control
TCCTTCTAGGACTTCT-1	0.614748	2.57685	SOX9		TCCTTCTAGGACTTCT-1	0.614748	2.57685	SOX9 KO	0.1		TCCTTCTAGGACTTCT-1	0.944785	SOX9
TCCTTCTGTCGTTGGC-1	-3.51763	0.317363	NT control		TCCTTCTGTCGTTGGC-1	-3.51763	0.317363	NT	0.1		TCCTTCTGTCGTTGGC-1	0.931138	NT control
TCGAACAAGACAACAT-1	-1.85379	-4.51685	CTNNB1		TCGAACAAGACAACAT-1	-1.85379	-4.51685	CTNNB1 KO	0.190909		TCGAACAAGACAACAT-1	1.18669	CTNNB1
TCGAACAAGCTCGCAC-1	1.65912	-3.5695	SOX9		TCGAACAAGCTCGCAC-1	1.65912	-3.5695	SOX9 KO	0.1		TCGAACAAGCTCGCAC-1	1.07596	SOX9
TCGAAGTCAAACTCTG-1	0.725689	1.76432	NT control		TCGAAGTCAAACTCTG-1	0.725689	1.76432	NT	0.1		TCGAAGTCAAACTCTG-1	1.08631	NT control
TCGACCTCAAGTGGGT-1	1.54522	-2.91859	SOX9		TCGACCTCAAGTGGGT-1	1.54522	-2.91859	SOX9 KO	0.1		TCGACCTCAAGTGGGT-1	1.05716	SOX9
TCGACCTGTGGGTTGA-1	4.33226	0.606534	SMARCA4		TCGACCTGTGGGTTGA-1	4.33226	0.606534	SMARCA4 KO	0.1		TCGACCTGTGGGTTGA-1	1.08541	SMARCA4
TCGACCTTCATGGCCG-1	3.97209	1.31474	SMARCA4		TCGACCTTCATGGCCG-1	3.97209	1.31474	SMARCA4 KO	0.176692		TCGACCTTCATGGCCG-1	1.17586	SMARCA4
TCGACGGCACCTCTAC-1	4.44799	0.309623	SMARCA4		TCGACGGCACCTCTAC-1	4.44799	0.309623	SMARCA4 KO	0.191547		TCGACGGCACCTCTAC-1	1.19759	SMARCA4
TCGATTTAGCTAGCCC-1	-0.194373	1.40731	NT control		TCGATTTAGCTAGCCC-1	-0.194373	1.40731	NT	0.191171		TCGATTTAGCTAGCCC-1	1.19202	NT control
TCGATTTCATCGGAAG-1	0.141081	3.58948	NT control		TCGATTTCATCGGAAG-1	0.141081	3.58948	NT	0.1		TCGATTTCATCGGAAG-1	1.06023	NT control
TCGCACTCACATATCG-1	-1.00922	-3.31717	CTNNB1		TCGCACTCACATATCG-1	-1.00922	-3.31717	CTNNB1 KO	0.1		TCGCACTCACATATCG-1	1.06572	CTNNB1
TCGCACTCAGATTCGT-1	-0.955525	0.824387	NT control		TCGCACTCAGATTCGT-1	-0.955525	0.824387	NTvalid NP	0.1		TCGCACTCAGATTCGT-1	1.04056	NT control
TCGCACTCATCAGTCA-1	0.0184778	1.92309	NT control		TCGCACTCATCAGTCA-1	0.0184778	1.92309	NT	0.1		TCGCACTCATCAGTCA-1	1.05045	NT control
TCGCACTGTATCGGTT-1	-0.951704	-4.33727	CTNNB1		TCGCACTGTATCGGTT-1	-0.951704	-4.33727	CTNNB1 KO	0.100055		TCGCACTGTATCGGTT-1	1.1026	CTNNB1
TCGCACTTCCCGAATA-1	-3.20815	0.184069	NT control		TCGCACTTCCCGAATA-1	-3.20815	0.184069	NTvalid NP	0.234114		TCGCACTTCCCGAATA-1	1.23343	NT control
TCGCACTTCTCAGGCG-1	0.149508	3.94727	NT control		TCGCACTTCTCAGGCG-1	0.149508	3.94727	NT	0.1		TCGCACTTCTCAGGCG-1	0.968239	NT control
TCGCAGGAGGCAGGTT-1	4.76524	-0.807988	SMARCB1		TCGCAGGAGGCAGGTT-1	4.76524	-0.807988	SMARCB1 KO	0.142543		TCGCAGGAGGCAGGTT-1	1.14632	SMARCB1
TCGCAGGCACAGCTGC-1	4.76628	-0.976877	SMARCB1		TCGCAGGCACAGCTGC-1	4.76628	-0.976877	SMARCB1 KO	0.1		TCGCAGGCACAGCTGC-1	1.04732	SMARCB1
TCGCAGGTCACCTACC-1	-1.80458	-4.1349	CTNNB1		TCGCAGGTCACCTACC-1	-1.80458	-4.1349	CTNNB1 KO	0.145462		TCGCAGGTCACCTACC-1	1.14584	CTNNB1
TCGCTTGCAAGAAACT-1	-1.21511	0.590177	NT control		TCGCTTGCAAGAAACT-1	-1.21511	0.590177	NT	0.1		TCGCTTGCAAGAAACT-1	0.828622	NT control
TCGCTTGGTCCGGCAT-1	0.187673	-2.41011	NT control		TCGCTTGGTCCGGCAT-1	0.187673	-2.41011	NT	0.1		TCGCTTGGTCCGGCAT-1	0.79524	NT control
TCGGATAGTCAACGCC-1	-0.87756	-3.72449	CTNNB1		TCGGATAGTCAACGCC-1	-0.87756	-3.72449	CTNNB1 KO	0.140755		TCGGATAGTCAACGCC-1	1.14458	CTNNB1
TCGGATATCCATTGCC-1	-1.56908	-4.56231	CTNNB1		TCGGATATCCATTGCC-1	-1.56908	-4.56231	CTNNB1 KO	0.208328		TCGGATATCCATTGCC-1	1.21249	CTNNB1
TCGGATATCGCCTATC-1	-1.15493	-4.05227	CTNNB1		TCGGATATCGCCTATC-1	-1.15493	-4.05227	CTNNB1 KO	0.263624		TCGGATATCGCCTATC-1	1.2541	CTNNB1
TCGGGACAGCTGGCCT-1	1.09067	0.282319	NT control		TCGGGACAGCTGGCCT-1	1.09067	0.282319	NT	0.1		TCGGGACAGCTGGCCT-1	0.982036	NT control
TCGGGACTCTCCTGAC-1	-1.44717	0.209041	NT control		TCGGGACTCTCCTGAC-1	-1.44717	0.209041	NTvalid NP	0.1		TCGGGACTCTCCTGAC-1	0.996134	NT control
TCGGGCATCCAACCGG-1	1.7359	1.67108	NT control		TCGGGCATCCAACCGG-1	1.7359	1.67108	NTvalid NP	0.156559		TCGGGCATCCAACCGG-1	1.14968	NT control
TCGGGTGCATAGTCAC-1	1.28063	-3.56184	SOX9		TCGGGTGCATAGTCAC-1	1.28063	-3.56184	SOX9 KO	0.218286		TCGGGTGCATAGTCAC-1	1.22192	SOX9
TCGTAGACAGCCCACA-1	0.33619	1.95277	NT control		TCGTAGACAGCCCACA-1	0.33619	1.95277	NT	0.1		TCGTAGACAGCCCACA-1	0.876472	NT control
TCGTCCACACGGTAGA-1	-1.47294	2.04087	NT control		TCGTCCACACGGTAGA-1	-1.47294	2.04087	NT	0.1		TCGTCCACACGGTAGA-1	0.772898	NT control
TCGTCCAGTAACCCGC-1	1.69541	0.170622	SMARCB1		TCGTCCAGTAACCCGC-1	1.69541	0.170622	SMARCB1 KO	0.1		TCGTCCAGTAACCCGC-1	0.97088	SMARCB1
TCGTCCATCTTAGCCC-1	-2.6231	-2.89226	NT control		TCGTCCATCTTAGCCC-1	-2.6231	-2.89226	NT	0.115154		TCGTCCATCTTAGCCC-1	1.12371	NT control
TCGTGCTGTAATGCGG-1	1.84259	0.236055	NT control		TCGTGCTGTAATGCGG-1	1.84259	0.236055	NT	0.1		TCGTGCTGTAATGCGG-1	0.971384	NT control
TCGTGGGAGAATTGTG-1	-1.19979	-4.67403	CTNNB1		TCGTGGGAGAATTGTG-1	-1.19979	-4.67403	CTNNB1 KO	0.138757		TCGTGGGAGAATTGTG-1	1.14248	CTNNB1
TCTAACTAGACCTCAT-1	-1.09849	-3.2562	CTNNB1		TCTAACTAGACCTCAT-1	-1.09849	-3.2562	CTNNB1 KO	0.1		TCTAACTAGACCTCAT-1	0.964067	CTNNB1
TCTACCGGTCTCCCTA-1	-1.14363	2.71609	NT control		TCTACCGGTCTCCCTA-1	-1.14363	2.71609	NT	0.1		TCTACCGGTCTCCCTA-1	1.07062	NT control
TCTATCAGTTTCGACA-1	-0.732947	1.00713	NT control		TCTATCAGTTTCGACA-1	-0.732947	1.00713	NT	0.1		TCTATCAGTTTCGACA-1	1.09401	NT control
TCTATCATCCACAAGT-1	0.541	1.46684	NT control		TCTATCATCCACAAGT-1	0.541	1.46684	NT	0.1		TCTATCATCCACAAGT-1	1.08483	NT control
TCTATCATCTTCCCGA-1	1.27005	1.20018	NT control		TCTATCATCTTCCCGA-1	1.27005	1.20018	NT	0.158249		TCTATCATCTTCCCGA-1	1.15261	NT control
TCTCACGCAGGTGTGA-1	2.92625	0.889692	SMARCA4		TCTCACGCAGGTGTGA-1	2.92625	0.889692	SMARCA4 KO	0.1		TCTCACGCAGGTGTGA-1	1.03995	SMARCA4
TCTCAGCTCGGCTGAC-1	-0.435208	-1.05316	NT control		TCTCAGCTCGGCTGAC-1	-0.435208	-1.05316	NT	0.1		TCTCAGCTCGGCTGAC-1	1.08909	NT control
TCTGCCAGTAACCCGC-1	1.66146	-1.99499	NT control		TCTGCCAGTAACCCGC-1	1.66146	-1.99499	NT	0.1		TCTGCCAGTAACCCGC-1	1.04222	NT control
TCTGCCAGTGGACTAG-1	0.967643	1.28401	NT control		TCTGCCAGTGGACTAG-1	0.967643	1.28401	NT	0.1		TCTGCCAGTGGACTAG-1	1.08216	NT control
TCTGTCGCAGGTCAAG-1	-0.742984	-3.55569	CTNNB1		TCTGTCGCAGGTCAAG-1	-0.742984	-3.55569	CTNNB1 KO	0.262053		TCTGTCGCAGGTCAAG-1	1.26501	CTNNB1
TCTTGCGAGGATTTAG-1	-2.30206	-3.0267	CTNNB1		TCTTGCGAGGATTTAG-1	-2.30206	-3.0267	CTNNB1 KO	0.1		TCTTGCGAGGATTTAG-1	1.06273	CTNNB1
TCTTTGACATATGAAG-1	-1.33168	-0.109667	SOX9		TCTTTGACATATGAAG-1	-1.33168	-0.109667	SOX9 KO	0.1		TCTTTGACATATGAAG-1	0.653203	SOX9
TCTTTGAGTTTACCAG-1	-3.08753	-0.340063	NT control		TCTTTGAGTTTACCAG-1	-3.08753	-0.340063	NTvalid NP	0.1		TCTTTGAGTTTACCAG-1	1.02904	NT control
TGAATCGCACACCGAC-1	-3.53286	-1.84635e-06	NT control		TGAATCGCACACCGAC-1	-3.53286	-1.84635e-06	NTvalid NP	0.127109		TGAATCGCACACCGAC-1	1.12539	NT control
TGAATCGCACACTGGC-1	3.68587	0.067361	SMARCA4		TGAATCGCACACTGGC-1	3.68587	0.067361	SMARCA4 KO	0.1		TGAATCGCACACTGGC-1	1.07257	SMARCA4
TGAATCGTCCTACCGT-1	-2.44105	1.01789	NT control		TGAATCGTCCTACCGT-1	-2.44105	1.01789	NTvalid NP	0.1		TGAATCGTCCTACCGT-1	1.09612	NT control
TGACAGTGTAGAGCTG-1	-1.2002	-3.92625	CTNNB1		TGACAGTGTAGAGCTG-1	-1.2002	-3.92625	CTNNB1 KO	0.196675		TGACAGTGTAGAGCTG-1	1.19712	CTNNB1
TGACAGTTCGAGTCTA-1	1.43785	2.0758	NT control		TGACAGTTCGAGTCTA-1	1.43785	2.0758	NT	0.1		TGACAGTTCGAGTCTA-1	1.07827	NT control
TGACAGTTCTCCCATG-1	5.01195	-0.575093	SMARCB1		TGACAGTTCTCCCATG-1	5.01195	-0.575093	SMARCB1 KO	0.1		TGACAGTTCTCCCATG-1	1.0898	SMARCB1
TGACCCTGTTGCCATA-1	-0.0751188	-1.54265	NT control		TGACCCTGTTGCCATA-1	-0.0751188	-1.54265	NT	0.117212		TGACCCTGTTGCCATA-1	1.11376	NT control
TGACGCGAGATTTGCC-1	3.87998	1.10315	SMARCA4		TGACGCGAGATTTGCC-1	3.87998	1.10315	SMARCA4 KO	0.1		TGACGCGAGATTTGCC-1	1.0106	SMARCA4
TGACGCGAGCGATTCT-1	-0.904165	-1.90485	NT control		TGACGCGAGCGATTCT-1	-0.904165	-1.90485	NT	0.189188		TGACGCGAGCGATTCT-1	1.18731	NT control
TGACGCGCAATTGAGA-1	-2.73743	-1.83264	NT control		TGACGCGCAATTGAGA-1	-2.73743	-1.83264	NT	0.113557		TGACGCGCAATTGAGA-1	1.10088	NT control
TGACTCCCATTACTCT-1	2.50325	-0.554365	NT control		TGACTCCCATTACTCT-1	2.50325	-0.554365	NTvalid NP	0.10763		TGACTCCCATTACTCT-1	1.10334	NT control
TGACTCCGTTCCTTGC-1	-1.70206	-0.372828	NT control		TGACTCCGTTCCTTGC-1	-1.70206	-0.372828	NTvalid NP	0.136347		TGACTCCGTTCCTTGC-1	1.14043	NT control
TGAGACTCAAAGACGC-1	0.91819	2.00532	NT control		TGAGACTCAAAGACGC-1	0.91819	2.00532	NTvalid NP	0.114472		TGAGACTCAAAGACGC-1	1.11234	NT control
TGAGACTCAACTACGT-1	0.847642	1.74633	NT control		TGAGACTCAACTACGT-1	0.847642	1.74633	NT	0.160452		TGAGACTCAACTACGT-1	1.15843	NT control
TGAGACTGTCGGTACC-1	3.91626	0.737598	SMARCA4		TGAGACTGTCGGTACC-1	3.91626	0.737598	SMARCA4 KO	0.1		TGAGACTGTCGGTACC-1	0.966455	SMARCA4
TGAGACTTCCCGAACG-1	1.33183	0.309341	NT control		TGAGACTTCCCGAACG-1	1.33183	0.309341	NT	0.12953		TGAGACTTCCCGAACG-1	1.13313	NT control
TGAGCATCACAGTGAG-1	1.62113	0.563744	NT control		TGAGCATCACAGTGAG-1	1.62113	0.563744	NT	0.1		TGAGCATCACAGTGAG-1	1.08648	NT control
TGAGGAGCAAGCGAAC-1	-0.55601	2.33175	NT control		TGAGGAGCAAGCGAAC-1	-0.55601	2.33175	NTvalid NP	0.1		TGAGGAGCAAGCGAAC-1	1.02823	NT control
TGAGGGACAGAGATTA-1	-0.690127	-1.41165	NT control		TGAGGGACAGAGATTA-1	-0.690127	-1.41165	NT	0.1		TGAGGGACAGAGATTA-1	1.04962	NT control
TGAGGTTTCTAAGGAA-1	1.21263	1.15608	NT control		TGAGGTTTCTAAGGAA-1	1.21263	1.15608	NT	0.1		TGAGGTTTCTAAGGAA-1	0.975825	NT control
TGAGTCAAGGCTGTAG-1	3.89653	-0.760115	SMARCB1		TGAGTCAAGGCTGTAG-1	3.89653	-0.760115	SMARCB1 KO	0.137794		TGAGTCAAGGCTGTAG-1	1.13748	SMARCB1
TGAGTCAAGTCACTGT-1	-0.581105	-0.0542576	NT control		TGAGTCAAGTCACTGT-1	-0.581105	-0.0542576	NTvalid NP	0.1		TGAGTCAAGTCACTGT-1	0.988377	NT control
TGAGTCAGTCCAAATC-1	-0.271629	-1.06811	NT control		TGAGTCAGTCCAAATC-1	-0.271629	-1.06811	NT	0.155612		TGAGTCAGTCCAAATC-1	1.1577	NT control
TGAGTCAGTGATGTAA-1	-1.27059	3.21867	NT control		TGAGTCAGTGATGTAA-1	-1.27059	3.21867	NTvalid NP	0.1		TGAGTCAGTGATGTAA-1	0.625928	NT control
TGATCAGAGTCGAAAT-1	1.66292	0.970917	SMARCB1		TGATCAGAGTCGAAAT-1	1.66292	0.970917	SMARCB1 KO	0.1		TGATCAGAGTCGAAAT-1	1.09211	SMARCB1
TGATCAGGTGAAAGTT-1	-2.45087	1.39599	NT control		TGATCAGGTGAAAGTT-1	-2.45087	1.39599	NT	0.1		TGATCAGGTGAAAGTT-1	0.990279	NT control
TGATCAGTCACGAGGA-1	4.90735	-1.29257	SMARCB1		TGATCAGTCACGAGGA-1	4.90735	-1.29257	SMARCB1 KO	0.1		TGATCAGTCACGAGGA-1	0.99982	SMARCB1
TGATGCAAGAGACAAG-1	-0.884716	-2.67679	NT control		TGATGCAAGAGACAAG-1	-0.884716	-2.67679	NT	0.1		TGATGCAAGAGACAAG-1	1.06094	NT control
TGATGCACACAGCATT-1	1.00872	-3.42046	SOX9		TGATGCACACAGCATT-1	1.00872	-3.42046	SOX9 KO	0.154717		TGATGCACACAGCATT-1	1.15017	SOX9
TGATGCAGTTGTTGCA-1	1.68079	0.595967	NT control		TGATGCAGTTGTTGCA-1	1.68079	0.595967	NTvalid NP	0.201292		TGATGCAGTTGTTGCA-1	1.20061	NT control
TGATGCATCAAGGCTT-1	0.849554	1.60146	NT control		TGATGCATCAAGGCTT-1	0.849554	1.60146	NT	0.1		TGATGCATCAAGGCTT-1	1.09491	NT control
TGATTCTTCCATGAGT-1	-2.16999	-1.10358	NT control		TGATTCTTCCATGAGT-1	-2.16999	-1.10358	NT	0.1		TGATTCTTCCATGAGT-1	1.01809	NT control
TGATTTCAGTGCACCC-1	4.51877	-0.564672	SMARCA4		TGATTTCAGTGCACCC-1	4.51877	-0.564672	SMARCA4 KO	0.1		TGATTTCAGTGCACCC-1	0.954228	SMARCA4
TGATTTCCAGCTGTGC-1	1.7092	2.17634	NT control		TGATTTCCAGCTGTGC-1	1.7092	2.17634	NT	0.1		TGATTTCCAGCTGTGC-1	0.996314	NT control
TGATTTCGTTAGTCGT-1	-0.455679	-3.21169	NT control		TGATTTCGTTAGTCGT-1	-0.455679	-3.21169	NT	0.1		TGATTTCGTTAGTCGT-1	1.01195	NT control
TGATTTCTCATCGCCT-1	-0.441961	2.64348	NT control		TGATTTCTCATCGCCT-1	-0.441961	2.64348	NT	0.1		TGATTTCTCATCGCCT-1	1.06549	NT control
TGCACGGAGCATGCAG-1	2.06653	-0.33623	NT control		TGCACGGAGCATGCAG-1	2.06653	-0.33623	NTvalid NP	0.178767		TGCACGGAGCATGCAG-1	1.18015	NT control
TGCACGGGTCGAGCTC-1	4.09156	0.445205	SMARCA4		TGCACGGGTCGAGCTC-1	4.09156	0.445205	SMARCA4 KO	0.239278		TGCACGGGTCGAGCTC-1	1.23955	SMARCA4
TGCAGATCATTCATCT-1	0.872406	0.634978	NT control		TGCAGATCATTCATCT-1	0.872406	0.634978	NT	0.185111		TGCAGATCATTCATCT-1	1.18396	NT control
TGCAGATTCTCCGAGG-1	-1.86267	1.1719	NT control		TGCAGATTCTCCGAGG-1	-1.86267	1.1719	NTvalid NP	0.1		TGCAGATTCTCCGAGG-1	1.01042	NT control
TGCAGGCCAGACACCC-1	-1.05648	-3.63695	CTNNB1		TGCAGGCCAGACACCC-1	-1.05648	-3.63695	CTNNB1 KO	0.235721		TGCAGGCCAGACACCC-1	1.23765	CTNNB1
TGCAGGCCAGCCATTA-1	4.41749	1.13418	SMARCA4		TGCAGGCCAGCCATTA-1	4.41749	1.13418	SMARCA4 KO	0.1		TGCAGGCCAGCCATTA-1	1.00001	SMARCA4
TGCAGGCGTCAAAGAT-1	-0.134328	1.8748	CTNNB1		TGCAGGCGTCAAAGAT-1	-0.134328	1.8748	CTNNB1 KO	0.164473		TGCAGGCGTCAAAGAT-1	1.16231	CTNNB1
TGCATCCGTATCCCTC-1	4.91077	-1.3539	SMARCB1		TGCATCCGTATCCCTC-1	4.91077	-1.3539	SMARCB1 KO	0.1		TGCATCCGTATCCCTC-1	1.02986	SMARCB1
TGCATGACATCCCACT-1	-0.378327	1.62243	NT control		TGCATGACATCCCACT-1	-0.378327	1.62243	NT	0.115882		TGCATGACATCCCACT-1	1.1157	NT control
TGCATGAGTGACATCT-1	-1.21956	-3.57834	NT control		TGCATGAGTGACATCT-1	-1.21956	-3.57834	NTvalid NP	0.1		TGCATGAGTGACATCT-1	0.949173	NT control
TGCATGATCTGGTTGA-1	-1.53229	4.38452	NT control		TGCATGATCTGGTTGA-1	-1.53229	4.38452	NT	0.1		TGCATGATCTGGTTGA-1	0.997379	NT control
TGCGACGAGGGCAGGA-1	4.00564	0.31244	SMARCA4		TGCGACGAGGGCAGGA-1	4.00564	0.31244	SMARCA4 KO	0.161513		TGCGACGAGGGCAGGA-1	1.16647	SMARCA4
TGCGATATCATTGCTT-1	-1.92634	2.07396	NT control		TGCGATATCATTGCTT-1	-1.92634	2.07396	NTvalid NP	0.1		TGCGATATCATTGCTT-1	0.865346	NT control
TGCGGGTCACTGGATT-1	-1.01756	1.48976	NT control		TGCGGGTCACTGGATT-1	-1.01756	1.48976	NT	0.1		TGCGGGTCACTGGATT-1	1.03327	NT control
TGCTCCAGTAACAAGT-1	-1.23154	-4.3551	CTNNB1		TGCTCCAGTAACAAGT-1	-1.23154	-4.3551	CTNNB1 KO	0.158021		TGCTCCAGTAACAAGT-1	1.15449	CTNNB1
TGCTCCAGTCATAAAG-1	-2.56887	-1.40901	NT control		TGCTCCAGTCATAAAG-1	-2.56887	-1.40901	NT	0.1		TGCTCCAGTCATAAAG-1	0.969909	NT control
TGCTCGTCAGGGCTTC-1	-0.62393	-3.70287	CTNNB1		TGCTCGTCAGGGCTTC-1	-0.62393	-3.70287	CTNNB1 KO	0.290963		TGCTCGTCAGGGCTTC-1	1.28206	CTNNB1
TGCTCGTTCGCAGTTA-1	4.18559	0.997944	SMARCA4		TGCTCGTTCGCAGTTA-1	4.18559	0.997944	SMARCA4 KO	0.1		TGCTCGTTCGCAGTTA-1	1.09441	SMARCA4
TGCTTCGAGAAGCGAA-1	0.211009	-2.783	SOX9		TGCTTCGAGAAGCGAA-1	0.211009	-2.783	SOX9 KO	0.1		TGCTTCGAGAAGCGAA-1	0.927204	SOX9
TGCTTCGCACTACTTT-1	-2.34213	-3.33103	CTNNB1		TGCTTCGCACTACTTT-1	-2.34213	-3.33103	CTNNB1 KO	0.192405		TGCTTCGCACTACTTT-1	1.19562	CTNNB1
TGCTTCGCAGAACCGA-1	-0.648641	-0.260583	NT control		TGCTTCGCAGAACCGA-1	-0.648641	-0.260583	NT	0.177876		TGCTTCGCAGAACCGA-1	1.17787	NT control
TGCTTCGTCGCAGAGA-1	0.229544	3.51193	NT control		TGCTTCGTCGCAGAGA-1	0.229544	3.51193	NTvalid NP	0.1		TGCTTCGTCGCAGAGA-1	1.09293	NT control
TGCTTGCCATGTCGTA-1	-3.30744	-2.61097	NT control		TGCTTGCCATGTCGTA-1	-3.30744	-2.61097	NT	0.1		TGCTTGCCATGTCGTA-1	0.984026	NT control
TGCTTGCTCTCATTAC-1	-1.90466	-1.04624	NT control		TGCTTGCTCTCATTAC-1	-1.90466	-1.04624	NT	0.161244		TGCTTGCTCTCATTAC-1	1.15644	NT control
TGGAACTTCTCTCTAA-1	4.7575	0.401255	SMARCA4		TGGAACTTCTCTCTAA-1	4.7575	0.401255	SMARCA4 KO	0.160043		TGGAACTTCTCTCTAA-1	1.16393	SMARCA4
TGGATCAAGATAGCTA-1	-2.28477	-4.29598	CTNNB1		TGGATCAAGATAGCTA-1	-2.28477	-4.29598	CTNNB1 KO	0.192466		TGGATCAAGATAGCTA-1	1.19627	CTNNB1
TGGATCAAGTCTACCA-1	-2.29973	-3.35364	CTNNB1		TGGATCAAGTCTACCA-1	-2.29973	-3.35364	CTNNB1 KO	0.1		TGGATCAAGTCTACCA-1	1.08619	CTNNB1
TGGATCACATAATGAG-1	1.45763	-2.18843	CTNNB1		TGGATCACATAATGAG-1	1.45763	-2.18843	CTNNB1 KO	0.165652		TGGATCACATAATGAG-1	1.17004	CTNNB1
TGGATCAGTGCCAAGA-1	-0.915266	-3.71226	NT control		TGGATCAGTGCCAAGA-1	-0.915266	-3.71226	NT	0.1		TGGATCAGTGCCAAGA-1	1.05241	NT control
TGGATGTAGGTAAGAG-1	-2.12114	-2.01709	NT control		TGGATGTAGGTAAGAG-1	-2.12114	-2.01709	NT	0.155736		TGGATGTAGGTAAGAG-1	1.15551	NT control
TGGATGTGTTTCGCTC-1	1.36387	1.49387	NT control		TGGATGTGTTTCGCTC-1	1.36387	1.49387	NT	0.131157		TGGATGTGTTTCGCTC-1	1.12918	NT control
TGGCGTGCAACACAGG-1	-1.9603	-4.11044	CTNNB1		TGGCGTGCAACACAGG-1	-1.9603	-4.11044	CTNNB1 KO	0.1		TGGCGTGCAACACAGG-1	1.05266	CTNNB1
TGGGAAGAGAACGTGC-1	2.41307	-1.50294	CTNNB1		TGGGAAGAGAACGTGC-1	2.41307	-1.50294	CTNNB1 KO	0.12117		TGGGAAGAGAACGTGC-1	1.12665	CTNNB1
TGGGAAGAGGGACAGG-1	-1.92337	1.34087	NT control		TGGGAAGAGGGACAGG-1	-1.92337	1.34087	NTvalid NP	0.1		TGGGAAGAGGGACAGG-1	0.942752	NT control
TGGGAAGCATGACACT-1	0.817796	2.26854	NT control		TGGGAAGCATGACACT-1	0.817796	2.26854	NT	0.1		TGGGAAGCATGACACT-1	1.07162	NT control
TGGGAGAAGACATAAC-1	0.706683	0.556503	NT control		TGGGAGAAGACATAAC-1	0.706683	0.556503	NT	0.1		TGGGAGAAGACATAAC-1	1.04505	NT control
TGGGAGAAGTCACTCA-1	-0.0892993	0.815379	NT control		TGGGAGAAGTCACTCA-1	-0.0892993	0.815379	NT	0.177189		TGGGAGAAGTCACTCA-1	1.1698	NT control
TGGGATTGTAGGAGTC-1	-1.75783	-4.60012	CTNNB1		TGGGATTGTAGGAGTC-1	-1.75783	-4.60012	CTNNB1 KO	0.171526		TGGGATTGTAGGAGTC-1	1.16839	CTNNB1
TGGGTTAAGACCGTTT-1	-0.546396	-1.60757	NT control		TGGGTTAAGACCGTTT-1	-0.546396	-1.60757	NT	0.1		TGGGTTAAGACCGTTT-1	0.966433	NT control
TGGGTTAAGAGGGTGG-1	0.94641	0.283744	NT control		TGGGTTAAGAGGGTGG-1	0.94641	0.283744	NT	0.1		TGGGTTAAGAGGGTGG-1	0.973404	NT control
TGGGTTAGTATAATGG-1	4.69537	-0.950106	SMARCB1		TGGGTTAGTATAATGG-1	4.69537	-0.950106	SMARCB1 KO	0.1		TGGGTTAGTATAATGG-1	0.99209	SMARCB1
TGGGTTAGTATACCTG-1	-1.9426	-3.11001	CTNNB1		TGGGTTAGTATACCTG-1	-1.9426	-3.11001	CTNNB1 KO	0.1		TGGGTTAGTATACCTG-1	1.0499	CTNNB1
TGGGTTATCAAGAGGC-1	-0.960614	-1.17396	NT control		TGGGTTATCAAGAGGC-1	-0.960614	-1.17396	NT	0.1		TGGGTTATCAAGAGGC-1	1.08796	NT control
TGGTACAAGAGCTGCA-1	-0.912213	-1.69537	NT control		TGGTACAAGAGCTGCA-1	-0.912213	-1.69537	NT	0.1		TGGTACAAGAGCTGCA-1	0.948939	NT control
TGGTACACATGAGAAT-1	-0.59268	2.36608	NT control		TGGTACACATGAGAAT-1	-0.59268	2.36608	NT	0.169046		TGGTACACATGAGAAT-1	1.1703	NT control
TGGTACAGTCTACGAT-1	-1.95768	-0.537538	NT control		TGGTACAGTCTACGAT-1	-1.95768	-0.537538	NT	0.1		TGGTACAGTCTACGAT-1	0.814946	NT control
TGGTAGTAGATCGCCC-1	-3.1209	0.0017207	NT control		TGGTAGTAGATCGCCC-1	-3.1209	0.0017207	NT	0.1		TGGTAGTAGATCGCCC-1	1.02883	NT control
TGGTAGTCAGGACATG-1	-3.05613	-2.44353	NT control		TGGTAGTCAGGACATG-1	-3.05613	-2.44353	NTvalid NP	0.127149		TGGTAGTCAGGACATG-1	1.12961	NT control
TGGTGATAGGCTGGAT-1	-1.45855	-3.67994	CTNNB1		TGGTGATAGGCTGGAT-1	-1.45855	-3.67994	CTNNB1 KO	0.11609		TGGTGATAGGCTGGAT-1	1.11636	CTNNB1
[truncated: 133 more rows]

[truncated: 7 more sheets: Fig4E, Fig4F, SFig4A-B, SFig4C-G, Fig5B,C,D,E,F, Fig 5G, SFig5C]
